# Supplementary material for: Tris[tri­phenyl­anti­mony(V)]hexa(μ-oxido)­tellurium(VI): a mol­ecular complex with six Te—O—Sb bridges
Source: Acta Crystallogr E Crystallogr Commun. 2021 Nov 4;77(Pt 12):1229–33. doi: 10.1107/S2056989021011294 (PMC8647739; doi:10.1107/S2056989021011294)
Supplement: Supplementary file 1 [file e-77-01229-sup1.cif]

##############################################################################
#                                                                            #
# This CIF contains the data in a paper accepted for publication in          #
# Acta Crystallographica Section E. It conforms to the requirements of       #
# Notes for Authors for Acta Crystallographica Section E, and has been       #
# peer reviewed under the auspices of the IUCr Commission on Journals.       #
#                                                                            #
# Full details of the Crystallographic Information File format               #
# are given in the paper "The Crystallographic Information File (CIF):       #
# a New Standard Archive File for Crystallography" by S. R. Hall, F. H.      #
# Allen and I. D. Brown [Acta Cryst. (1991), A47, 655-685].                  #
#                                                                            #
# The current version of the core CIF dictionary is obtainable from          #
# ftp://ftp.iucr.org/pub/cif_core.dic.                                       #
#                                                                            #
# Software is freely available for graphical display of the structure(s)     #
# in this CIF. For information consult the CIF software page                 #
# http://www.iucr.org/resources/cif/software.                                #
#                                                                            #
# This file may be used for bona fide research purposes within the           #
# scientific community so long as proper attribution is given to the journal # 
# article from which it was obtained.                                        #
#                                                                            #
##############################################################################
data_global
_audit_creation_method     'SHELXL-2018/1'
_journal_date_recd_electronic     2021-10-04
_journal_date_accepted     2021-10-27
_journal_name_full     'Acta Crystallographica, Section E'
_journal_year     2021
_journal_volume     77
_journal_issue     12
_journal_page_first     0
_journal_page_last     0
_journal_paper_category     GM
_journal_paper_doi     10.1107/S2056989021011294
_journal_coeditor_code     CQ2048
_publ_contact_author_name     'Dr Kostiantyn V. Domasevitch'
_publ_contact_author_address
;
Inorganic Chemistry Department
National Taras Shevchenko University of Kyiv
Volodymyrska Str. 64/13
Kyiv 01601
Ukraine
;
_publ_contact_author_email     dk@univ.kiev.ua
_publ_contact_author_fax     ?
_publ_contact_author_phone     ?
_publ_section_title
;
Tris[triphenylantimony(V)]hexa(\m-oxido)tellurium(VI): a molecular complex with
six Te---O---Sb bridges
;
loop_
    _publ_author_name
    _publ_author_footnote
    _publ_author_address
    'Domasevitch, Kostiantyn V.' ?
;
Inorganic Chemistry Department
National Taras Shevchenko University of Kyiv
Volodymyrska Str. 64/13
01601 Kyiv
Ukraine
;
    'Senchyk, Ganna A.' ?
;
Inorganic Chemistry Department
National Taras Shevchenko University of Kyiv
Volodymyrska Str. 64/13
01601 Kyiv
Ukraine
;
_publ_section_synopsis
;
The structure of (C~18~H~15~Sb)~3~TeO~6~, contains a [TeO~6~] octahedral unit
linked to three trigonal--bipyramidal [SbC~3~O~2~] units <i>via</i> pairs of
bridging O atoms to form a discrete molecular unit. The packing of the units
is dominated by C---H...O hydrogen bonding and weak dispersion forces, with a
minor contribution from C---H...\p bonds and \p--\p stacking interactions.
;
data_I
_audit_creation_method     'SHELXL-2018/1'
_chemical_name_systematic
;\
Hexa-\m-oxido-1:2\k^4^<i>O</i>:<i>O</i>;1:3\k^4^<i>O</i>:<i>O</i>;\
1:4\k^4^<i>O</i>:<i>O</i>-nonaphenyl-2\k^3^<i>C</i>,3\k^3^<i>C</i>,\
4\k^3^<i>C</i>-triantimony(V)tellurium(VI)
;
_chemical_name_common
;
Tris[triphenylantimony(V)]-hexa-(\m-oxido)tellurate(VI)
;
_chemical_formula_moiety     'C54 H45 O6 Sb3 Te'
_chemical_formula_sum     'C54 H45 O6 Sb3 Te'
_chemical_formula_iupac     '[Sb3 Te (C6 H5)9 O6]'
_chemical_formula_weight     1282.75
_chemical_melting_point     ?
_space_group_crystal_system     monoclinic
_space_group_name_H-M_alt     'C 2/c'
_space_group_name_Hall     '-C 2yc'
loop_
    _space_group_symop_operation_xyz
    'x, y, z'
    '-x, y, -z+1/2'
    'x+1/2, y+1/2, z'
    '-x+1/2, y+1/2, -z+1/2'
    '-x, -y, -z'
    'x, -y, z-1/2'
    '-x+1/2, -y+1/2, -z'
    'x+1/2, -y+1/2, z-1/2'
_cell_length_a     47.714(2)
_cell_length_b     9.1176(4)
_cell_length_c     22.9324(10)
_cell_angle_alpha     90
_cell_angle_beta     104.168(4)
_cell_angle_gamma     90
_cell_volume     9672.9(8)
_cell_formula_units_Z     8
_cell_measurement_reflns_used     8000
_cell_measurement_theta_min     2.209
_cell_measurement_theta_max     27.240
_cell_measurement_temperature     173(2)
_exptl_crystal_description     prism
_exptl_crystal_colour     colorless
_exptl_crystal_size_max     0.280
_exptl_crystal_size_mid     0.220
_exptl_crystal_size_min     0.210
_exptl_crystal_density_diffrn     1.762
_exptl_crystal_F_000     4976
_exptl_absorpt_coefficient_mu     2.305
_exptl_absorpt_correction_type     numerical
_exptl_absorpt_process_details
;
[X-RED (Stoe & Cie, 2001) and X-SHAPE (Stoe & Cie, 1999)]
;
_exptl_absorpt_correction_T_min     0.4987
_exptl_absorpt_correction_T_max     0.5721
_diffrn_ambient_temperature     173(2)
_diffrn_source     'fine-focus sealed tube'
_diffrn_radiation_type     MoK\a
_diffrn_radiation_wavelength     0.71073
_diffrn_measurement_device_type     'Stoe IPDS'
_diffrn_measurement_method     '\f oscillation scans'
_diffrn_reflns_number     29796
_diffrn_reflns_av_R_equivalents     0.0534
_diffrn_reflns_av_unetI/netI     0.0466
_diffrn_reflns_theta_min     2.209
_diffrn_reflns_theta_max     27.240
_diffrn_reflns_theta_full     25.242
_diffrn_measured_fraction_theta_max     0.992
_diffrn_measured_fraction_theta_full     0.997
_diffrn_reflns_limit_h_min     -61
_diffrn_reflns_limit_h_max     61
_diffrn_reflns_limit_k_min     -11
_diffrn_reflns_limit_k_max     11
_diffrn_reflns_limit_l_min     -22
_diffrn_reflns_limit_l_max     29
_refine_special_details     ?
_reflns_number_total     10754
_reflns_number_gt     8356
_reflns_threshold_expression     'I > 2\s(I)'
_refine_ls_structure_factor_coef     Fsqd
_refine_ls_matrix_type     full
_refine_ls_R_factor_all     0.0518
_refine_ls_R_factor_gt     0.0381
_refine_ls_wR_factor_gt     0.0914
_refine_ls_wR_factor_ref     0.0963
_refine_ls_goodness_of_fit_ref     0.928
_refine_ls_restrained_S_all     0.928
_refine_ls_number_reflns     10754
_refine_ls_number_parameters     577
_refine_ls_number_restraints     0
_refine_ls_hydrogen_treatment     constr
_refine_ls_weighting_scheme     calc
_refine_ls_weighting_details
                      'w=1/[\s^2^(Fo^2^)+(0.0636P)^2^] where P=(Fo^2^+2Fc^2^)/3'
_atom_sites_solution_hydrogens     geom
_atom_sites_solution_primary     direct
_atom_sites_solution_secondary     difmap
_refine_ls_shift/su_max     0.001
_refine_ls_shift/su_mean     0.000
_refine_diff_density_max     1.001
_refine_diff_density_min     -1.241
_refine_ls_extinction_method     none
_refine_ls_extinction_coef     .
loop_
    _atom_type_symbol
    _atom_type_description
    _atom_type_scat_dispersion_real
    _atom_type_scat_dispersion_imag
    _atom_type_scat_source
    'C' 'C' 0.0033 0.0016
                         'International Tables Vol C Tables 4.2.6.8 and 6.1.1.4'
    'H' 'H' 0.0000 0.0000
                         'International Tables Vol C Tables 4.2.6.8 and 6.1.1.4'
    'O' 'O' 0.0106 0.0060
                         'International Tables Vol C Tables 4.2.6.8 and 6.1.1.4'
    'Sb' 'Sb' -0.5866 1.5461
                         'International Tables Vol C Tables 4.2.6.8 and 6.1.1.4'
    'Te' 'Te' -0.5308 1.6751
                         'International Tables Vol C Tables 4.2.6.8 and 6.1.1.4'
_computing_data_collection
;
<i>IPDS Software</i> (Stoe & Cie, 2000)
;
_computing_cell_refinement
;
<i>IPDS Software</i> (Stoe & Cie, 2000)
;
_computing_data_reduction
;
<i>IPDS Software</i> (Stoe & Cie, 2000)
;
_computing_structure_solution
;
SHELXS97 (Sheldrick, 2008)
;
_computing_structure_refinement
;
<i>SHELXL2018/1</i> (Sheldrick, 2015)
;
_computing_molecular_graphics
;
DIAMOND  (Brandenburg, 1999)
;
_computing_publication_material
;
WinGX (Farrugia, 2012)
;
loop_
    _atom_site_type_symbol
    _atom_site_label
    _atom_site_fract_x
    _atom_site_fract_y
    _atom_site_fract_z
    _atom_site_U_iso_or_equiv
    _atom_site_adp_type
    _atom_site_calc_flag
    _atom_site_occupancy
    _atom_site_disorder_assembly
    _atom_site_disorder_group
    Te Te1 0.11716(2) 0.68140(3) 0.04796(2) 0.02091(7) Uani d 1 . .
    Sb Sb1 0.07040(2) 0.57473(3) -0.06047(2) 0.02250(7) Uani d 1 . .
    Sb Sb2 0.17996(2) 0.60629(3) 0.04935(2) 0.02511(8) Uani d 1 . .
    Sb Sb3 0.11281(2) 0.81559(3) 0.16789(2) 0.02307(8) Uani d 1 . .
    O O1 0.10263(7) 0.7188(3) -0.03781(13) 0.0251(6) Uani d 1 . .
    O O2 0.08497(7) 0.5513(3) 0.03277(13) 0.0242(6) Uani d 1 . .
    O O3 0.14157(7) 0.5152(3) 0.03645(14) 0.0272(7) Uani d 1 . .
    O O4 0.15241(7) 0.7840(3) 0.04941(14) 0.0259(6) Uani d 1 . .
    O O5 0.09873(7) 0.8455(3) 0.07399(13) 0.0242(6) Uani d 1 . .
    O O6 0.12791(7) 0.6419(3) 0.13479(13) 0.0256(6) Uani d 1 . .
    C C1 0.02873(10) 0.6340(5) -0.0526(2) 0.0283(9) Uani d 1 . .
    C C2 0.02482(13) 0.7519(6) -0.0164(3) 0.0481(14) Uani d 1 . .
    H H2 0.040997 0.806533 0.005257 0.058 Uiso calc 1 . .
    C C3 -0.00268(15) 0.7882(7) -0.0124(3) 0.0578(17) Uani d 1 . .
    H H3 -0.005373 0.870350 0.011127 0.069 Uiso calc 1 . .
    C C4 -0.02669(13) 0.7065(7) -0.0423(3) 0.0523(16) Uani d 1 . .
    H H4 -0.045521 0.731029 -0.038595 0.063 Uiso calc 1 . .
    C C5 -0.02249(12) 0.5895(7) -0.0773(3) 0.0491(14) Uani d 1 . .
    H H5 -0.038624 0.533456 -0.098183 0.059 Uiso calc 1 . .
    C C6 0.00518(11) 0.5525(6) -0.0826(2) 0.0392(12) Uani d 1 . .
    H H6 0.007804 0.471373 -0.106653 0.047 Uiso calc 1 . .
    C C7 0.06772(10) 0.6452(5) -0.15228(19) 0.0279(9) Uani d 1 . .
    C C8 0.04299(14) 0.7081(8) -0.1870(3) 0.0572(17) Uani d 1 . .
    H H8 0.026270 0.718276 -0.171824 0.069 Uiso calc 1 . .
    C C9 0.04280(16) 0.7567(10) -0.2448(3) 0.075(2) Uani d 1 . .
    H H9 0.025760 0.799698 -0.269074 0.090 Uiso calc 1 . .
    C C10 0.06683(17) 0.7434(9) -0.2672(3) 0.065(2) Uani d 1 . .
    H H10 0.066485 0.775560 -0.306753 0.078 Uiso calc 1 . .
    C C11 0.09166(15) 0.6821(7) -0.2310(3) 0.0541(16) Uani d 1 . .
    H H11 0.108536 0.673533 -0.245738 0.065 Uiso calc 1 . .
    C C12 0.09213(13) 0.6338(7) -0.1741(2) 0.0453(13) Uani d 1 . .
    H H12 0.109299 0.592438 -0.149739 0.054 Uiso calc 1 . .
    C C13 0.07579(10) 0.3464(5) -0.0738(2) 0.0253(9) Uani d 1 . .
    C C14 0.06436(11) 0.2885(5) -0.1306(2) 0.0332(11) Uani d 1 . .
    H H14 0.055396 0.351604 -0.162692 0.040 Uiso calc 1 . .
    C C15 0.06591(12) 0.1384(5) -0.1409(2) 0.0381(12) Uani d 1 . .
    H H15 0.057839 0.098566 -0.179658 0.046 Uiso calc 1 . .
    C C16 0.07947(13) 0.0479(5) -0.0935(3) 0.0418(13) Uani d 1 . .
    H H16 0.080622 -0.054577 -0.100017 0.050 Uiso calc 1 . .
    C C17 0.09124(13) 0.1054(5) -0.0373(2) 0.0392(12) Uani d 1 . .
    H H17 0.100771 0.042865 -0.005505 0.047 Uiso calc 1 . .
    C C18 0.08920(12) 0.2546(5) -0.0271(2) 0.0351(11) Uani d 1 . .
    H H18 0.097003 0.293822 0.011831 0.042 Uiso calc 1 . .
    C C19 0.19842(11) 0.3885(5) 0.0503(2) 0.0339(11) Uani d 1 . .
    C C20 0.17987(13) 0.2677(5) 0.0376(2) 0.0398(12) Uani d 1 . .
    H H20 0.159550 0.282526 0.028564 0.048 Uiso calc 1 . .
    C C21 0.19088(16) 0.1249(7) 0.0382(3) 0.0596(18) Uani d 1 . .
    H H21 0.178264 0.042909 0.029335 0.071 Uiso calc 1 . .
    C C22 0.22051(19) 0.1063(7) 0.0519(4) 0.074(2) Uani d 1 . .
    H H22 0.228237 0.010132 0.052558 0.089 Uiso calc 1 . .
    C C23 0.23914(15) 0.2243(8) 0.0646(3) 0.0610(19) Uani d 1 . .
    H H23 0.259449 0.209139 0.073495 0.073 Uiso calc 1 . .
    C C24 0.22796(13) 0.3664(7) 0.0644(3) 0.0454(13) Uani d 1 . .
    H H24 0.240714 0.447647 0.074062 0.054 Uiso calc 1 . .
    C C25 0.19205(10) 0.7018(5) -0.0260(2) 0.0296(10) Uani d 1 . .
    C C26 0.21692(14) 0.6580(8) -0.0415(3) 0.0564(17) Uani d 1 . .
    H H26 0.228689 0.583115 -0.019206 0.068 Uiso calc 1 . .
    C C27 0.22468(14) 0.7237(9) -0.0897(3) 0.0628(19) Uani d 1 . .
    H H27 0.242017 0.694453 -0.099821 0.075 Uiso calc 1 . .
    C C28 0.20786(15) 0.8293(7) -0.1229(3) 0.0537(16) Uani d 1 . .
    H H28 0.213614 0.875525 -0.155249 0.064 Uiso calc 1 . .
    C C29 0.18223(19) 0.8685(9) -0.1089(3) 0.073(2) Uani d 1 . .
    H H29 0.169940 0.939138 -0.132870 0.088 Uiso calc 1 . .
    C C30 0.17436(15) 0.8053(7) -0.0601(3) 0.0571(17) Uani d 1 . .
    H H30 0.156880 0.833491 -0.050383 0.068 Uiso calc 1 . .
    C C31 0.20271(10) 0.6711(6) 0.1384(2) 0.0324(10) Uani d 1 . .
    C C32 0.21543(12) 0.5654(7) 0.1800(2) 0.0436(13) Uani d 1 . .
    H H32 0.215506 0.465302 0.168523 0.052 Uiso calc 1 . .
    C C33 0.22812(15) 0.6083(9) 0.2390(3) 0.0637(19) Uani d 1 . .
    H H33 0.237072 0.537143 0.267874 0.076 Uiso calc 1 . .
    C C34 0.22770(15) 0.7527(10) 0.2555(3) 0.071(2) Uani d 1 . .
    H H34 0.236135 0.780978 0.295823 0.085 Uiso calc 1 . .
    C C35 0.21508(13) 0.8571(8) 0.2136(3) 0.0560(16) Uani d 1 . .
    H H35 0.215294 0.957248 0.225207 0.067 Uiso calc 1 . .
    C C36 0.20219(12) 0.8174(6) 0.1554(3) 0.0425(13) Uani d 1 . .
    H H36 0.193028 0.889105 0.127008 0.051 Uiso calc 1 . .
    C C37 0.13421(11) 0.7432(5) 0.2576(2) 0.0302(10) Uani d 1 . .
    C C38 0.15596(16) 0.6418(7) 0.2671(3) 0.0572(18) Uani d 1 . .
    H H38 0.162176 0.601976 0.234131 0.069 Uiso calc 1 . .
    C C39 0.1691(2) 0.5966(8) 0.3264(3) 0.079(3) Uani d 1 . .
    H H39 0.183498 0.522309 0.332976 0.095 Uiso calc 1 . .
    C C40 0.16135(16) 0.6588(8) 0.3746(3) 0.0568(17) Uani d 1 . .
    H H40 0.170279 0.628873 0.414496 0.068 Uiso calc 1 . .
    C C41 0.14045(14) 0.7650(7) 0.3639(2) 0.0484(14) Uani d 1 . .
    H H41 0.135249 0.810505 0.397014 0.058 Uiso calc 1 . .
    C C42 0.12681(13) 0.8076(6) 0.3065(2) 0.0428(13) Uani d 1 . .
    H H42 0.112290 0.881184 0.300325 0.051 Uiso calc 1 . .
    C C43 0.12967(10) 1.0318(5) 0.1727(2) 0.0273(9) Uani d 1 . .
    C C44 0.15430(12) 1.0674(5) 0.2163(3) 0.0393(12) Uani d 1 . .
    H H44 0.163334 0.996960 0.245419 0.047 Uiso calc 1 . .
    C C45 0.16574(14) 1.2099(6) 0.2169(3) 0.0506(15) Uani d 1 . .
    H H45 0.183074 1.235275 0.245520 0.061 Uiso calc 1 . .
    C C46 0.15185(13) 1.3118(6) 0.1761(3) 0.0442(13) Uani d 1 . .
    H H46 0.160002 1.406821 0.176095 0.053 Uiso calc 1 . .
    C C47 0.12629(14) 1.2793(5) 0.1352(2) 0.0421(13) Uani d 1 . .
    H H47 0.116082 1.353112 0.109215 0.050 Uiso calc 1 . .
    C C48 0.11567(12) 1.1371(5) 0.1323(2) 0.0341(11) Uani d 1 . .
    H H48 0.098727 1.111817 0.102554 0.041 Uiso calc 1 . .
    C C49 0.06918(10) 0.8064(5) 0.1725(2) 0.0313(10) Uani d 1 . .
    C C50 0.04935(12) 0.9103(6) 0.1435(3) 0.0455(13) Uani d 1 . .
    H H50 0.055228 0.985429 0.120348 0.055 Uiso calc 1 . .
    C C51 0.02094(13) 0.9043(8) 0.1483(3) 0.0571(17) Uani d 1 . .
    H H51 0.007406 0.975992 0.128787 0.069 Uiso calc 1 . .
    C C52 0.01240(14) 0.7942(9) 0.1813(3) 0.0604(19) Uani d 1 . .
    H H52 -0.006883 0.791890 0.185752 0.072 Uiso calc 1 . .
    C C53 0.03177(14) 0.6876(8) 0.2080(3) 0.0540(17) Uani d 1 . .
    H H53 0.025482 0.608218 0.228399 0.065 Uiso calc 1 . .
    C C54 0.06031(13) 0.6957(6) 0.2051(2) 0.0416(12) Uani d 1 . .
    H H54 0.073856 0.625189 0.225552 0.050 Uiso calc 1 . .
loop_
    _atom_site_aniso_label
    _atom_site_aniso_U_11
    _atom_site_aniso_U_22
    _atom_site_aniso_U_33
    _atom_site_aniso_U_12
    _atom_site_aniso_U_13
    _atom_site_aniso_U_23
    Te1 0.02428(14) 0.01463(12) 0.02401(14) 0.00024(9) 0.00627(11) 0.00027(9)
    Sb1 0.02552(14) 0.01608(13) 0.02517(15) 0.00021(10) 0.00482(11) 0.00089(10)
    Sb2 0.02550(15) 0.02110(14) 0.02942(16) 0.00203(10) 0.00803(12) 0.00078(11)
    Sb3 0.02859(15) 0.01667(13) 0.02517(15) -0.00063(10) 0.00892(11) 0.00024(10)
    O1 0.0306(16) 0.0175(13) 0.0268(15) -0.0019(12) 0.0061(12) 0.0028(12)
    O2 0.0329(16) 0.0194(14) 0.0204(14) -0.0021(12) 0.0070(12) 0.0023(11)
    O3 0.0292(16) 0.0177(14) 0.0353(17) 0.0009(12) 0.0088(13) -0.0024(12)
    O4 0.0295(16) 0.0148(13) 0.0338(17) -0.0025(12) 0.0084(13) -0.0003(12)
    O5 0.0320(16) 0.0166(13) 0.0258(15) 0.0045(12) 0.0104(13) -0.0015(11)
    O6 0.0323(17) 0.0184(14) 0.0259(15) 0.0011(12) 0.0068(13) -0.0033(12)
    C1 0.030(2) 0.023(2) 0.032(2) 0.0038(18) 0.0075(19) 0.0069(18)
    C2 0.042(3) 0.036(3) 0.069(4) 0.005(2) 0.019(3) -0.013(3)
    C3 0.054(4) 0.049(3) 0.078(5) 0.017(3) 0.031(3) -0.002(3)
    C4 0.037(3) 0.065(4) 0.061(4) 0.015(3) 0.023(3) 0.020(3)
    C5 0.029(3) 0.068(4) 0.050(3) -0.006(3) 0.009(2) 0.008(3)
    C6 0.032(3) 0.047(3) 0.038(3) -0.006(2) 0.008(2) -0.003(2)
    C7 0.037(3) 0.026(2) 0.020(2) -0.0048(18) 0.0071(18) 0.0057(17)
    C8 0.045(3) 0.075(4) 0.048(3) 0.000(3) 0.002(3) 0.030(3)
    C9 0.056(4) 0.108(6) 0.051(4) -0.005(4) -0.003(3) 0.042(4)
    C10 0.078(5) 0.076(5) 0.039(3) -0.011(4) 0.010(3) 0.023(3)
    C11 0.063(4) 0.064(4) 0.043(3) -0.006(3) 0.028(3) 0.007(3)
    C12 0.049(3) 0.055(3) 0.034(3) 0.007(3) 0.015(2) 0.010(3)
    C13 0.030(2) 0.0191(19) 0.027(2) 0.0001(16) 0.0080(18) -0.0004(17)
    C14 0.035(3) 0.023(2) 0.039(3) 0.0023(19) 0.003(2) -0.0012(19)
    C15 0.049(3) 0.025(2) 0.037(3) -0.001(2) 0.003(2) -0.006(2)
    C16 0.060(3) 0.017(2) 0.052(3) 0.001(2) 0.020(3) -0.003(2)
    C17 0.064(4) 0.023(2) 0.031(3) 0.011(2) 0.014(2) 0.0077(19)
    C18 0.050(3) 0.026(2) 0.029(2) 0.006(2) 0.011(2) 0.0035(19)
    C19 0.043(3) 0.025(2) 0.039(3) 0.014(2) 0.020(2) 0.0072(19)
    C20 0.050(3) 0.026(2) 0.047(3) 0.011(2) 0.020(2) 0.006(2)
    C21 0.077(5) 0.028(3) 0.081(5) 0.020(3) 0.032(4) 0.008(3)
    C22 0.099(6) 0.036(3) 0.102(6) 0.032(4) 0.053(5) 0.025(4)
    C23 0.055(4) 0.066(4) 0.072(4) 0.037(3) 0.035(3) 0.022(4)
    C24 0.045(3) 0.047(3) 0.048(3) 0.019(3) 0.016(3) 0.006(3)
    C25 0.031(2) 0.029(2) 0.031(2) -0.0031(18) 0.0125(19) -0.0010(18)
    C26 0.046(3) 0.075(4) 0.057(4) 0.023(3) 0.030(3) 0.027(3)
    C27 0.042(3) 0.097(5) 0.056(4) 0.010(3) 0.024(3) 0.025(4)
    C28 0.058(4) 0.064(4) 0.046(3) -0.010(3) 0.026(3) 0.007(3)
    C29 0.095(6) 0.082(5) 0.054(4) 0.036(5) 0.043(4) 0.034(4)
    C30 0.063(4) 0.059(4) 0.058(4) 0.025(3) 0.032(3) 0.024(3)
    C31 0.023(2) 0.043(3) 0.028(2) -0.0029(19) 0.0010(18) -0.004(2)
    C32 0.041(3) 0.053(3) 0.034(3) 0.010(2) 0.003(2) 0.004(2)
    C33 0.058(4) 0.091(5) 0.034(3) 0.020(4) -0.005(3) 0.005(3)
    C34 0.051(4) 0.105(6) 0.045(4) 0.005(4) -0.009(3) -0.027(4)
    C35 0.039(3) 0.066(4) 0.057(4) -0.004(3) 0.000(3) -0.023(3)
    C36 0.033(3) 0.042(3) 0.051(3) -0.006(2) 0.007(2) -0.012(2)
    C37 0.039(3) 0.027(2) 0.022(2) -0.0041(19) 0.0024(19) 0.0011(17)
    C38 0.080(5) 0.051(3) 0.029(3) 0.032(3) -0.007(3) -0.005(2)
    C39 0.113(7) 0.065(5) 0.046(4) 0.048(5) -0.009(4) 0.000(3)
    C40 0.077(5) 0.057(4) 0.032(3) 0.004(3) 0.005(3) 0.010(3)
    C41 0.056(4) 0.059(4) 0.030(3) 0.002(3) 0.010(2) 0.000(3)
    C42 0.046(3) 0.051(3) 0.033(3) 0.005(3) 0.012(2) 0.000(2)
    C43 0.033(2) 0.019(2) 0.032(2) -0.0050(17) 0.0105(19) -0.0021(17)
    C44 0.040(3) 0.025(2) 0.048(3) -0.004(2) 0.002(2) 0.003(2)
    C45 0.052(3) 0.034(3) 0.056(4) -0.013(2) -0.006(3) 0.002(3)
    C46 0.057(4) 0.029(3) 0.046(3) -0.015(2) 0.011(3) -0.001(2)
    C47 0.071(4) 0.023(2) 0.031(3) -0.007(2) 0.010(2) 0.0050(19)
    C48 0.049(3) 0.021(2) 0.032(2) -0.001(2) 0.009(2) 0.0022(18)
    C49 0.029(2) 0.032(2) 0.034(2) -0.0050(18) 0.0103(19) -0.0072(19)
    C50 0.040(3) 0.045(3) 0.055(3) 0.009(2) 0.017(3) 0.008(3)
    C51 0.037(3) 0.072(4) 0.063(4) 0.010(3) 0.013(3) -0.010(3)
    C52 0.038(3) 0.103(6) 0.043(3) -0.024(4) 0.016(3) -0.023(4)
    C53 0.046(3) 0.079(5) 0.039(3) -0.028(3) 0.013(3) -0.001(3)
    C54 0.045(3) 0.048(3) 0.033(3) -0.009(2) 0.010(2) 0.003(2)
_geom_special_details
;
 All esds (except the esd in the dihedral angle between two l.s. planes)
 are estimated using the full covariance matrix.  The cell esds are taken
 into account individually in the estimation of esds in distances, angles
 and torsion angles; correlations between esds in cell parameters are only
 used when they are defined by crystal symmetry.  An approximate (isotropic)
 treatment of cell esds is used for estimating esds involving l.s. planes.
;
loop_
    _geom_bond_atom_site_label_1
    _geom_bond_atom_site_label_2
    _geom_bond_site_symmetry_2
    _geom_bond_distance
    _geom_bond_publ_flag
    Te1 O2 . 1.904(3) y
    Te1 O5 . 1.904(3) y
    Te1 O4 . 1.918(3) y
    Te1 O1 . 1.949(3) y
    Te1 O6 . 1.964(3) y
    Te1 O3 . 1.968(3) y
    Sb1 O1 . 1.992(3) y
    Sb1 O2 . 2.091(3) y
    Sb1 C1 . 2.110(5) y
    Sb1 C13 . 2.128(4) y
    Sb1 C7 . 2.175(4) y
    Sb2 O3 . 1.966(3) y
    Sb2 O4 . 2.087(3) y
    Sb2 C25 . 2.136(5) y
    Sb2 C31 . 2.147(5) y
    Sb2 C19 . 2.170(4) y
    Sb3 O6 . 1.967(3) y
    Sb3 O5 . 2.110(3) y
    Sb3 C49 . 2.112(5) y
    Sb3 C43 . 2.122(4) y
    Sb3 C37 . 2.165(4) y
    C1 C6 . 1.381(7) ?
    C1 C2 . 1.399(7) ?
    C2 C3 . 1.378(8) ?
    C2 H2 . 0.9500 ?
    C3 C4 . 1.398(10) ?
    C3 H3 . 0.9500 ?
    C4 C5 . 1.379(9) ?
    C4 H4 . 0.9500 ?
    C5 C6 . 1.396(8) ?
    C5 H5 . 0.9500 ?
    C6 H6 . 0.9500 ?
    C7 C8 . 1.377(7) ?
    C7 C12 . 1.380(8) ?
    C8 C9 . 1.396(9) ?
    C8 H8 . 0.9500 ?
    C9 C10 . 1.371(11) ?
    C9 H9 . 0.9500 ?
    C10 C11 . 1.387(10) ?
    C10 H10 . 0.9500 ?
    C11 C12 . 1.371(8) ?
    C11 H11 . 0.9500 ?
    C12 H12 . 0.9500 ?
    C13 C18 . 1.386(6) ?
    C13 C14 . 1.387(7) ?
    C14 C15 . 1.394(7) ?
    C14 H14 . 0.9500 ?
    C15 C16 . 1.391(7) ?
    C15 H15 . 0.9500 ?
    C16 C17 . 1.377(8) ?
    C16 H16 . 0.9500 ?
    C17 C18 . 1.388(7) ?
    C17 H17 . 0.9500 ?
    C18 H18 . 0.9500 ?
    C19 C24 . 1.382(8) ?
    C19 C20 . 1.398(8) ?
    C20 C21 . 1.403(7) ?
    C20 H20 . 0.9500 ?
    C21 C22 . 1.381(11) ?
    C21 H21 . 0.9500 ?
    C22 C23 . 1.380(11) ?
    C22 H22 . 0.9500 ?
    C23 C24 . 1.401(8) ?
    C23 H23 . 0.9500 ?
    C24 H24 . 0.9500 ?
    C25 C30 . 1.376(7) ?
    C25 C26 . 1.378(8) ?
    C26 C27 . 1.386(9) ?
    C26 H26 . 0.9500 ?
    C27 C28 . 1.361(9) ?
    C27 H27 . 0.9500 ?
    C28 C29 . 1.385(10) ?
    C28 H28 . 0.9500 ?
    C29 C30 . 1.390(9) ?
    C29 H29 . 0.9500 ?
    C30 H30 . 0.9500 ?
    C31 C32 . 1.387(7) ?
    C31 C36 . 1.392(7) ?
    C32 C33 . 1.397(8) ?
    C32 H32 . 0.9500 ?
    C33 C34 . 1.371(11) ?
    C33 H33 . 0.9500 ?
    C34 C35 . 1.381(11) ?
    C34 H34 . 0.9500 ?
    C35 C36 . 1.376(8) ?
    C35 H35 . 0.9500 ?
    C36 H36 . 0.9500 ?
    C37 C38 . 1.367(8) ?
    C37 C42 . 1.385(7) ?
    C38 C39 . 1.412(8) ?
    C38 H38 . 0.9500 ?
    C39 C40 . 1.371(10) ?
    C39 H39 . 0.9500 ?
    C40 C41 . 1.368(9) ?
    C40 H40 . 0.9500 ?
    C41 C42 . 1.374(8) ?
    C41 H41 . 0.9500 ?
    C42 H42 . 0.9500 ?
    C43 C44 . 1.383(7) ?
    C43 C48 . 1.387(7) ?
    C44 C45 . 1.408(7) ?
    C44 H44 . 0.9500 ?
    C45 C46 . 1.368(8) ?
    C45 H45 . 0.9500 ?
    C46 C47 . 1.377(8) ?
    C46 H46 . 0.9500 ?
    C47 C48 . 1.387(7) ?
    C47 H47 . 0.9500 ?
    C48 H48 . 0.9500 ?
    C49 C54 . 1.382(7) ?
    C49 C50 . 1.388(7) ?
    C50 C51 . 1.387(8) ?
    C50 H50 . 0.9500 ?
    C51 C52 . 1.379(10) ?
    C51 H51 . 0.9500 ?
    C52 C53 . 1.377(10) ?
    C52 H52 . 0.9500 ?
    C53 C54 . 1.382(8) ?
    C53 H53 . 0.9500 ?
    C54 H54 . 0.9500 ?
loop_
    _geom_angle_atom_site_label_1
    _geom_angle_atom_site_label_2
    _geom_angle_atom_site_label_3
    _geom_angle_site_symmetry_1
    _geom_angle_site_symmetry_3
    _geom_angle
    _geom_angle_publ_flag
    O2 Te1 O5 . . 97.67(13) y
    O2 Te1 O4 . . 166.37(13) y
    O5 Te1 O4 . . 94.67(13) y
    O2 Te1 O1 . . 81.53(12) y
    O5 Te1 O1 . . 95.83(13) y
    O4 Te1 O1 . . 91.49(13) y
    O2 Te1 O6 . . 94.01(13) y
    O5 Te1 O6 . . 81.51(12) y
    O4 Te1 O6 . . 93.53(13) y
    O1 Te1 O6 . . 174.49(13) y
    O2 Te1 O3 . . 88.47(13) y
    O5 Te1 O3 . . 168.81(13) y
    O4 Te1 O3 . . 80.35(12) y
    O1 Te1 O3 . . 94.32(13) y
    O6 Te1 O3 . . 88.77(13) y
    O1 Sb1 O2 . . 76.01(12) y
    O1 Sb1 C1 . . 119.50(15) y
    O2 Sb1 C1 . . 91.35(15) y
    O1 Sb1 C13 . . 124.71(15) y
    O2 Sb1 C13 . . 91.45(14) y
    C1 Sb1 C13 . . 114.34(17) y
    O1 Sb1 C7 . . 85.22(15) y
    O2 Sb1 C7 . . 161.09(15) y
    C1 Sb1 C7 . . 99.99(18) y
    C13 Sb1 C7 . . 97.49(17) y
    O3 Sb2 O4 . . 76.38(12) y
    O3 Sb2 C25 . . 118.46(16) y
    O4 Sb2 C25 . . 88.80(15) y
    O3 Sb2 C31 . . 119.67(17) y
    O4 Sb2 C31 . . 87.58(16) y
    C25 Sb2 C31 . . 118.87(19) y
    O3 Sb2 C19 . . 88.62(17) y
    O4 Sb2 C19 . . 164.73(16) y
    C25 Sb2 C19 . . 101.04(18) y
    C31 Sb2 C19 . . 97.6(2) y
    O6 Sb3 O5 . . 76.45(12) y
    O6 Sb3 C49 . . 116.47(16) y
    O5 Sb3 C49 . . 89.13(16) y
    O6 Sb3 C43 . . 126.74(16) y
    O5 Sb3 C43 . . 87.41(15) y
    C49 Sb3 C43 . . 113.58(18) y
    O6 Sb3 C37 . . 89.39(16) y
    O5 Sb3 C37 . . 165.43(16) y
    C49 Sb3 C37 . . 100.46(19) y
    C43 Sb3 C37 . . 98.58(17) y
    Te1 O1 Sb1 . . 102.08(13) y
    Te1 O2 Sb1 . . 100.07(13) y
    Sb2 O3 Te1 . . 102.41(13) y
    Te1 O4 Sb2 . . 99.85(12) y
    Te1 O5 Sb3 . . 99.33(13) y
    Te1 O6 Sb3 . . 102.36(14) y
    C6 C1 C2 . . 119.8(5) ?
    C6 C1 Sb1 . . 119.3(4) ?
    C2 C1 Sb1 . . 120.8(4) ?
    C3 C2 C1 . . 119.4(6) ?
    C3 C2 H2 . . 120.3 ?
    C1 C2 H2 . . 120.3 ?
    C2 C3 C4 . . 121.2(6) ?
    C2 C3 H3 . . 119.4 ?
    C4 C3 H3 . . 119.4 ?
    C5 C4 C3 . . 118.7(6) ?
    C5 C4 H4 . . 120.7 ?
    C3 C4 H4 . . 120.7 ?
    C4 C5 C6 . . 120.8(5) ?
    C4 C5 H5 . . 119.6 ?
    C6 C5 H5 . . 119.6 ?
    C1 C6 C5 . . 119.9(5) ?
    C1 C6 H6 . . 120.0 ?
    C5 C6 H6 . . 120.0 ?
    C8 C7 C12 . . 120.1(5) ?
    C8 C7 Sb1 . . 121.5(4) ?
    C12 C7 Sb1 . . 118.3(4) ?
    C7 C8 C9 . . 119.2(6) ?
    C7 C8 H8 . . 120.4 ?
    C9 C8 H8 . . 120.4 ?
    C10 C9 C8 . . 121.0(6) ?
    C10 C9 H9 . . 119.5 ?
    C8 C9 H9 . . 119.5 ?
    C9 C10 C11 . . 118.8(6) ?
    C9 C10 H10 . . 120.6 ?
    C11 C10 H10 . . 120.6 ?
    C12 C11 C10 . . 120.8(6) ?
    C12 C11 H11 . . 119.6 ?
    C10 C11 H11 . . 119.6 ?
    C11 C12 C7 . . 120.2(5) ?
    C11 C12 H12 . . 119.9 ?
    C7 C12 H12 . . 119.9 ?
    C18 C13 C14 . . 119.7(4) ?
    C18 C13 Sb1 . . 122.0(3) ?
    C14 C13 Sb1 . . 118.3(3) ?
    C13 C14 C15 . . 120.6(4) ?
    C13 C14 H14 . . 119.7 ?
    C15 C14 H14 . . 119.7 ?
    C16 C15 C14 . . 118.9(5) ?
    C16 C15 H15 . . 120.5 ?
    C14 C15 H15 . . 120.5 ?
    C17 C16 C15 . . 120.7(4) ?
    C17 C16 H16 . . 119.7 ?
    C15 C16 H16 . . 119.7 ?
    C16 C17 C18 . . 120.1(5) ?
    C16 C17 H17 . . 120.0 ?
    C18 C17 H17 . . 120.0 ?
    C13 C18 C17 . . 120.0(5) ?
    C13 C18 H18 . . 120.0 ?
    C17 C18 H18 . . 120.0 ?
    C24 C19 C20 . . 119.4(5) ?
    C24 C19 Sb2 . . 121.6(4) ?
    C20 C19 Sb2 . . 118.9(4) ?
    C19 C20 C21 . . 120.8(6) ?
    C19 C20 H20 . . 119.6 ?
    C21 C20 H20 . . 119.6 ?
    C22 C21 C20 . . 118.4(7) ?
    C22 C21 H21 . . 120.8 ?
    C20 C21 H21 . . 120.8 ?
    C23 C22 C21 . . 121.5(6) ?
    C23 C22 H22 . . 119.2 ?
    C21 C22 H22 . . 119.2 ?
    C22 C23 C24 . . 119.7(6) ?
    C22 C23 H23 . . 120.2 ?
    C24 C23 H23 . . 120.2 ?
    C19 C24 C23 . . 120.1(6) ?
    C19 C24 H24 . . 119.9 ?
    C23 C24 H24 . . 119.9 ?
    C30 C25 C26 . . 119.9(5) ?
    C30 C25 Sb2 . . 119.3(4) ?
    C26 C25 Sb2 . . 120.7(4) ?
    C25 C26 C27 . . 119.7(6) ?
    C25 C26 H26 . . 120.1 ?
    C27 C26 H26 . . 120.1 ?
    C28 C27 C26 . . 121.1(6) ?
    C28 C27 H27 . . 119.5 ?
    C26 C27 H27 . . 119.5 ?
    C27 C28 C29 . . 119.1(6) ?
    C27 C28 H28 . . 120.4 ?
    C29 C28 H28 . . 120.4 ?
    C28 C29 C30 . . 120.5(6) ?
    C28 C29 H29 . . 119.7 ?
    C30 C29 H29 . . 119.7 ?
    C25 C30 C29 . . 119.6(6) ?
    C25 C30 H30 . . 120.2 ?
    C29 C30 H30 . . 120.2 ?
    C32 C31 C36 . . 120.5(5) ?
    C32 C31 Sb2 . . 119.8(4) ?
    C36 C31 Sb2 . . 119.4(4) ?
    C31 C32 C33 . . 119.0(6) ?
    C31 C32 H32 . . 120.5 ?
    C33 C32 H32 . . 120.5 ?
    C34 C33 C32 . . 120.2(6) ?
    C34 C33 H33 . . 119.9 ?
    C32 C33 H33 . . 119.9 ?
    C33 C34 C35 . . 120.3(6) ?
    C33 C34 H34 . . 119.9 ?
    C35 C34 H34 . . 119.9 ?
    C36 C35 C34 . . 120.5(6) ?
    C36 C35 H35 . . 119.7 ?
    C34 C35 H35 . . 119.7 ?
    C35 C36 C31 . . 119.4(6) ?
    C35 C36 H36 . . 120.3 ?
    C31 C36 H36 . . 120.3 ?
    C38 C37 C42 . . 119.4(5) ?
    C38 C37 Sb3 . . 121.4(4) ?
    C42 C37 Sb3 . . 119.1(4) ?
    C37 C38 C39 . . 119.5(6) ?
    C37 C38 H38 . . 120.3 ?
    C39 C38 H38 . . 120.3 ?
    C40 C39 C38 . . 120.8(6) ?
    C40 C39 H39 . . 119.6 ?
    C38 C39 H39 . . 119.6 ?
    C41 C40 C39 . . 118.5(5) ?
    C41 C40 H40 . . 120.8 ?
    C39 C40 H40 . . 120.8 ?
    C40 C41 C42 . . 121.7(6) ?
    C40 C41 H41 . . 119.2 ?
    C42 C41 H41 . . 119.2 ?
    C41 C42 C37 . . 120.0(5) ?
    C41 C42 H42 . . 120.0 ?
    C37 C42 H42 . . 120.0 ?
    C44 C43 C48 . . 120.4(4) ?
    C44 C43 Sb3 . . 120.0(3) ?
    C48 C43 Sb3 . . 119.6(3) ?
    C43 C44 C45 . . 118.8(5) ?
    C43 C44 H44 . . 120.6 ?
    C45 C44 H44 . . 120.6 ?
    C46 C45 C44 . . 119.9(5) ?
    C46 C45 H45 . . 120.1 ?
    C44 C45 H45 . . 120.1 ?
    C45 C46 C47 . . 121.3(5) ?
    C45 C46 H46 . . 119.3 ?
    C47 C46 H46 . . 119.3 ?
    C46 C47 C48 . . 119.0(5) ?
    C46 C47 H47 . . 120.5 ?
    C48 C47 H47 . . 120.5 ?
    C43 C48 C47 . . 120.3(5) ?
    C43 C48 H48 . . 119.8 ?
    C47 C48 H48 . . 119.8 ?
    C54 C49 C50 . . 119.6(5) ?
    C54 C49 Sb3 . . 119.5(4) ?
    C50 C49 Sb3 . . 120.9(4) ?
    C51 C50 C49 . . 120.0(6) ?
    C51 C50 H50 . . 120.0 ?
    C49 C50 H50 . . 120.0 ?
    C52 C51 C50 . . 119.9(6) ?
    C52 C51 H51 . . 120.1 ?
    C50 C51 H51 . . 120.1 ?
    C53 C52 C51 . . 120.1(6) ?
    C53 C52 H52 . . 120.0 ?
    C51 C52 H52 . . 120.0 ?
    C52 C53 C54 . . 120.3(6) ?
    C52 C53 H53 . . 119.9 ?
    C54 C53 H53 . . 119.9 ?
    C53 C54 C49 . . 120.0(6) ?
    C53 C54 H54 . . 120.0 ?
    C49 C54 H54 . . 120.0 ?
loop_
    _geom_torsion_atom_site_label_1
    _geom_torsion_atom_site_label_2
    _geom_torsion_atom_site_label_3
    _geom_torsion_atom_site_label_4
    _geom_torsion_site_symmetry_1
    _geom_torsion_site_symmetry_2
    _geom_torsion_site_symmetry_3
    _geom_torsion_site_symmetry_4
    _geom_torsion
    _geom_torsion_publ_flag
    C6 C1 C2 C3 . . . . -1.9(9) ?
    Sb1 C1 C2 C3 . . . . 179.8(5) ?
    C1 C2 C3 C4 . . . . 2.1(10) ?
    C2 C3 C4 C5 . . . . -1.4(10) ?
    C3 C4 C5 C6 . . . . 0.5(9) ?
    C2 C1 C6 C5 . . . . 1.1(8) ?
    Sb1 C1 C6 C5 . . . . 179.4(4) ?
    C4 C5 C6 C1 . . . . -0.3(9) ?
    C12 C7 C8 C9 . . . . 1.5(10) ?
    Sb1 C7 C8 C9 . . . . 177.5(6) ?
    C7 C8 C9 C10 . . . . -0.4(12) ?
    C8 C9 C10 C11 . . . . -0.8(13) ?
    C9 C10 C11 C12 . . . . 0.9(11) ?
    C10 C11 C12 C7 . . . . 0.3(10) ?
    C8 C7 C12 C11 . . . . -1.5(9) ?
    Sb1 C7 C12 C11 . . . . -177.5(5) ?
    C18 C13 C14 C15 . . . . 0.9(8) ?
    Sb1 C13 C14 C15 . . . . -176.5(4) ?
    C13 C14 C15 C16 . . . . -0.9(8) ?
    C14 C15 C16 C17 . . . . -0.1(9) ?
    C15 C16 C17 C18 . . . . 1.2(9) ?
    C14 C13 C18 C17 . . . . 0.2(8) ?
    Sb1 C13 C18 C17 . . . . 177.5(4) ?
    C16 C17 C18 C13 . . . . -1.2(9) ?
    C24 C19 C20 C21 . . . . -1.1(8) ?
    Sb2 C19 C20 C21 . . . . -179.5(5) ?
    C19 C20 C21 C22 . . . . 0.4(10) ?
    C20 C21 C22 C23 . . . . -0.2(12) ?
    C21 C22 C23 C24 . . . . 0.7(12) ?
    C20 C19 C24 C23 . . . . 1.5(9) ?
    Sb2 C19 C24 C23 . . . . 180.0(4) ?
    C22 C23 C24 C19 . . . . -1.4(10) ?
    C30 C25 C26 C27 . . . . 3.1(10) ?
    Sb2 C25 C26 C27 . . . . -178.6(6) ?
    C25 C26 C27 C28 . . . . -1.2(12) ?
    C26 C27 C28 C29 . . . . -1.7(12) ?
    C27 C28 C29 C30 . . . . 2.7(12) ?
    C26 C25 C30 C29 . . . . -2.1(10) ?
    Sb2 C25 C30 C29 . . . . 179.6(6) ?
    C28 C29 C30 C25 . . . . -0.8(12) ?
    C36 C31 C32 C33 . . . . -1.0(9) ?
    Sb2 C31 C32 C33 . . . . -174.9(5) ?
    C31 C32 C33 C34 . . . . 0.6(10) ?
    C32 C33 C34 C35 . . . . -0.9(12) ?
    C33 C34 C35 C36 . . . . 1.5(11) ?
    C34 C35 C36 C31 . . . . -1.9(10) ?
    C32 C31 C36 C35 . . . . 1.6(9) ?
    Sb2 C31 C36 C35 . . . . 175.5(5) ?
    C42 C37 C38 C39 . . . . 4.5(10) ?
    Sb3 C37 C38 C39 . . . . -179.4(6) ?
    C37 C38 C39 C40 . . . . -3.4(13) ?
    C38 C39 C40 C41 . . . . 0.4(13) ?
    C39 C40 C41 C42 . . . . 1.5(11) ?
    C40 C41 C42 C37 . . . . -0.4(10) ?
    C38 C37 C42 C41 . . . . -2.7(9) ?
    Sb3 C37 C42 C41 . . . . -178.9(5) ?
    C48 C43 C44 C45 . . . . -3.4(8) ?
    Sb3 C43 C44 C45 . . . . 177.3(5) ?
    C43 C44 C45 C46 . . . . 2.5(10) ?
    C44 C45 C46 C47 . . . . 1.7(10) ?
    C45 C46 C47 C48 . . . . -5.0(10) ?
    C44 C43 C48 C47 . . . . 0.2(8) ?
    Sb3 C43 C48 C47 . . . . 179.5(4) ?
    C46 C47 C48 C43 . . . . 4.0(9) ?
    C54 C49 C50 C51 . . . . 1.3(9) ?
    Sb3 C49 C50 C51 . . . . -178.4(5) ?
    C49 C50 C51 C52 . . . . -0.7(10) ?
    C50 C51 C52 C53 . . . . -2.1(10) ?
    C51 C52 C53 C54 . . . . 4.3(9) ?
    C52 C53 C54 C49 . . . . -3.7(9) ?
    C50 C49 C54 C53 . . . . 0.9(8) ?
    Sb3 C49 C54 C53 . . . . -179.3(4) ?
loop_
    _geom_hbond_atom_site_label_D
    _geom_hbond_atom_site_label_H
    _geom_hbond_atom_site_label_A
    _geom_hbond_site_symmetry_A
    _geom_hbond_distance_DH
    _geom_hbond_distance_HA
    _geom_hbond_distance_DA
    _geom_hbond_angle_DHA
    _geom_hbond_publ_flag
    C16 H16 O1 1_545 0.95 2.58 3.342(6) 137 yes
    C17 H17 O5 1_545 0.95 2.58 3.437(6) 150 yes
    C21 H21 O4 1_545 0.95 2.75 3.651(8) 158 yes
    C46 H46 O6 1_565 0.95 2.67 3.276(6) 122 yes
    C47 H47 O6 1_565 0.95 2.73 3.307(6) 120 yes
    C47 H47 O2 1_565 0.95 2.70 3.645(6) 177 yes
_shelx_space_group_comment
;
The symmetry employed for this shelxl refinement is uniquely defined
by the following loop, which should always be used as a source of
symmetry information in preference to the above space-group names.
They are only intended as comments.
;
_shelx_estimated_absorpt_T_min     0.565
_shelx_estimated_absorpt_T_max     0.643
_shelx_hkl_file
;
  61  -1  -6   24.31   16.90
  61   1  -7  302.41   13.75
 -61  -1   7  294.04   12.94
  61  -1  -7  302.17   21.96
  61   1  -8    2.74   12.85
 -61  -1   8    4.07   11.77
 -61   1   8    3.44   12.27
  61  -1  -8    6.99   17.04
  60   0  -2   28.28   11.37
 -60   0   2   16.39   12.00
  60   0  -3    4.04   11.45
 -60   0   3   -2.95    9.57
 -60   0   4    3.20   12.18
  60   0  -4   16.83   12.03
  60   0  -5    4.74   15.01
 -60   0   5    3.63   12.51
  60   0  -6  146.26   16.53
 -60   0   6  115.07   11.36
  60   0  -7    9.28   12.94
 -60   0   7   -4.52   13.08
 -60   0   8  296.92   14.91
  60   0  -8  264.81   17.40
 -60   0   9    4.54   10.75
  60   0  -9   -0.96   16.14
 -60   0  10    1.05   13.43
  60   0 -10    4.01   18.88
  60   0 -11   -2.87   16.25
 -60   0  11    2.96   16.16
  60   0 -12    2.35   13.22
 -60   0  12   -1.49   11.79
  60   2  -4   90.60   11.83
 -60  -2   4   99.04   11.42
 -60  -2   5   28.43   11.29
 -60   2   5    2.89   15.37
  60   2  -5   31.10   11.75
  60  -2  -5   39.21   17.62
  60   2  -6   20.38   14.47
 -60   2   6    5.01   13.02
  60  -2  -6   10.73   17.01
 -60  -2   6    1.17   13.80
 -60  -2   7   14.42   11.73
 -60   2   7    5.09   13.34
  60  -2  -7   34.10   20.18
  60   2  -7   30.90   11.98
  60  -2  -8   11.68   19.63
 -60  -2   8   20.53   11.57
 -60   2   8    7.04   15.44
  60   2  -8   18.97   14.78
  60   2  -9   56.65   15.48
 -60   2   9   18.16   15.66
 -60  -2   9   58.44   12.18
  60  -2  -9   48.33   19.43
  60  -2 -10   21.87   18.43
 -60   2  10   12.14   15.81
 -60  -2  10   15.98   12.46
 -59   1   1   -2.90    9.61
  59   1  -1   23.72   10.77
  59  -1  -1   20.86   11.50
 -59  -1   1    7.65    9.81
 -59   1   2    6.07   11.64
 -59  -1   2    3.08    9.78
  59   1  -2   12.40   10.84
  59  -1  -2   16.32   14.47
 -59   1   3   -1.03   11.67
  59   1  -3    6.63   10.85
 -59  -1   3    6.28   12.11
  59  -1  -3   -3.08   14.75
 -59   1   4  120.16   10.39
  59  -1  -4  155.32   16.10
 -59  -1   4  133.47   13.17
  59   1  -4  132.79   11.86
  59   1  -5   60.89   11.83
 -59   1   5   54.95   11.94
 -59  -1   5   59.53   10.55
  59  -1  -5   82.53   16.00
  59  -1  -6   55.01   16.34
 -59  -1   6   42.79   13.60
  59   1  -6   50.30   14.88
 -59   1   6   19.62   12.21
  59  -1  -7   -0.36   18.43
  59   1  -7   15.13   12.07
 -59  -1   7   10.77   10.70
 -59   1   7    6.54   13.76
 -59   1   8    4.23   12.00
 -59  -1   8    3.38   11.49
  59  -1  -8   17.42   16.60
  59   1  -8   23.47   15.15
 -59   1   9   12.01   12.19
 -59  -1   9   22.47   11.99
  59   1  -9   27.41   12.38
  59  -1  -9   34.09   19.11
  59  -1 -10    5.01   16.36
 -59   1  10   -0.79   14.35
 -59  -1  10    3.25   12.03
  59   1 -10   -2.22   15.28
  59   1 -11   -6.42   15.06
 -59   1  11    4.50   12.06
  59  -1 -11    1.54   15.84
 -59  -1  11    7.02   12.24
 -59  -1  12   78.14   13.01
 -59   1  12   73.97   13.11
  59  -1 -12   76.76   18.61
  59   1 -12   91.85   16.25
  59   1 -13   19.78   15.84
  59  -1 -13   21.29   15.22
 -59   1  13   11.27   12.91
 -59  -1  13   19.64   12.90
 -59  -1  14   68.32   16.24
 -59   1  14   67.54   15.38
  59   1 -14   93.01   16.65
  59  -3  -5   98.35   21.19
  59   3  -5   83.33   11.87
 -59  -3   5   52.01   11.70
  59  -3  -6    9.59   22.18
  59   3  -6    4.59   11.56
 -59  -3   6   -3.01   11.30
  59   3  -7   22.17   11.96
  59  -3  -7   19.72   21.36
 -59  -3   7   15.34   11.81
 -59  -3   8   22.42   14.51
  59   3  -8   14.69   14.90
  59  -3  -8   10.07   22.13
  58   0  -1   16.46   12.88
 -58   0   1    1.31    9.25
 -58   0   2   -2.41   11.58
  58   0  -2   12.88   10.71
  58   0  -3    1.97   13.70
 -58   0   3   -5.56   11.57
  58   0  -4    7.25   14.10
 -58   0   4    3.40    9.66
  58   0  -5    7.88   14.51
 -58   0   5   -0.96    9.58
 -58   0   6  314.28   14.62
  58   0  -6  272.58   13.86
  58   0  -7    2.05   12.11
 -58   0   7    2.45   12.35
 -58   0   8    2.95   13.03
  58   0  -8   17.51   15.49
 -58   0   9    2.71   13.21
  58   0  -9    4.62   12.48
 -58   0  10   28.44   13.55
  58   0 -10   31.70   15.75
 -58   0  11    5.13   13.75
  58   0 -11   -0.08   12.54
  58   0 -12    1.51   15.60
 -58   0  12    1.82   11.60
 -58   0  13   -0.27   14.34
  58   0 -13    4.71   15.50
 -58   0  14  197.27   16.46
  58   0 -14  202.87   16.91
 -58   0  15    8.73   15.08
  58   0 -15    4.80   15.18
 -58   0  16   69.97   15.98
  58   2  -1   -0.13   10.54
  58  -2  -1   -1.73   14.69
 -58   2   1   -1.06   12.26
 -58  -2   1   -1.70    9.67
 -58   2   2    2.80   12.64
 -58  -2   2    3.39    9.98
  58   2  -2    5.59   10.61
  58  -2  -2    7.62   15.45
  58  -2  -3   42.48   16.28
 -58   2   3   20.57   10.45
 -58  -2   3   46.84   12.48
  58   2  -3   43.26   13.34
  58  -2  -4    4.47   16.03
  58   2  -4    6.19   11.04
 -58  -2   4   12.33   12.81
 -58   2   4    3.94   12.41
  58   2  -5  161.10   14.35
  58  -2  -5  127.28   17.18
 -58   2   5   31.23   13.57
 -58  -2   5  109.91   13.74
 -58  -2   6   64.19   11.26
 -58   2   6   28.73   15.27
  58   2  -6   54.90   11.77
  58  -2  -6   79.65   19.35
  58  -2  -7    3.09   16.41
  58   2  -7   -0.74   14.04
 -58   2   7    4.30   14.76
 -58  -2   7   -4.05   10.88
 -58  -2   8    3.66   11.12
 -58   2   8   -3.63   12.61
  58   2  -8    5.96   14.21
  58  -2  -8    4.99   18.55
  58  -2  -9    6.58   18.41
 -58  -2   9    1.72   11.64
  58   2  -9    4.52   11.84
 -58   2   9    2.25   12.93
  58  -2 -10   -0.59   19.68
 -58  -2  10    1.40   11.82
  58   2 -10   -2.48   12.05
 -58   2  10   -0.60   15.01
 -58  -2  11   -3.35   12.28
 -58   2  11    1.38   15.08
  58   2 -11    1.75   14.94
  58  -2 -11    1.29   16.85
  58   2 -12   16.34   12.64
 -58  -2  12   11.68   12.48
 -58   2  12   -0.50   15.30
 -58   2  13   66.55   18.14
  58   2 -13   96.42   15.88
 -58  -2  13   78.48   12.83
 -58  -2  14    4.37   12.37
  58   2 -14   -5.39   12.45
 -58   2  14    3.06   19.38
 -57   1   1    3.08    9.16
  57   1  -1   28.94   12.60
  57  -1  -1   12.94   10.97
 -57  -1   1    9.42   11.44
  57  -1  -2   18.64   13.75
 -57  -1   2   14.95    9.61
 -57   1   2    1.14   11.40
  57   1  -2    9.43   10.65
  57   1  -3   -6.07   10.90
  57  -1  -3    9.11   11.47
 -57  -1   3   -4.40    9.77
 -57   1   3    7.11   11.22
 -57   1   4    7.88    9.44
  57  -1  -4   13.28   12.10
  57   1  -4   13.41   11.03
 -57  -1   4   10.52   10.11
 -57  -1   5    1.49   10.02
  57   1  -5   10.67   11.05
 -57   1   5    5.18   11.54
  57  -1  -5    5.47   15.05
 -57  -1   6   -3.65   10.42
  57  -1  -6    3.07   12.46
  57   1  -6    2.68   13.87
 -57   1   6   -0.45   11.52
  57   1  -7  122.43   12.25
 -57  -1   7  169.76   11.48
 -57   1   7  142.51   12.67
  57  -1  -7  155.03   16.53
 -57  -1   8   43.18   11.23
  57  -1  -8   49.27   18.35
 -57   1   8   30.42   12.13
  57   1  -8   47.15   14.66
  57   1  -9    8.63   14.59
 -57  -1   9    5.13   13.73
 -57   1   9    2.36   11.80
  57  -1  -9    2.23   15.26
 -57  -1  10    9.94   14.20
  57   1 -10    7.63   11.76
  57  -1 -10   12.40   15.12
 -57   1  10   11.54   12.05
 -57   1  11   31.61   12.62
  57  -1 -11   28.23   15.33
 -57  -1  11   24.87   14.85
  57   1 -11   30.55   14.92
 -57   1  12    2.01   14.61
  57   1 -12    4.50   12.31
  57  -1 -12    6.87   14.81
 -57  -1  12    0.88   11.84
 -57   1  13    3.70   15.05
 -57  -1  13    7.67   15.20
  57   1 -13    9.28   12.52
  57  -1 -13    4.91   14.65
  57   1 -14    8.01   12.51
 -57   1  14    5.09   13.29
 -57  -1  14    8.34   12.60
  57   1 -15   38.02   15.65
 -57  -1  15   27.87   15.88
 -57   1  15   15.78   15.40
  57   1 -16    7.47   15.31
 -57   1  16    3.82   13.79
 -57  -1  16    4.58   12.79
 -57  -1  17   11.67   13.07
  57  -3  -1   79.27   16.48
 -57  -3   1   45.37   12.34
  57   3  -1   70.67   10.99
 -57  -3   2   95.03   10.45
  57  -3  -2  112.14   19.51
  57   3  -2   89.61   10.94
 -57  -3   3   59.66   10.79
  57   3  -3  105.04   11.12
  57  -3  -3  110.05   17.36
  57  -3  -4   15.52   19.24
 -57  -3   4    3.42   10.34
  57   3  -4   13.82   10.95
  57  -3  -5   61.25   19.91
  57   3  -5   59.16   11.34
 -57  -3   5   45.25   10.96
 -57  -3   6   13.11   10.72
  57  -3  -6   12.87   21.00
  57   3  -6   24.74   13.83
  57   3  -7   26.03   11.21
  57  -3  -7   21.37   22.44
 -57  -3   7   12.75   11.04
  57   3  -8    4.58   11.25
 -57  -3   8    4.65   11.07
  57  -3  -8    6.72   20.86
  57  -3  -9  103.20   26.49
  57   3  -9   99.81   12.04
 -57  -3   9   84.08   14.35
  57   3 -10   12.58   11.78
 -57  -3  10   -1.96   14.28
 -57  -3  11  177.88   12.56
  57   3 -11  198.19   15.34
  57   3 -12  101.23   12.50
 -57  -3  12  128.38   12.53
  57   3 -13  141.83   12.96
 -57  -3  13  179.98   12.95
 -57  -3  14   -2.66   14.99
  57   3 -14    3.50   12.48
  56   0  -1    0.70   12.42
 -56   0   1    0.60    8.61
 -56   0   2  249.41   10.44
  56   0  -2  257.53   14.27
  56   0  -3    4.96   13.51
 -56   0   3    4.09   11.35
  56   0  -4    4.29   10.99
 -56   0   4   -1.66   11.36
 -56   0   5   -2.84   11.51
  56   0  -5   -1.39   11.29
 -56   0   6   32.62   11.98
  56   0  -6   52.84   14.26
  56   0  -7   -4.58   11.81
 -56   0   7    6.53   12.17
  56   0  -8   17.80   14.74
 -56   0   8   10.31   12.60
  56   0  -9    3.42   14.74
 -56   0   9    1.08   10.61
  56   0 -10  135.43   15.72
 -56   0  10  100.88   14.02
  56   0 -11   -2.94   14.66
 -56   0  11  -10.46   13.47
  56   0 -12   72.72   15.18
 -56   0  12   67.84   11.98
  56   0 -13    6.38   12.03
 -56   0  13   -2.08   14.51
 -56   0  14   48.63   15.33
  56   0 -14   61.13   15.10
  56   0 -15    0.24   14.36
 -56   0  15    7.39   15.25
 -56   0  16    2.76   14.96
 -56   0  17   -0.76   15.24
 -56   0  18    2.15   12.71
 -56  -2   1   12.14    9.25
  56   2  -1    9.52   12.62
  56  -2  -1    7.93   11.59
 -56   2   1    1.76   12.12
  56   2  -2   28.82   10.46
  56  -2  -2   32.19   14.74
 -56   2   2   11.56   12.15
 -56  -2   2   41.49    9.62
 -56  -2   3   39.28   10.08
  56   2  -3   52.43   10.72
 -56   2   3   22.85   12.31
  56  -2  -3   38.13   15.09
 -56  -2   4   70.09   10.28
 -56   2   4   47.93   12.52
  56   2  -4   59.33   11.12
  56  -2  -4   58.83   15.54
  56  -2  -5   15.65   17.71
  56   2  -5   10.07   13.34
 -56   2   5    4.00   12.20
 -56  -2   5    9.72   10.27
 -56  -2   6   -0.46   10.38
  56   2  -6   -0.07   11.00
  56  -2  -6    2.40   15.84
 -56   2   6    1.86   12.23
  56   2  -7   -3.35   11.30
 -56   2   7   -0.02   12.12
  56  -2  -7    3.00   18.03
 -56  -2   7    5.61   10.79
 -56   2   8  151.18   16.10
  56   2  -8  188.64   12.49
 -56  -2   8  262.23   14.38
  56  -2  -8  211.81   19.24
 -56  -2   9   28.77   14.12
 -56   2   9   21.81   16.73
  56   2  -9   35.48   11.75
  56  -2  -9   26.90   15.47
 -56  -2  10  126.48   14.70
  56   2 -10  119.04   12.28
  56  -2 -10  126.85   18.14
 -56   2  10   75.03   15.95
  56  -2 -11   13.60   16.54
  56   2 -11   17.06   11.60
 -56  -2  11   13.54   11.81
 -56   2  11   10.09   14.79
  56   2 -12   42.16   11.98
 -56   2  12   32.40   17.09
 -56  -2  12   50.15   11.97
 -56   2  13   95.37   17.63
  56   2 -13  123.18   15.01
 -56  -2  13   86.46   12.11
 -56  -2  14   99.22   15.09
  56   2 -14   75.06   12.57
 -56   2  14   63.38   17.38
 -56  -2  15   12.17   14.85
 -56   2  15    4.55   18.40
  56   2 -15   15.82   15.01
  56   2 -16   12.96   12.16
 -56   2  16    6.64   19.95
 -56  -2  16   13.07   14.95
 -56  -2  17    0.72   12.13
 -56   2  17    4.08   19.95
  56   2 -17    2.09   15.14
  56   4  -1   24.14   12.85
  56  -4  -1   26.10   17.41
 -56  -4   1    3.17   12.24
 -56  -4   2   43.87   10.66
  56  -4  -2   53.55   20.33
  56   4  -2   41.98   11.24
  56  -4  -3   27.93   22.81
  56   4  -3   35.50   10.76
 -56  -4   3   26.55   10.56
  56  -4  -4    9.67   20.08
 -56  -4   4   20.17   10.52
  56   4  -4   15.62   11.12
  56   4  -5    8.01   11.07
 -56  -4   5    0.28   10.66
  56  -4  -5    1.68   22.84
 -56  -4   6   -2.90   10.77
  56   4  -6    3.44   11.26
 -56  -4   7    2.38   11.05
  56   4  -7    9.35   11.45
  56   4  -8    9.68   11.59
 -56  -4   8    4.48   13.78
 -56  -4   9  198.67   12.16
  56   4  -9  226.62   14.94
  56   4 -10   39.07   11.76
 -56  -4  10   30.91   11.50
 -56  -4  11   18.69   11.39
  56   4 -11   13.63   11.57
  56   4 -12   28.59   11.97
 -56  -4  12   25.70   14.40
  56   4 -13   12.68   11.84
 -55  -1   1    5.33   10.75
  55   1  -1    1.67    9.90
  55  -1  -1    2.78   10.40
 -55   1   1   -2.10   10.67
 -55  -1   2   11.39   11.29
 -55   1   2    4.33   10.73
  55  -1  -2   16.20   10.67
  55   1  -2   20.89   12.27
 -55   1   3    7.41    8.92
 -55  -1   3   18.11   11.44
  55  -1  -3   31.41   11.17
  55   1  -3   21.60   12.67
 -55  -1   4   21.02   11.61
 -55   1   4    8.35   11.09
  55  -1  -4   19.28   13.96
  55   1  -4   37.06   12.86
 -55  -1   5  126.24   10.48
  55  -1  -5  154.99   15.21
  55   1  -5  121.75   11.43
 -55   1   5  139.54   11.93
 -55  -1   6   33.19   10.16
 -55   1   6   28.03   11.63
  55  -1  -6   40.17   15.20
  55   1  -6   29.74   13.55
  55   1  -7   52.39   11.42
 -55   1   7   51.13   11.85
 -55  -1   7   62.95   10.59
  55  -1  -7   62.83   15.47
 -55   1   8  112.94   12.20
  55   1  -8  143.57   14.63
  55  -1  -8   99.08   15.44
 -55  -1   8  126.58   13.92
 -55  -1   9    7.06   13.75
  55  -1  -9    8.32   14.82
  55   1  -9   11.40   14.18
 -55   1   9    9.91   11.94
 -55  -1  10   24.77   11.53
  55  -1 -10   26.87   14.75
 -55   1  10   22.83   14.10
  55   1 -10   29.56   11.79
  55   1 -11   20.94   14.49
 -55  -1  11    8.91   14.07
  55  -1 -11    3.95   14.59
 -55   1  11   10.03   12.62
  55  -1 -12   46.35   14.04
 -55  -1  12   37.65   14.70
 -55   1  12   58.66   14.66
  55   1 -12   53.28   11.76
 -55   1  13   11.67   12.93
 -55  -1  13   10.01   11.86
  55   1 -13   15.93   11.77
  55  -1 -13   18.41   13.89
  55   1 -14   -3.73   14.61
 -55  -1  14   -0.81   14.89
 -55   1  14    3.57   13.38
 -55   1  15  173.18   17.30
  55   1 -15  184.74   15.78
 -55  -1  15  189.35   15.93
 -55   1  16  104.14   16.86
 -55  -1  16  128.61   15.80
  55   1 -16  126.23   15.43
 -55   1  17    0.28   13.94
 -55  -1  17   -4.85   15.26
 -55  -1  18   66.89   15.46
 -55   1  18   35.22   17.03
  55  -3  -1  145.67   16.31
  55   3  -1  127.73   10.90
 -55  -3   1  118.63   10.16
  55  -3  -2   57.90   15.75
 -55  -3   2   51.56   12.11
  55   3  -2   49.61   10.68
 -55  -3   3   18.62   12.06
  55  -3  -3   10.07   18.44
  55   3  -3   15.95   10.70
  55  -3  -4    8.50   16.08
 -55  -3   4   13.44   12.35
  55   3  -4   14.60   10.60
  55   3  -5   13.34   10.90
  55  -3  -5    8.33   18.64
 -55  -3   5    8.24   12.64
  55  -3  -6    5.21   20.51
 -55  -3   6    1.76   10.52
  55   3  -6    6.51   10.85
  55   3  -7   23.95   13.64
  55  -3  -7   20.15   21.62
 -55  -3   7    8.42   10.84
  55  -3  -8    9.74   18.88
  55   3  -8    5.96   13.75
 -55  -3   8   15.24   13.49
  55   3  -9   63.68   11.85
  55  -3  -9   59.68   24.46
 -55  -3   9   59.79   11.52
 -55  -3  10  151.11   11.92
  55   3 -10  191.29   12.46
  55   3 -11   21.30   11.52
 -55  -3  11   17.33   11.28
 -55  -3  12   -4.62   13.86
  55   3 -12   15.80   11.47
 -55  -3  13   31.97   14.30
  55   3 -13   19.21   11.85
  55   3 -14   -0.44   11.72
 -55  -3  14    6.26   11.50
  55   3 -15    0.26   11.85
 -55  -3  15    6.36   11.81
 -55  -3  16   38.16   14.41
  55   3 -16   21.20   12.13
  55  -5  -3   11.27   29.75
 -55  -5   4    5.51   10.77
  55   5  -4    5.21   11.19
  55   5  -5    5.07   11.45
 -55  -5   5    2.62   10.84
  55   5  -6   30.57   11.66
 -55  -5   6   20.03   13.61
  55   5  -7   -0.40   11.66
 -55  -5   7   -3.98   11.08
 -55  -5   8  154.24   11.80
  55   5  -8  152.46   12.14
 -55  -5   9   43.92   11.47
  55   5  -9   35.46   11.74
  54   0  -1    2.27   12.08
 -54   0   1   -2.78    8.33
  54   0  -2    4.08   10.15
 -54   0   2    7.54    8.57
  54   0  -3   -5.17   10.45
 -54   0   3   -2.93    8.86
  54   0  -4   12.56   13.33
 -54   0   4   14.27    9.23
 -54   0   5    1.38   11.13
  54   0  -5    3.51   13.48
 -54   0   6  210.88   12.93
  54   0  -6  153.35   12.26
  54   0  -7    2.10   11.42
 -54   0   7   -1.10   12.05
 -54   0   8   24.27   12.57
  54   0  -8   24.00   14.34
 -54   0   9    8.57   13.02
  54   0  -9    3.24   14.21
  54   0 -10   31.16   14.51
 -54   0  10   38.72   11.11
 -54   0  11    7.75   13.82
  54   0 -11    5.12   14.00
  54   0 -12   41.70   14.56
 -54   0  12   47.22   14.24
  54   0 -13   -3.05   13.90
 -54   0  13   -2.67   14.12
 -54   0  14    1.18   14.69
  54   0 -14    0.68   11.36
  54   0 -15    1.63   16.28
 -54   0  15    0.66   14.87
 -54   0  16   21.55   15.41
 -54   0  17    1.86   15.13
 -54   0  18   35.16   15.54
 -54   0  19    3.90   15.15
 -54  -2   1   13.79    9.16
 -54   2   1   21.64    9.62
  54  -2  -1   27.13   13.64
  54   2  -1   24.20   10.15
 -54  -2   2    9.00   11.06
  54  -2  -2    5.66   13.69
 -54   2   2    5.85   11.96
  54   2  -2    5.99    9.87
  54   2  -3   10.22   10.32
  54  -2  -3    5.81   14.26
 -54  -2   3    6.77    9.39
 -54   2   3    4.69   11.82
  54   2  -4    8.49   10.51
 -54   2   4   -4.07   11.75
  54  -2  -4    1.72   14.62
 -54  -2   4    3.34    9.70
 -54   2   5    4.98   12.08
 -54  -2   5   16.92    9.82
  54  -2  -5   18.55   17.41
  54   2  -5   14.65   12.88
  54  -2  -6  100.65   15.93
 -54   2   6   95.60   12.68
 -54  -2   6  128.03   10.68
  54   2  -6   85.03   11.10
  54   2  -7  224.62   12.02
 -54   2   7  239.73   16.01
  54  -2  -7  267.84   19.40
 -54  -2   7  302.57   14.01
 -54  -2   8   59.96   11.06
  54   2  -8   81.51   13.81
 -54   2   8   38.37   14.76
  54  -2  -8   62.47   15.64
 -54   2   9  180.00   16.01
 -54  -2   9  194.79   12.10
  54   2  -9  165.40   12.04
  54  -2  -9  170.66   18.12
  54   2 -10   10.47   11.34
 -54  -2  10   10.44   11.08
 -54   2  10    1.45   14.27
  54  -2 -10    9.04   16.14
 -54   2  11    1.76   14.25
  54   2 -11    9.47   11.41
  54  -2 -11    1.86   15.34
 -54  -2  11    4.71   13.70
 -54  -2  12   81.58   14.41
  54   2 -12   61.21   11.72
 -54   2  12   71.49   16.48
 -54   2  13    3.80   15.80
 -54  -2  13   -0.39   14.00
  54   2 -13    4.64   13.81
 -54  -2  14    8.46   13.80
 -54   2  14    5.17   15.96
  54   2 -14    9.75   11.37
 -54   2  15   81.74   18.39
  54   2 -15  131.99   14.57
 -54  -2  15   75.85   11.77
 -54  -2  16  175.06   15.11
  54   2 -16  139.54   12.21
 -54   2  16  115.94   20.51
  54   2 -17  330.82   16.02
 -54  -2  17  295.73   15.73
 -54   2  17  233.10   22.71
 -54  -2  18   39.22   11.96
 -54   2  18   17.55   18.34
 -54   2  19    3.08   19.61
  54  -4  -1  299.11   18.50
 -54  -4   1  269.77   10.95
  54   4  -1  357.16   11.55
  54  -4  -2    3.24   19.12
 -54  -4   2    2.60    9.60
  54   4  -2    0.61   10.30
  54   4  -3  138.12   11.08
  54  -4  -3  136.59   22.88
 -54  -4   3   99.47   10.42
  54   4  -4    5.41   10.89
  54  -4  -4    8.48   21.44
 -54  -4   4   11.93   10.32
 -54  -4   5   41.47   10.61
  54   4  -5   52.09   11.27
  54  -4  -5   60.54   24.48
 -54  -4   6    5.86   12.86
  54   4  -6    3.12   11.07
  54   4  -7   37.27   11.22
 -54  -4   7   28.97   13.10
  54   4  -8    9.31   13.56
 -54  -4   8   -2.23   13.03
  54   4  -9  153.59   11.83
 -54  -4   9  161.50   14.00
 -54  -4  10    5.39   11.14
  54   4 -10   -3.41   11.43
 -54  -4  11  381.68   12.62
  54   4 -11  407.05   15.34
  54   4 -12   11.68   11.39
 -54  -4  12    0.21   10.98
  54   4 -13    4.40   11.34
 -54  -4  13    3.57   11.08
  54   4 -14   13.62   11.55
 -54  -4  14   21.17   11.26
 -54  -4  15   17.16   13.70
  54   4 -15   16.76   11.66
 -53  -1   1    7.90    8.71
 -53   1   1    2.58   10.19
  53   1  -1    7.02   12.13
  53  -1  -1   11.24   12.42
 -53  -1   2    2.95    8.81
  53  -1  -2   -4.63   12.58
  53   1  -2    1.40    9.91
 -53   1   2    3.74    8.56
  53   1  -3   52.59   10.45
 -53   1   3   50.68   10.99
 -53  -1   3   67.04    9.38
  53  -1  -3   56.15   13.57
 -53   1   4   45.67   11.32
  53   1  -4   53.74   10.63
 -53  -1   4   72.44   11.66
  53  -1  -4   57.10   14.04
 -53  -1   5   70.62   12.34
  53   1  -5   38.05   10.89
  53  -1  -5   49.26   14.24
 -53   1   5   41.12   11.67
 -53   1   6   27.51   11.47
  53   1  -6   42.36   13.48
 -53  -1   6   39.62   10.15
  53  -1  -6   37.56   14.74
  53   1  -7   75.80   11.22
  53  -1  -7  100.41   14.50
 -53   1   7   77.39   11.75
 -53  -1   7   97.57   12.75
  53   1  -8  126.29   11.32
 -53   1   8  126.34   10.02
 -53  -1   8  112.69   13.27
  53  -1  -8  130.21   14.94
 -53  -1   9    2.22   13.19
  53  -1  -9    9.12   14.06
 -53   1   9    3.79   11.66
  53   1  -9    7.45   11.01
 -53   1  10    7.87   13.82
  53  -1 -10   19.00   14.17
 -53  -1  10    8.55   13.83
  53   1 -10   18.94   13.72
  53  -1 -11    3.38   13.91
 -53  -1  11    8.71   13.84
 -53   1  11    6.69   12.36
  53   1 -11    2.08   13.91
 -53   1  12   13.55   13.05
  53   1 -12    9.64   11.49
  53  -1 -12    8.98   15.64
 -53  -1  12   14.07   11.54
 -53   1  13  250.28   15.20
 -53  -1  13  241.80   12.85
  53  -1 -13  273.89   17.25
  53   1 -13  208.07   12.72
  53   1 -14   11.32   13.74
 -53  -1  14    1.81   14.10
 -53   1  14   -0.05   13.37
 -53  -1  15    3.54   14.63
  53   1 -15    9.32   14.02
 -53   1  15    8.43   14.00
 -53  -1  16   28.14   11.95
  53   1 -16   23.29   14.06
 -53   1  16   23.70   16.46
 -53  -1  17   15.82   14.59
 -53   1  17    6.80   14.62
 -53  -1  18   23.54   14.40
 -53   1  18   26.80   14.79
 -53  -1  19    4.81   11.96
 -53   1  19   10.12   14.84
 -53   1  20    2.67   17.03
 -53  -1  20   10.94   14.65
  53   3  -1   64.15   12.48
 -53  -3   1   53.72    9.63
  53  -3  -1   46.02   14.61
 -53  -3   2   38.49    9.69
  53  -3  -2   25.81   14.75
  53   3  -2   18.93    9.91
  53   3  -3    1.14   10.26
  53  -3  -3    3.69   14.84
 -53  -3   3    4.53    9.44
  53  -3  -4   54.60   15.96
  53   3  -4   46.73   10.53
 -53  -3   4   67.55    9.93
  53  -3  -5   90.77   18.58
 -53  -3   5   92.38   10.24
  53   3  -5   99.23   11.01
  53  -3  -6    4.31   17.87
 -53  -3   6   -1.00    9.98
  53   3  -6    9.87   10.51
 -53  -3   7  467.93   14.56
  53  -3  -7  440.60   24.64
  53   3  -7  365.76   12.60
 -53  -3   8   82.05   10.89
  53   3  -8   81.82   11.08
  53  -3  -8   84.21   19.96
 -53  -3   9  243.92   11.78
  53   3  -9  192.45   11.99
  53  -3  -9  200.27   23.71
  53   3 -10   25.87   10.92
 -53  -3  10   35.79   10.96
 -53  -3  11   44.07   11.15
  53   3 -11   52.83   11.37
  53   3 -12   27.11   11.34
 -53  -3  12   33.66   11.19
  53   3 -13    2.73   11.32
 -53  -3  13   -5.74   10.77
 -53  -3  14   10.66   10.92
  53   3 -14    6.00   10.89
  53   3 -15  274.13   14.88
 -53  -3  15  253.92   14.52
 -53  -3  16   50.01   11.69
  53   3 -16   52.78   14.58
  53   3 -17  211.08   12.90
 -53  -3  17  197.91   12.52
  53   3 -18  153.67   12.57
 -53  -3  18  174.24   12.17
 -53  -5   1   -0.15   10.16
  53  -5  -1   21.35   20.45
  53   5  -1    8.87   10.63
  53  -5  -2  114.61   25.57
  53   5  -2  132.39   10.76
 -53  -5   2  124.87   10.80
  53   5  -3   24.03   10.93
  53  -5  -3   28.57   28.94
 -53  -5   3   33.26   10.57
  53  -5  -3   23.63   28.51
 -53  -5   4   30.11   10.64
  53   5  -4   38.74   11.18
  53   5  -5    1.68   11.07
 -53  -5   5    4.63   10.59
  53   5  -6   19.48   11.21
 -53  -5   6   19.14   10.85
  53   5  -7  132.31   11.42
 -53  -5   7  159.13   11.24
 -53  -5   8    7.94   10.56
  53   5  -8   -1.03   11.23
 -53  -5   9   39.11   10.86
  53   5  -9   40.92   14.00
  53   5 -10    5.76   11.62
 -53  -5  10    3.13   10.85
  53   5 -11   15.06   14.11
 -53  -5  11    7.48   10.81
 -53  -5  12   98.44   11.16
  53   5 -12  127.58   11.89
 -53  -5  13   27.72   11.15
  53   5 -13    7.69   11.27
 -52   0   1   -1.74   10.17
  52   0  -1    1.41    9.92
 -52   0   2   -4.08   10.32
  52   0  -2   -5.37   10.13
  52   0  -3   -7.03   12.79
 -52   0   3    3.43   10.52
  52   0  -4  856.33   17.47
 -52   0   4  830.30   16.00
  52   0  -5    6.90   13.40
 -52   0   5    5.88    9.26
  52   0  -6  652.99   14.44
 -52   0   6  653.73   15.89
  52   0  -7    7.61   13.29
 -52   0   7    5.81    9.78
  52   0  -8    5.97   13.50
 -52   0   8    6.84   12.37
  52   0  -9    7.42   13.57
 -52   0   9    7.22   10.03
  52   0 -10   12.47   11.45
 -52   0  10   13.65   13.87
 -52   0  11    6.36   13.40
  52   0 -11    5.35   14.03
 -52   0  12   45.46   14.08
  52   0 -12   42.14   14.26
 -52   0  13    2.39   14.31
  52   0 -13   -3.13   13.63
 -52   0  14  732.98   18.82
  52   0 -14  739.65   18.95
  52   0 -15    1.43   13.27
 -52   0  15    3.08   14.81
 -52   0  16  152.63   15.78
 -52   0  17    1.62   14.56
 -52   0  18    5.53   14.58
 -52   0  19   -1.81   11.76
 -52   0  20    7.37   14.92
 -52   0  21    2.82   12.17
 -52  -2   1   45.62    9.02
 -52   2   1   45.39   11.77
  52   2  -1   49.96   10.01
  52  -2  -1   46.39   11.03
 -52   2   2   -0.11   11.22
  52  -2  -2    6.90   13.05
  52   2  -2   -1.17   10.03
 -52  -2   2    1.91    8.89
 -52   2   3    8.97   11.32
  52   2  -3    6.32   10.19
 -52  -2   3    7.56    9.15
  52  -2  -3    6.39   13.55
  52   2  -4   13.31   10.29
 -52   2   4   13.73   11.65
  52  -2  -4   13.79   14.65
 -52  -2   4   14.11   11.85
 -52  -2   5    5.20    9.71
  52   2  -5    7.45   10.41
  52  -2  -5    6.02   14.31
 -52   2   5    4.66   11.35
 -52  -2   6   13.07   10.19
 -52   2   6   12.88   13.11
  52  -2  -6   12.87   14.68
  52   2  -6   12.18   10.68
 -52   2   7    2.25   11.74
  52   2  -7   12.68   13.22
 -52  -2   7    8.94   12.77
  52  -2  -7    5.55   17.02
  52   2  -8  199.50   11.63
  52  -2  -8  198.09   15.71
 -52   2   8  202.54   15.67
 -52  -2   8  206.09   11.44
 -52  -2   9  110.15   13.54
  52  -2  -9  105.84   16.45
 -52   2   9  104.31   14.69
  52   2  -9  102.42   13.57
 -52  -2  10   30.31   13.26
  52   2 -10   30.09   10.96
  52  -2 -10   27.80   15.82
 -52   2  10   29.63   13.49
 -52  -2  11   10.77   10.85
  52   2 -11    9.93   10.86
 -52   2  11   10.12   14.05
  52  -2 -11   10.42   14.94
 -52  -2  12    4.57   10.81
  52   2 -12    4.83   11.00
 -52   2  12    1.13   15.70
 -52  -2  13    3.66   13.18
 -52   2  13   -0.63   15.61
  52   2 -13    9.14   13.28
 -52  -2  14   26.44   13.55
  52   2 -14   25.06   10.98
 -52   2  14    6.01   15.76
  52   2 -15   61.86   11.48
 -52  -2  15   87.67   13.91
 -52   2  15   57.80   18.12
 -52   2  16   20.48   16.44
  52   2 -16   33.77   13.84
 -52  -2  16   37.59   13.81
  52   2 -17    0.85   11.42
 -52  -2  17  -10.88   13.67
 -52   2  17    1.61   16.63
 -52  -2  18   31.34   11.08
 -52   2  18   14.22   18.13
 -52   2  19   41.40   25.25
 -52   2  19   51.14   17.60
 -52  -2  19   99.12   14.21
 -52  -2  20   10.59   14.10
 -52   2  20    0.07   23.74
 -52   2  20    0.21   18.91
  52   4  -1  187.82   12.72
 -52  -4   1  179.76   10.25
  52  -4  -1  174.23   18.88
 -52  -4   2    3.42    9.55
  52   4  -2   14.55   10.31
  52  -4  -2    3.85   15.82
 -52  -4   3   45.71    9.77
  52   4  -3   33.78   10.33
  52  -4  -3   37.36   18.77
 -52  -4   4   55.48   10.21
  52   4  -4   64.27   10.74
  52  -4  -4   55.32   22.57
  52   4  -5   75.09   13.20
 -52  -4   5   89.23   10.49
  52  -4  -5   64.16   26.67
  52   4  -6   84.13   11.13
 -52  -4   6   90.27   12.95
  52   4  -7   44.44   11.10
 -52  -4   7   27.75   10.35
 -52  -4   8   34.73   12.78
  52   4  -8   48.57   10.72
  52   4  -9  380.60   12.28
 -52  -4   9  463.13   12.26
 -52  -4  10    1.91   10.57
  52   4 -10    6.68   11.08
  52   4 -11   43.46   13.55
 -52  -4  11   43.27   10.77
  52   4 -12   -2.47   11.19
 -52  -4  12    1.27   10.84
  52   4 -13   77.62   13.50
 -52  -4  13   62.91   10.87
 -52  -4  14   67.95   13.21
  52   4 -14   50.61   11.16
 -52  -4  15   27.16   10.81
  52   4 -15   36.07   11.15
 -52  -4  16   88.72   13.70
  52   4 -16   68.36   11.60
  52   4 -17  239.12   12.56
 -52  -4  17  185.46   11.87
 -52  -6   2    0.03   10.36
 -52  -6   3   86.04   10.60
  52   6  -3  102.22   11.78
 -52  -6   4   -0.50   10.83
  52   6  -4    5.47   11.44
 -52  -6   5   31.95   10.91
  52   6  -5   53.34   11.24
  52   6  -6   30.95   11.34
 -52  -6   6   45.51   10.86
 -52  -6   7   -5.72   11.02
  52   6  -7   -0.44   11.62
 -52  -6   8  315.06   12.21
  52   6  -8  322.03   12.70
 -52  -6   9   13.78   10.93
  52   6  -9    5.90    8.23
 -52  -6  10   13.13   11.06
  51   1  -1   51.89   10.10
 -51  -1   1   57.73    8.75
 -51   1   1   38.75   10.40
  51  -1  -1   64.98   12.59
 -51   1   2  130.48   10.93
 -51  -1   2  145.81    9.29
  51  -1  -2  127.52   13.20
  51   1  -2  100.97   10.54
  51   1  -3   10.26   10.09
 -51  -1   3    7.23   10.90
 -51   1   3    9.86    8.74
  51  -1  -3   21.20   13.08
 -51  -1   4  114.11    9.84
  51  -1  -4   81.15   11.28
  51   1  -4  109.85   10.74
 -51   1   4  105.37    9.40
  51   1  -5  336.23   12.22
 -51   1   5  419.45   13.77
  51  -1  -5  301.78   13.12
 -51  -1   5  463.03   13.63
 -51  -1   6  253.44   10.82
 -51   1   6  248.98   12.43
  51   1  -6  298.19   14.01
  51  -1  -6  241.29   15.05
  51  -1  -7  166.61   15.06
 -51  -1   7  232.35   13.06
 -51   1   7  212.69   12.38
  51   1  -7  152.43   11.33
  51   1  -8   61.48   11.04
 -51   1   8   90.21   11.76
  51  -1  -8   69.55   14.36
 -51  -1   8   83.92   10.65
 -51   1   9   27.93   13.74
  51  -1  -9   24.72   13.82
  51   1  -9   22.67   10.84
 -51  -1   9   27.76   10.59
  51  -1 -10   39.76   13.89
  51   1 -10   35.60   11.05
 -51  -1  10   46.43   13.41
 -51   1  10   40.32   14.08
 -51  -1  11    2.53   10.91
 -51   1  11   -0.70   14.35
  51  -1 -11    3.68   13.10
  51   1 -11    7.65   13.19
 -51  -1  12  111.19   11.69
 -51   1  12  138.68   15.41
  51  -1 -12  118.41   13.43
  51   1 -12  104.40   11.45
 -51  -1  13   44.77   14.03
 -51   1  13   41.04   13.77
  51  -1 -13   35.02   13.01
  51   1 -13   49.74   13.63
 -51   1  14  202.55   15.51
 -51  -1  14  180.08   12.53
  51   1 -14  160.51   12.10
  51   1 -15  220.40   12.31
 -51  -1  15  277.44   15.51
 -51   1  15  270.45   18.23
 -51   1  16  179.08   15.87
 -51  -1  16  259.71   15.02
  51   1 -16  219.94   14.53
 -51  -1  17   10.49   11.11
 -51   1  17    6.78   14.55
 -51  -1  18    2.08   11.31
 -51   1  18    1.72   16.51
 -51   1  19   -0.17   14.76
 -51  -1  19   -1.72   11.15
 -51   1  20   49.01   14.94
 -51  -1  20   72.09   14.70
 -51   1  21   18.86   14.41
 -51  -1  21   19.16   14.40
 -51  -3   1   23.30    9.07
  51   3  -1   10.27    9.74
  51  -3  -1    8.11   13.78
  51   3  -2  208.55   10.91
 -51  -3   2  268.37   10.46
  51  -3  -2  228.64   15.89
  51  -3  -3   61.29   17.33
 -51  -3   3   39.15    9.55
  51   3  -3   52.55   10.23
 -51  -3   4    6.64    9.48
  51   3  -4    5.54   10.28
  51  -3  -4    2.06   14.49
  51   3  -5   29.02   12.72
 -51  -3   5   25.53    9.91
  51  -3  -5   25.07   17.78
 -51  -3   6   -3.61   10.13
  51   3  -6    1.40   12.86
  51  -3  -6   -0.46   16.97
  51  -3  -7   28.46   18.59
 -51  -3   7   26.10    9.94
  51   3  -7   32.25   12.77
  51  -3  -8    4.13   18.62
 -51  -3   8    2.86   10.03
  51   3  -8    4.71   12.70
  51  -3  -9   11.86   21.65
 -51  -3   9   12.86   10.33
  51   3  -9    6.01   10.64
 -51  -3  10  309.04   11.87
  51   3 -10  276.28   11.96
 -51  -3  11   -1.63   12.90
  51   3 -11    7.98   10.81
  51   3 -12   70.09   10.88
 -51  -3  12   79.82   11.01
 -51  -3  13    0.67   12.77
  51   3 -13   -5.11   10.51
  51   3 -14    2.48   10.80
 -51  -3  14    5.40   10.59
 -51  -3  15   -3.90   12.98
  51   3 -15    2.47   11.05
 -51  -3  16   45.66   10.69
  51   3 -16   35.05   11.20
 -51  -3  17    4.30   10.54
  51   3 -17    8.59   10.93
 -51  -3  18   46.57   11.32
  51   3 -18   45.62   14.31
 -51  -3  19    3.55   13.42
 -51  -3  20  127.76   11.82
  51   5  -1    3.75   10.16
  51  -5  -1   10.29   19.46
 -51  -5   1    6.30    9.57
  51  -5  -2   13.26   23.40
 -51  -5   2   11.40    9.71
  51   5  -2    9.96   10.18
 -51  -5   3   24.33   10.04
  51  -5  -3   27.41   28.18
  51   5  -3   21.28   10.45
  51  -5  -3   22.07   25.62
  51   5  -4  146.72   11.39
 -51  -5   4  194.33   10.81
 -51  -5   5   49.79   10.44
  51   5  -5   59.20   11.10
 -51  -5   6  132.69   10.63
  51   5  -6  135.06   11.34
 -51  -5   7   73.09   10.73
  51   5  -7   67.62   11.20
  51   5  -8   45.23   10.96
 -51  -5   8   35.96   10.70
 -51  -5   9   24.64   10.34
  51   5  -9   17.00   13.56
  51   5 -10  106.23   11.21
 -51  -5  10  120.09   13.15
  51   5 -11   56.81   13.33
 -51  -5  11   60.20   10.49
 -51  -5  12   19.27   10.61
  51   5 -12   11.97   10.76
 -51  -5  13    8.08   12.74
  51   5 -13    8.10   10.82
 -51  -5  14  176.31   11.27
  51   5 -14  116.43    8.32
 -51  -5  15   92.60   11.12
  51   5 -15   72.35   11.63
  51   5 -16   17.23   11.31
  50   0  -1    1.15    9.73
 -50   0   1    3.13    9.87
 -50   0   2    7.22   10.23
  50   0  -2    5.88   11.95
 -50   0   3    4.01    8.44
  50   0  -3    3.17    9.86
 -50   0   4  100.16    9.52
  50   0  -4   76.25   11.04
  50   0  -5    4.75   12.97
 -50   0   5    4.21   11.04
  50   0  -6  156.43   11.59
 -50   0   6  221.66   12.33
  50   0  -7    0.45   10.59
 -50   0   7   -0.58    9.38
 -50   0   8   87.57   10.40
  50   0  -8  111.29   13.75
 -50   0   9    1.30   12.26
  50   0  -9    3.64   13.10
 -50   0  10    4.19   12.97
  50   0 -10    0.76   10.84
  50   0 -11   -1.35   13.27
 -50   0  11    2.84   13.32
  50   0 -12  304.49   12.95
 -50   0  12  328.93   13.43
  50   0 -13    4.72   10.52
 -50   0  13    3.29   11.52
 -50   0  14   20.26   14.76
  50   0 -14   17.29   10.48
  50   0 -15    2.47   12.70
 -50   0  15   -5.13   16.35
 -50   0  16   83.83   14.16
 -50   0  17    1.62   13.97
 -50   0  18    2.03   11.12
 -50   0  19    0.40   13.95
 -50   0  20  178.67   15.21
 -50   0  21    7.94   14.48
 -50   0  22  303.96   16.91
 -50   2   1  202.79   12.54
 -50  -2   1  222.59    9.57
  50  -2  -1  198.94   13.75
  50   2  -1  222.49   10.64
  50   2  -2    1.56    9.80
  50  -2  -2    9.94   12.97
 -50  -2   2   -2.10    8.82
 -50   2   2    4.93    9.17
 -50  -2   3  815.24   14.86
  50  -2  -3  652.64   17.81
 -50   2   3  735.56   18.31
  50   2  -3  630.39   13.18
 -50   2   4    2.96   11.28
 -50  -2   4    3.96    9.24
  50  -2  -4    3.90   14.09
  50   2  -4   11.58   10.04
 -50  -2   5  261.95   12.47
  50   2  -5  240.24   11.22
 -50   2   5  242.55   14.72
  50  -2  -5  199.51   15.55
  50   2  -6  251.03   13.72
 -50   2   6  191.86   13.60
 -50  -2   6  235.66   10.82
  50  -2  -6  183.92   15.89
  50   2  -7  214.46   11.70
 -50   2   7  278.48   15.78
  50  -2  -7  213.50   16.08
 -50  -2   7  282.08   13.54
  50   2  -8  228.82   13.67
 -50   2   8  186.69   14.59
 -50  -2   8  203.85   13.46
  50  -2  -8  139.88   14.68
 -50   2   9    0.38   13.66
  50  -2  -9    7.28   15.19
 -50  -2   9    7.64   10.40
  50   2  -9   12.36   10.59
  50   2 -10    2.73   10.12
 -50  -2  10    5.61   10.32
  50  -2 -10    1.09   14.88
 -50   2  10    0.34   15.11
  50   2 -11  442.42   12.64
 -50   2  11  529.24   19.62
  50  -2 -11  436.74   18.56
 -50  -2  11  629.15   15.75
 -50   2  12   27.93   14.12
  50   2 -12   26.98   10.67
 -50  -2  12   38.54   10.82
 -50   2  13  419.51   19.89
  50   2 -13  312.37   12.32
 -50  -2  13  463.02   15.14
 -50   2  14   49.53   17.83
 -50  -2  14   44.94   10.72
  50   2 -14   69.05   13.73
 -50  -2  15  192.02   11.41
 -50   2  15  193.30   17.96
  50   2 -15  253.87   14.11
  50   2 -16  236.45   11.94
 -50   2  16  220.55   18.49
 -50  -2  16  204.38   11.45
 -50   2  17  131.98   18.02
  50   2 -17  183.05   14.09
 -50  -2  17  123.77   11.31
 -50   2  18   13.83   19.08
 -50  -2  18   23.83   12.84
 -50   2  19   32.26   18.16
 -50  -2  19   45.33   11.03
 -50  -2  20   15.11   13.35
 -50   2  20   -0.32   22.14
 -50   2  20    8.39   17.79
 -50  -2  21  170.59   12.41
 -50   2  21  114.55   25.32
 -50   2  21  173.46   19.57
  50   4  -1   23.23    9.92
 -50  -4   1   26.03    9.22
  50  -4  -1   29.92   14.84
  50   4  -2   25.63   10.28
 -50  -4   2   18.11    9.48
  50  -4  -2   21.06   15.27
  50   4  -3   29.40   10.40
  50  -4  -3   23.38   18.18
 -50  -4   3   19.86    9.67
 -50  -4   4   15.40    9.93
  50  -4  -4    7.53   19.62
  50   4  -4   16.94   10.47
  50  -4  -5  175.88   24.02
  50   4  -5  188.46   11.70
 -50  -4   5  233.71   10.77
 -50  -4   6   13.91   10.10
  50   4  -6    7.82   13.05
 -50  -4   7    2.21    9.89
  50   4  -7   -2.98   10.57
  50   4  -8   27.50   10.43
 -50  -4   8   34.96    9.87
  50   4  -9    9.79   10.77
 -50  -4   9    8.06   12.57
  50   4 -10   37.39   10.71
 -50  -4  10   44.18    9.92
 -50  -4  11  114.91   12.83
  50   4 -11  114.74   13.26
 -50  -4  12   34.68   12.37
  50   4 -12   18.55   10.56
  50   4 -13   11.46   12.82
 -50  -4  13   24.40   10.48
 -50  -4  14    8.02   10.55
  50   4 -14   11.81   10.38
  50   4 -15   12.24   10.92
 -50  -4  15   15.40   12.50
 -50  -4  16    5.57   10.24
  50   4 -16   10.95   13.01
  50   4 -17   91.66   13.66
 -50  -4  17  108.89   13.21
  50   4 -18   38.65   13.68
 -50  -4  18   25.62   10.86
 -50  -4  19   -0.71   11.07
  50  -6  -1    8.90   23.53
  50   6  -1    4.81   10.15
  50  -6  -1   15.52   25.26
 -50  -6   1    2.47   10.14
 -50  -6   2    4.98   10.08
  50   6  -2   -4.74   10.54
 -50  -6   3    5.87   10.41
  50   6  -3   14.44   10.87
 -50  -6   4    6.80   10.37
  50   6  -4   -3.80   11.14
  50   6  -5   20.12   10.85
 -50  -6   5   22.77   10.43
  50   6  -6  160.63   11.44
 -50  -6   6  151.36   10.79
 -50  -6   7   14.82   10.59
  50   6  -7   -0.91   11.40
  50   6  -8  109.60   11.38
 -50  -6   8   95.46   10.85
  50   6  -9    2.19   10.87
 -50  -6   9    1.81   10.28
  50   6 -10   -0.68   13.42
 -50  -6  10    7.05    7.51
 -50  -6  11   98.99   11.00
  50   6 -11   92.51   11.15
 -50  -6  12    4.11   10.57
  50   6 -12    9.68   11.43
 -50  -6  13    2.86   10.68
  50   6 -13   -4.71   10.97
 -49   1   1   64.04   10.43
  49  -1  -1   68.02   12.43
 -49  -1   1   64.91    8.44
  49   1  -1   78.76   12.04
  49   1  -2  186.98   10.47
  49  -1  -2  175.31   13.15
 -49  -1   2  187.44   11.34
 -49   1   2  176.52    9.43
 -49  -1   3  187.05    9.49
  49   1  -3  129.91   10.40
  49  -1  -3  212.42   13.53
 -49   1   3  190.14   11.43
  49  -1  -4  231.32   14.41
 -49   1   4  213.89   11.84
 -49  -1   4  180.25    9.88
  49   1  -4  205.22   10.99
 -49  -1   5  250.93   12.05
 -49   1   5  222.98   12.02
  49  -1  -5  168.05   11.79
  49   1  -5  188.23   10.94
  49  -1  -6   34.23   13.23
  49   1  -6   28.23   10.21
 -49  -1   6   32.27    9.68
 -49   1   6   27.32   10.81
  49   1  -7  142.28   10.83
 -49   1   7  156.53   11.88
 -49  -1   7  135.27   10.21
  49  -1  -7  148.03   14.43
 -49  -1   8   24.82   12.16
  49   1  -8   19.33   10.37
  49  -1  -8   22.26   13.40
 -49   1   8   23.00   11.28
  49   1  -9  127.03   11.06
 -49   1   9  187.91   12.69
  49  -1  -9  136.97   13.98
 -49  -1   9  202.65   13.27
 -49   1  10    4.85   13.88
 -49  -1  10    6.39   12.77
  49   1 -10    2.60   10.68
  49  -1 -10    1.80   13.10
  49  -1 -11   98.76   13.34
  49   1 -11   90.41   10.84
 -49  -1  11  110.30   11.10
 -49   1  11  115.53   13.30
  49   1 -12   71.61   13.17
 -49   1  12   78.32   15.88
 -49  -1  12   57.14   11.14
  49  -1 -12   78.05   15.11
 -49  -1  13  556.04   14.25
  49  -1 -13  586.27   16.95
  49   1 -13  563.50   14.04
 -49   1  13  657.57   18.70
  49   1 -14   17.65   12.87
 -49   1  14   11.91   14.12
 -49  -1  14   25.41   13.44
  49   1 -15   53.99   13.09
 -49  -1  15   36.15   10.80
 -49   1  15   42.37   16.37
 -49  -1  16    9.57   13.11
 -49   1  16   11.76   14.40
  49   1 -16    6.68   10.42
 -49  -1  17  152.29   13.89
 -49   1  17  140.38   17.39
 -49   1  18   32.72   16.54
 -49  -1  18   28.43   13.09
 -49   1  19   32.70   14.47
 -49  -1  19   49.21   13.50
 -49   1  20   11.69   16.41
 -49  -1  20    2.37   13.49
 -49   1  21  179.44   15.50
 -49  -1  21  187.87   12.40
 -49  -1  22   -2.44   14.32
 -49   1  22    9.64   16.16
  49  -3  -1  102.09   16.00
 -49  -3   1   80.51    9.28
  49   3  -1  111.41   10.21
  49  -3  -2   35.72   13.94
 -49  -3   2   39.49    9.04
  49   3  -2   38.07    9.78
  49  -3  -3  218.08   18.07
  49   3  -3  253.88   11.12
 -49  -3   3  244.25   10.04
  49   3  -4  329.89   11.50
 -49  -3   4  244.56   10.66
  49  -3  -4  260.49   16.47
  49   3  -5  153.47   10.80
 -49  -3   5  175.20   10.23
  49  -3  -5  167.18   19.93
 -49  -3   6   37.37    9.80
  49   3  -6   49.46   10.49
  49  -3  -6   32.57   16.40
  49   3  -7  116.58   10.94
 -49  -3   7  108.77   10.42
  49  -3  -7   96.28   17.82
  49   3  -8  295.22   11.54
  49  -3  -8  209.47   19.46
 -49  -3   8  298.22   11.32
 -49  -3   9    8.72   12.32
  49   3  -9    1.39   10.41
 -49  -3  10   94.93   10.34
  49   3 -10   93.77   10.68
 -49  -3  11  187.84   10.88
  49   3 -11  164.33   10.98
  49   3 -12  101.41   10.95
 -49  -3  12  129.26   10.66
 -49  -3  13  119.53   10.47
  49   3 -13  109.34   10.87
  49   3 -14   55.90   10.57
 -49  -3  14   76.21   10.43
  49   3 -15  132.96   10.88
 -49  -3  15  119.67   10.59
 -49  -3  16  126.36   10.91
  49   3 -16  162.47   13.76
  49   3 -17   13.59   10.86
 -49  -3  17   30.77   12.76
  49   3 -18  398.81   12.60
 -49  -3  18  370.97   12.37
 -49  -3  19   55.59   10.90
 -49  -3  20    5.06   13.29
 -49  -3  21   61.55   11.44
 -49  -5   1   25.70    9.56
  49  -5  -1   32.56   20.57
  49   5  -1   33.76    9.92
  49   5  -2    3.06   10.17
 -49  -5   2   -6.37    9.75
  49  -5  -2    2.93   20.61
  49  -5  -2    4.56   19.00
  49   5  -3    9.54   10.20
  49  -5  -3    6.56   23.55
  49  -5  -3    8.55   25.74
 -49  -5   3    6.44    9.80
 -49  -5   4   15.77    9.83
  49   5  -4   34.20   10.29
 -49  -5   5    4.82    9.94
  49   5  -5    6.27    7.50
 -49  -5   6   37.10   10.03
  49   5  -6   50.39   10.87
 -49  -5   7  120.89   10.62
  49   5  -7  151.81   11.23
 -49  -5   8   54.84   10.34
  49   5  -8   52.47   10.77
  49   5  -9   29.85   13.62
 -49  -5   9   27.38   10.48
 -49  -5  10  102.25   10.61
  49   5 -10   94.97   10.91
  49   5 -11   -0.97   12.43
 -49  -5  11   -4.37    9.67
 -49  -5  12   27.92    9.76
  49   5 -12   37.11   10.39
 -49  -5  13   -0.11    9.73
  49   5 -13    8.58   10.50
  49   5 -14   -0.22   10.59
 -49  -5  14    2.44   10.24
 -49  -5  15    8.93   10.23
  49   5 -15   -0.02   13.08
  49   5 -16   -3.04   10.61
 -49  -5  16   -2.55   10.33
  49   5 -17   18.49   10.87
 -49  -5  17   23.94   10.36
 -49  -7   4   27.22   11.05
 -49  -7   6    1.74   10.66
  49   7  -6   16.70   11.03
 -49  -7   7   73.98   10.99
 -48   0   1    7.41    9.81
  48   0  -1   11.46   11.68
  48   0  -2  410.03   12.03
 -48   0   2  518.05   11.25
  48   0  -3    4.16    9.96
 -48   0   3    4.64    8.31
 -48   0   4  902.72   14.12
  48   0  -4  764.44   14.60
 -48   0   5    6.99   10.68
  48   0  -5    9.47   12.63
 -48   0   6  526.01   14.01
  48   0  -6  455.89   15.07
  48   0  -7    5.95   12.96
 -48   0   7    4.20   11.57
 -48   0   8  446.01   14.42
  48   0  -8  383.52   14.89
 -48   0   9   -7.37   12.35
  48   0  -9    5.87   13.02
 -48   0  10  660.27   16.35
  48   0 -10  564.48   16.12
  48   0 -11    7.69   10.49
 -48   0  11    1.34   13.08
 -48   0  12  489.95   16.06
  48   0 -12  426.07   14.87
 -48   0  13    2.79   13.74
  48   0 -13   -4.22   12.74
  48   0 -14  905.27   19.58
 -48   0  14  899.94   16.50
 -48   0  15    1.44   13.71
 -48   0  16    3.53   14.03
 -48   0  17   -1.27   13.61
 -48   0  18  359.86   15.66
 -48   0  19   -1.49   13.47
 -48   0  20   62.00   13.63
 -48   0  21    1.98   13.74
 -48   0  22  409.17   17.08
 -48   0  23   -0.23   14.39
  48  -2  -1  104.87   12.93
 -48  -2   1  128.09    9.07
 -48   2   1  127.29   11.66
  48   2  -1  127.27   10.24
  48  -2  -2   34.80   12.76
 -48  -2   2   25.41    8.86
 -48   2   2   18.88   10.95
  48   2  -2   26.97    9.83
 -48  -2   3   15.95    9.09
  48   2  -3    6.28   10.01
 -48   2   3    3.90   11.29
  48  -2  -3    0.24   13.47
 -48   2   4    6.39   10.89
 -48  -2   4    9.57    8.95
  48  -2  -4    6.96   13.26
  48   2  -4    3.90    9.82
 -48  -2   5   53.57   11.49
 -48   2   5   51.89   12.93
  48  -2  -5   49.87   16.04
  48   2  -5   55.93   10.18
  48   2  -6   48.41   10.05
 -48  -2   6   62.93    9.72
 -48   2   6   44.77   11.38
  48  -2  -6   58.83   16.33
 -48  -2   7   -3.63    9.83
 -48   2   7    4.34   11.41
  48   2  -7    2.12    9.91
  48  -2  -7    2.87   15.75
 -48  -2   8   25.89   12.21
  48  -2  -8   14.28   13.29
  48   2  -8   21.56   10.07
 -48   2   8   15.42   12.98
 -48  -2   9  224.48   10.99
  48  -2  -9  154.86   15.94
 -48   2   9  191.88   16.40
  48   2  -9  190.94   10.97
  48   2 -10    1.49    9.99
 -48  -2  10    1.86   10.11
 -48   2  10    3.09   13.59
  48  -2 -10    4.42   14.33
  48   2 -11  193.59   11.20
 -48   2  11  218.99   16.74
 -48  -2  11  256.00   13.74
  48  -2 -11  207.79   16.37
 -48   2  12   65.00   14.11
  48   2 -12   63.98   10.77
 -48  -2  12   51.28   10.37
 -48  -2  13   -2.38   12.03
 -48   2  13    4.60   15.56
  48   2 -13   -1.79   10.04
 -48   2  14   86.25   16.59
 -48  -2  14   74.23   10.31
  48   2 -14   84.58   10.51
  48   2 -15   19.69   10.32
 -48  -2  15    9.49   10.15
 -48   2  15   13.55   14.89
 -48   2  16   12.07   17.31
 -48  -2  16   13.09   10.34
  48   2 -16   20.13   13.03
 -48  -2  17   39.96   10.19
  48   2 -17   51.19   12.91
 -48   2  17   39.74   17.82
 -48   2  18    3.59   17.77
 -48  -2  18    5.20   10.19
 -48  -2  19  558.42   15.78
 -48   2  19  416.51   22.55
 -48   2  19  456.76   25.72
 -48   2  20   30.30   16.52
 -48   2  20    2.79   21.55
 -48  -2  20   23.21   10.67
 -48   2  21   41.20   20.50
 -48   2  21   54.29   18.29
 -48  -2  21   70.15   11.30
 -48  -2  22   13.88   11.30
 -48   2  22    7.92   15.62
 -48   2  22    7.72   20.49
  48   4  -1  196.03   10.40
 -48  -4   1  278.35   12.05
  48  -4  -1  235.92   18.41
 -48  -4   2  191.40    9.88
  48  -4  -2  179.93   17.79
  48   4  -2  180.13   10.36
 -48  -4   3  110.91    9.71
  48   4  -3  132.56   10.50
  48  -4  -3   98.91   20.15
  48  -4  -4  138.15   20.73
  48   4  -4  133.05   10.71
 -48  -4   4  175.62   12.26
  48  -4  -5  233.28   25.62
  48   4  -5  326.66   11.35
 -48  -4   5  261.11   10.57
  48   4  -6   51.99   10.51
 -48  -4   6   38.65    9.96
  48   4  -7   42.56   10.53
 -48  -4   7   43.07    9.71
 -48  -4   8   17.18   12.07
  48   4  -8    8.23   10.25
 -48  -4   9  237.71   10.79
  48   4  -9  208.80   11.06
 -48  -4  10  116.24   10.21
  48   4 -10   95.17   10.65
  48   4 -11   27.15   10.18
 -48  -4  11   28.31    9.83
 -48  -4  12  172.05   10.45
  48   4 -12  187.21   10.71
  48   4 -13  179.68   10.82
 -48  -4  13  153.36   10.51
  48   4 -14  128.53   10.70
 -48  -4  14  124.47   10.36
 -48  -4  15   21.05    9.77
  48   4 -15   21.43   10.16
 -48  -4  16   28.52   10.02
  48   4 -16   29.37   10.78
  48   4 -17   31.05   10.52
 -48  -4  17   30.50   10.16
 -48  -4  18   -4.53   10.30
  48   4 -18    4.84   10.53
 -48  -4  19  212.10   13.56
 -48  -4  20   21.05   12.81
  48  -6  -1   21.15   22.19
 -48  -6   1   29.68   10.13
  48   6  -1   22.53   10.32
  48  -6  -1   23.40   24.25
 -48  -6   2  102.70   10.38
  48   6  -2   81.01   12.92
 -48  -6   3    4.62   10.12
  48   6  -3   11.16   12.74
 -48  -6   4    2.98   10.10
  48   6  -4   -0.93   10.38
  48   6  -5    4.24   10.62
 -48  -6   5    0.28   10.15
 -48  -6   6   26.89   10.13
  48   6  -6   23.22    7.90
 -48  -6   7   63.20   10.48
  48   6  -7   51.92   10.85
 -48  -6   8   -6.95   10.55
  48   6  -8   -3.54   11.23
 -48  -6   9    1.63    6.75
  48   6  -9    5.30    7.44
  48   6 -10   43.47   10.76
 -48  -6  10   58.74   10.13
  48   6 -11   37.75   10.58
 -48  -6  11   27.77    9.98
  48   6 -12   56.45   11.05
 -48  -6  12   51.76    7.50
  48   6 -13   12.34   10.66
 -48  -6  13    5.02    9.95
  48   6 -14   35.27   10.98
 -48  -6  14   44.98   10.14
 -48  -6  15   28.18   12.79
  48   6 -15   22.72   11.19
 -47   1   1  350.04   10.36
 -47  -1   1  342.67   11.34
  47  -1  -1  342.37   13.86
  47   1  -1  270.74   10.82
 -47   1   2  620.83   12.67
  47   1  -2  551.78   12.67
 -47  -1   2  630.74   11.53
  47  -1  -2  667.50   15.80
  47   1  -3   23.02   11.66
  47  -1  -3   20.10   12.62
 -47  -1   3   19.60    8.42
 -47   1   3   12.54   10.30
 -47   1   4   99.88   10.65
  47  -1  -4   87.41   13.19
  47   1  -4   98.63   10.24
 -47  -1   4   96.43   11.09
  47  -1  -5  234.66   11.78
 -47  -1   5  318.13   10.46
  47   1  -5  279.18   11.37
 -47   1   5  327.78   12.47
 -47   1   6    4.77    8.57
  47   1  -6   15.66   12.48
  47  -1  -6    2.01   12.97
 -47  -1   6   11.77   11.43
 -47   1   7  336.11   14.34
  47  -1  -7  248.31   14.65
 -47  -1   7  318.84   11.20
  47   1  -7  228.47   11.08
  47   1  -8   98.37   10.44
 -47   1   8  109.64   11.79
 -47  -1   8  107.99   10.08
  47  -1  -8  102.78   13.52
 -47   1   9   94.07   11.83
  47  -1  -9   76.67   12.95
 -47  -1   9  100.35   12.60
  47   1  -9   49.56   10.40
 -47   1  10  561.41   15.72
  47  -1 -10  513.17   15.95
 -47  -1  10  592.36   13.28
  47   1 -10  440.33   12.32
 -47  -1  11   22.06   12.43
  47   1 -11   20.05   12.23
 -47   1  11   17.87   14.41
  47  -1 -11   13.22   12.11
  47   1 -12  340.53   11.96
 -47   1  12  421.04   15.87
  47  -1 -12  486.73   17.13
 -47  -1  12  392.22   12.59
  47  -1 -13    1.84   13.27
  47   1 -13    1.32   12.12
 -47  -1  13   -5.18   12.27
 -47   1  13    6.46   13.46
  47   1 -14    5.74    9.85
 -47  -1  14   15.57   10.30
 -47   1  14   12.55   14.51
  47   1 -15  382.07   14.25
 -47  -1  15  376.46   14.37
 -47   1  15  308.84   16.28
 -47   1  16    3.76   13.70
  47   1 -16    5.48    9.88
 -47  -1  16    1.22   10.17
 -47  -1  17   17.29   12.71
 -47   1  17   16.90   15.99
 -47  -1  18  270.26   14.10
 -47   1  18  204.01   15.49
 -47   1  19    6.82   13.94
 -47  -1  19   16.76   12.67
 -47  -1  20  456.14   15.80
 -47   1  20  423.46   19.13
 -47   1  21   35.56   13.69
 -47  -1  21   37.15   10.96
 -47  -1  22   89.20   13.94
 -47   1  22   66.00   14.03
 -47  -1  23   48.27   14.35
 -47   1  23   32.12   16.44
 -47  -3   1   68.48    8.89
  47   3  -1   84.90    9.88
  47  -3  -1   68.62   13.15
  47  -3  -2  393.58   17.67
  47   3  -2  353.30   11.48
 -47  -3   2  401.45   10.64
 -47  -3   3  112.39    9.73
  47  -3  -3  111.72   14.73
  47   3  -3  146.99   12.59
 -47  -3   4    4.32    9.60
  47   3  -4    7.09   12.64
  47  -3  -4   12.73   14.25
 -47  -3   5    0.85    9.38
  47   3  -5    0.75   12.10
  47  -3  -5   -0.87   16.53
 -47  -3   6  110.22   11.76
  47   3  -6  131.81   12.77
  47  -3  -6   90.10   18.58
  47  -3  -7   94.27   19.23
  47   3  -7   82.89   10.27
 -47  -3   7  109.68    9.93
  47   3  -8    6.22   10.06
  47  -3  -8    5.80   17.47
 -47  -3   8    9.72    9.51
  47   3  -9   60.81   10.21
 -47  -3   9   70.01   10.05
 -47  -3  10  401.58   11.60
  47   3 -10  379.83   11.68
  47   3 -11   53.98   12.67
 -47  -3  11   36.23    9.95
 -47  -3  12  200.82   10.50
  47   3 -12  206.97   10.81
 -47  -3  13    7.99    9.48
  47   3 -13    6.61    9.87
 -47  -3  14   17.01    9.64
  47   3 -14   23.16    9.91
  47   3 -15   35.78   10.21
 -47  -3  15   44.33    9.80
 -47  -3  16   23.64    9.83
  47   3 -16   39.69   10.36
  47   3 -17    1.17   12.41
 -47  -3  17    3.97   11.96
 -47  -3  18   50.97   10.26
  47   3 -18   48.76   10.70
 -47  -3  19   -8.55   12.25
 -47  -3  20  300.93   11.93
 -47  -3  21    5.14   10.63
 -47  -3  22   23.84   13.66
 -47  -5   1   -4.54   11.03
  47   5  -1   -1.94    9.78
  47  -5  -1    4.37   19.81
 -47  -5   2   12.92    9.40
  47  -5  -2   19.15   19.68
  47   5  -2   21.53    9.93
  47  -5  -2   19.02   18.38
  47   5  -3    6.16    9.95
  47  -5  -3    7.95   20.69
  47  -5  -3   10.24   24.37
 -47  -5   3    7.64    9.46
 -47  -5   4   68.97    9.62
  47   5  -4   48.34   10.07
 -47  -5   5  271.57   10.73
  47   5  -5  286.07   11.04
 -47  -5   6   14.81   10.10
  47   5  -6   10.80   10.16
  47   5  -7  287.54   11.45
 -47  -5   7  287.51   13.06
 -47  -5   8  123.54   10.17
  47   5  -8  119.03   10.80
 -47  -5   9   -3.65    9.73
  47   5  -9   15.29   12.51
 -47  -5  10    0.36   11.66
  47   5 -10    2.82   10.25
  47   5 -11    4.98   10.26
 -47  -5  11   -4.16    9.42
  47   5 -12    7.06   10.23
 -47  -5  12   17.81    9.76
  47   5 -13   36.65   10.31
 -47  -5  13   36.24    9.83
  47   5 -14   62.07   10.27
 -47  -5  14   59.74   10.11
 -47  -5  15  243.95   10.90
  47   5 -15  283.22   11.17
 -47  -5  16   99.82   10.33
  47   5 -16   68.53   10.62
  47   5 -17   62.78   10.50
 -47  -5  17   85.63   10.37
  47   5 -18   59.30   10.65
 -47  -5  18   55.09   12.55
 -47  -5  19    1.13   12.63
  47   5 -19    2.75   10.65
  47   7  -1   21.51   10.51
 -47  -7   1   19.29   10.12
  47   7  -2   89.17   10.95
 -47  -7   2   99.08   10.74
 -47  -7   3   34.10   10.55
  47   7  -3   41.36   10.77
 -47  -7   4   59.46   10.61
  47   7  -4   29.54   11.34
  47   7  -5   19.25   10.91
 -47  -7   5    5.81   10.50
  47   7  -6   -8.14   10.98
 -47  -7   6    9.67   10.75
 -47  -7   7   76.77   10.75
  47   7  -7   76.18   11.21
  47   7  -8   -1.15   10.86
 -47  -7   8   22.97   10.92
  47   7  -9   12.90   10.85
 -47  -7   9    8.56   10.32
  47   7 -10   90.19   11.12
 -47  -7  10   85.57   10.39
  47   7 -11   14.51   11.04
 -47  -7  11   14.41   10.28
 -47  -7  12   70.02   10.40
 -46   0   1    6.18    9.58
  46   0  -1   -3.45    9.56
 -46   0   2   17.23    8.17
  46   0  -2    7.14   11.84
 -46   0   3    6.68    9.83
  46   0  -3    5.00   11.92
  46   0  -4   48.16   10.29
 -46   0   4   64.93   10.58
  46   0  -5   -6.22   11.98
 -46   0   5    0.79   10.34
 -46   0   6  488.42   13.46
  46   0  -6  510.75   14.93
 -46   0   7    3.89   11.22
  46   0  -7    6.45   12.22
 -46   0   8  719.74   13.77
  46   0  -8  762.28   16.36
  46   0  -9    7.70   12.32
 -46   0   9    3.49   12.22
 -46   0  10   33.18   12.45
  46   0 -10   40.75   12.51
 -46   0  11    3.92   12.73
  46   0 -11    5.74   12.36
  46   0 -12  184.24   13.25
 -46   0  12  161.84   11.34
  46   0 -13   14.08   11.99
 -46   0  13    3.54   13.17
  46   0 -14    0.96   11.82
 -46   0  14    9.18   12.86
 -46   0  15    7.91   12.80
 -46   0  16  707.50   17.52
 -46   0  17    3.33   12.64
 -46   0  18  276.87   14.97
 -46   0  19    1.85   12.78
 -46   0  20  198.61   14.15
 -46   0  21    4.59   10.61
 -46   0  22  236.40   15.05
 -46   0  23    1.48   14.20
 -46   0  24   39.07   14.84
 -46   2   1  660.30   16.16
  46  -2  -1  744.64   16.69
  46   2  -1  621.56   12.45
 -46  -2   1  599.53   11.30
 -46   2   2   68.19   11.13
  46  -2  -2   73.16   12.96
 -46  -2   2   71.76    8.68
  46   2  -2   68.83    9.99
 -46   2   3  791.29   17.53
 -46  -2   3  790.25   12.49
  46  -2  -3  659.11   16.92
  46   2  -3  684.20   13.00
 -46  -2   4    9.65    9.06
  46  -2  -4   14.46   13.32
  46   2  -4   17.68   11.80
 -46   2   4   10.12   10.66
  46  -2  -5    0.55   14.98
 -46   2   5    0.38   10.55
  46   2  -5    4.49    9.79
 -46  -2   5   12.48   10.98
  46   2  -6  238.19   13.01
  46  -2  -6  162.72   16.20
 -46   2   6  201.24   13.94
 -46  -2   6  206.37   10.11
  46  -2  -7  103.33   15.78
  46   2  -7  114.95   12.42
 -46  -2   7  116.93    9.94
 -46   2   7  111.62   13.42
  46  -2  -8  188.78   14.20
 -46   2   8  259.15   14.69
  46   2  -8  254.18   11.04
 -46  -2   8  269.19   10.71
  46   2  -9  147.41   12.64
  46  -2  -9  105.59   15.05
 -46  -2   9  121.33   10.26
 -46   2   9  127.40   14.00
 -46  -2  10   37.46    9.72
  46  -2 -10   38.87   13.58
 -46   2  10   48.12   13.17
  46   2 -10   33.54    9.87
  46  -2 -11  719.57   21.22
 -46  -2  11  925.93   16.19
  46   2 -11  925.89   16.05
 -46   2  11  808.63   21.54
 -46  -2  12    5.15    9.76
  46   2 -12    8.09    9.77
 -46   2  12    1.77   15.25
 -46   2  13  176.22   15.22
  46   2 -13  157.14   10.53
 -46  -2  13  227.49   12.67
 -46   2  14    9.19   15.76
 -46  -2  14    6.94    9.58
  46   2 -14    5.36    9.78
  46   2 -15   23.08   11.90
 -46  -2  15   27.06   11.73
 -46   2  15   24.08   16.52
 -46  -2  16  136.73   12.19
 -46   2  16  103.23   16.23
  46   2 -16  139.68   12.50
 -46   2  17   -0.36   16.00
 -46  -2  17    7.87   11.92
  46   2 -17   -1.13   12.39
 -46  -2  18    2.80    9.78
 -46   2  18    5.87   18.20
 -46  -2  19   91.60   10.40
 -46   2  19   98.50   17.92
 -46   2  19   87.17   16.70
 -46   2  20    6.28   15.92
 -46   2  20    5.62   19.76
 -46  -2  20    9.49   10.50
 -46  -2  21  363.25   14.58
 -46   2  21  214.92   21.72
 -46   2  21  240.52   17.95
 -46   2  22   23.72   19.62
 -46   2  22   42.99   17.65
 -46  -2  22   58.82   13.61
 -46   2  23    4.87   19.82
 -46   2  23   -0.75   13.18
 -46  -2  23    1.14   10.84
  46  -4  -1   17.89   13.79
 -46  -4   1   28.18    9.12
  46   4  -1   24.44    9.56
 -46  -4   2    1.26    8.83
  46   4  -2    7.10    9.79
  46  -4  -2    0.38   16.74
 -46  -4   3   97.34    9.56
  46  -4  -3   82.12   17.07
  46   4  -3   81.46   10.00
 -46  -4   4    5.35    9.10
  46  -4  -4    9.27   19.05
  46   4  -4   12.21   10.02
  46   4  -5    7.93    9.77
  46  -4  -5    5.29   21.67
 -46  -4   5    9.87   11.45
 -46  -4   6   71.78    9.56
  46   4  -6   50.91   10.07
  46   4  -7  243.66   10.89
 -46  -4   7  350.33   10.76
 -46  -4   8   49.83    9.59
  46   4  -8   46.02   10.22
 -46  -4   9  451.95   11.57
  46   4  -9  367.93   11.58
 -46  -4  10   24.46    9.55
  46   4 -10   15.78    9.93
 -46  -4  11   22.78    9.38
  46   4 -11   21.50   10.14
 -46  -4  12    6.78    9.44
  46   4 -12    9.04    9.95
  46   4 -13   67.05   12.14
 -46  -4  13   61.96    9.49
  46   4 -14    9.07    9.74
 -46  -4  14   20.06    9.40
  46   4 -15   30.69    9.98
 -46  -4  15   31.79    9.48
 -46  -4  16  111.80    9.96
  46   4 -16   91.15   10.24
  46   4 -17  471.76   12.23
 -46  -4  17  407.83   11.73
 -46  -4  18   60.65   10.13
  46   4 -18   53.67   10.34
 -46  -4  19   56.81   10.34
 -46  -4  20   12.63   10.26
 -46  -4  21   68.42   10.81
 -46  -6   1   18.01    9.95
  46  -6  -1   16.38   25.34
  46  -6  -1   14.38   19.36
  46   6  -1    9.99    9.86
  46   6  -2    6.68   10.53
 -46  -6   2    5.15   11.70
  46   6  -3   37.00   10.51
 -46  -6   3   30.83   10.12
 -46  -6   4   11.18    9.95
  46   6  -4    3.63   10.66
 -46  -6   5   17.38    9.86
  46   6  -5   16.83   10.42
  46   6  -6  123.02   10.78
 -46  -6   6  126.85   10.26
  46   6  -7   13.32   10.32
 -46  -6   7   15.14    9.72
  46   6  -8  140.54   10.80
 -46  -6   8  108.10    7.26
 -46  -6   9   67.70    9.89
  46   6  -9   60.90   10.45
 -46  -6  10   18.76    9.67
  46   6 -10   20.60   10.18
  46   6 -11   11.17   12.64
 -46  -6  11    9.97    9.40
 -46  -6  12    6.68    9.87
  46   6 -12    9.23   10.21
 -46  -6  13    6.05    9.63
  46   6 -13    7.83   10.12
 -46  -6  14    5.15    9.79
  46   6 -14   -0.21    9.93
 -46  -6  15   24.38   10.14
  46   6 -15   28.38   10.63
  46   6 -16   58.64   10.41
 -46  -6  16   42.02   10.20
  46   6 -17   16.93   10.77
 -46  -6  17   39.14   10.35
 -45  -1   1  142.29    8.67
  45  -1  -1  164.87   12.77
 -45   1   1  140.04    9.16
  45   1  -1  200.33   12.24
  45   1  -2   64.69    9.88
 -45  -1   2   76.54   10.32
  45  -1  -2   52.83   10.01
 -45   1   2   75.49    8.42
 -45   1   3    4.54    9.53
  45   1  -3   11.31   11.51
  45  -1  -3    2.59   11.76
 -45  -1   3    1.46    8.23
  45   1  -4   64.45   11.98
 -45   1   4   48.83    8.32
 -45  -1   4   42.81    8.71
  45  -1  -4   38.11   12.34
  45  -1  -5   57.81   10.37
  45   1  -5   52.20    9.94
 -45   1   5   75.77   10.54
 -45  -1   5   87.58   10.92
  45  -1  -6   40.46   12.92
  45   1  -6   38.39    9.98
 -45  -1   6   61.01   11.20
 -45   1   6   47.98   10.64
 -45   1   7  429.64   13.58
  45  -1  -7  321.24   14.76
  45   1  -7  304.73   11.46
 -45  -1   7  461.62   13.44
 -45   1   8   18.43   11.27
  45  -1  -8   16.36   12.59
  45   1  -8   21.36   10.22
 -45  -1   8   21.34    9.63
 -45  -1   9  968.02   14.78
  45   1  -9  762.16   13.80
  45  -1  -9  760.75   17.66
 -45   1   9 1018.92   18.68
 -45   1  10   10.99   12.16
  45   1 -10    1.61    9.78
 -45  -1  10    5.56   12.13
  45  -1 -10    5.51   12.36
 -45  -1  11   19.93    9.93
  45  -1 -11   24.72   12.00
 -45   1  11   23.10   12.47
  45   1 -11   18.52    9.59
 -45  -1  12   44.89   12.33
  45   1 -12   32.08   12.12
  45  -1 -12   30.77   11.36
 -45   1  12   22.65   12.97
  45  -1 -13   83.82   11.77
 -45  -1  13   96.36   10.21
  45   1 -13  123.48   12.23
 -45   1  13  101.93   14.06
 -45   1  14    4.46   15.21
 -45  -1  14    0.33   11.77
  45   1 -14    7.81    9.52
 -45   1  15    2.40   13.23
 -45  -1  15    3.80   11.74
  45   1 -15    4.29   11.50
 -45   1  16   -2.97   13.32
 -45  -1  16    4.99    9.51
  45   1 -16   -0.91    9.45
 -45  -1  17  644.29   15.67
 -45   1  17  616.71   19.54
 -45   1  18   74.35   15.39
 -45  -1  18   63.34   12.28
 -45   1  19  124.87   14.05
 -45  -1  19  151.63   13.13
 -45  -1  20    7.38   12.59
 -45   1  20    0.80   13.24
 -45  -1  21   68.05   10.96
 -45   1  21   66.99   13.71
 -45   1  22    9.46   13.30
 -45  -1  22   10.43   13.06
 -45   1  23  117.19   14.65
 -45  -1  23  112.98   11.81
 -45   1  24    1.16   16.34
 -45  -1  24    4.71   11.29
 -45   1  24   -2.89   13.48
  45   3  -1  250.81   10.54
 -45  -3   1  233.32    9.34
  45  -3  -1  242.97   15.72
 -45  -3   2   61.07    8.76
  45  -3  -2   53.30   13.57
  45   3  -2   69.00    9.83
 -45  -3   3   56.36    9.10
  45  -3  -3   48.65   13.52
  45   3  -3   52.01    9.93
  45   3  -4  637.62   12.70
  45  -3  -4  626.05   20.41
 -45  -3   4  755.53   12.34
 -45  -3   5   76.70    9.54
  45  -3  -5   65.16   16.12
  45   3  -5   78.51   10.27
  45   3  -6   61.63   12.16
  45  -3  -6   40.69   17.05
 -45  -3   6   45.22   11.59
  45  -3  -7  175.57   19.24
 -45  -3   7  222.85   10.40
  45   3  -7  161.92   10.41
  45   3  -8   97.63   10.20
  45  -3  -8   73.08   17.60
 -45  -3   8   75.97    9.71
  45   3  -9  209.01   10.72
 -45  -3   9  283.12   10.66
 -45  -3  10   82.86    9.65
  45   3 -10   63.53    9.83
  45   3 -11  223.22   10.49
 -45  -3  11  258.23   10.36
  45   3 -12  251.78   10.57
 -45  -3  12  254.51   10.45
  45   3 -13   16.29   11.66
 -45  -3  13   16.05    9.21
  45   3 -14  150.25   10.29
 -45  -3  14  159.03    9.96
  45   3 -15  129.11   10.13
 -45  -3  15  131.20    9.67
  45   3 -16   22.08    9.68
 -45  -3  16   15.79    9.26
  45   3 -17  179.82   10.52
 -45  -3  17  194.14   12.25
 -45  -3  18  291.69   11.15
 -45  -3  19  295.29   13.51
 -45  -3  20   -4.31   12.51
 -45   3  21   15.01   27.58
 -45   3  21   20.76   24.01
 -45  -3  21   20.70   10.27
 -45   3  22  119.66   29.41
 -45  -3  22  105.38   10.91
 -45   3  22   93.74   20.52
 -45  -3  23   84.46   11.09
 -45   3  23   57.49   26.79
 -45   3  23   41.66   17.87
  45   5  -1   14.63    9.83
 -45  -5   1    7.14    9.27
  45  -5  -1   15.95   19.01
  45   5  -2   16.09    9.85
  45  -5  -2   18.40   19.78
 -45  -5   2   22.80    9.39
  45  -5  -2   20.93   17.21
  45  -5  -3    8.04   19.96
  45  -5  -3    6.06   24.34
  45   5  -3   15.03   10.18
 -45  -5   3    6.08   11.52
 -45  -5   4  184.16   10.05
  45   5  -4  220.09   10.76
 -45  -5   5   51.83    9.48
  45   5  -5   54.92   10.30
  45   5  -6   16.08   10.28
 -45  -5   6   31.50    9.57
  45   5  -7    9.48   10.11
 -45  -5   7    7.16   11.55
  45   5  -8  343.88   11.32
 -45  -5   8  392.23   12.76
  45   5  -9   17.81   12.10
 -45  -5   9   12.76    9.52
  45   5 -10  373.78   11.01
 -45  -5  10  270.31   10.62
  45   5 -11    7.79    9.87
 -45  -5  11    6.88    9.18
 -45  -5  12   43.30    9.30
  45   5 -12   52.74   10.01
 -45  -5  13   52.33    9.62
  45   5 -13   57.31   10.02
  45   5 -14   22.72    9.37
 -45  -5  14   22.74    9.55
 -45  -5  15   53.28    9.55
  45   5 -15   32.30   10.08
 -45  -5  16    8.51    9.39
  45   5 -16    3.25    9.86
 -45  -5  17    3.57    9.55
  45   5 -17    4.16    9.87
  45   5 -18  273.30   11.14
 -45  -5  18  263.48   11.12
 -45  -5  19    0.51   10.05
 -45  -5  20   23.46   10.06
  45   7  -1    5.66   10.39
 -45  -7   1    3.01   10.06
 -45  -7   2    5.81    7.34
  45   7  -2    2.70   10.21
 -45  -7   3    7.45    7.50
  45   7  -3   -4.56   10.87
  45   7  -4   13.37   10.86
 -45  -7   4   13.39   10.58
 -45  -7   5  281.42   10.89
  45   7  -5  225.09   11.56
 -45  -7   6   95.02   10.47
  45   7  -6   82.59   11.06
 -45  -7   7   -1.53    9.91
  45   7  -7   11.74   10.78
  45   7  -8   16.82   10.54
 -45  -7   8   12.58    9.91
  45   7  -9   11.31   10.62
 -45  -7   9   13.21    9.58
  45   7 -10   18.63   13.21
 -45  -7  10   13.41   10.05
 -45  -7  11   14.64   12.02
  45   7 -11    7.29   10.52
 -45  -7  12    2.50    9.69
  45   7 -12    1.70   10.52
  45   7 -13  131.30   11.12
 -45  -7  13  126.58   10.56
  45   7 -14   17.75   12.97
 -45  -7  14   15.28   12.23
  44   0  -1   10.73    9.43
 -44   0   1    2.85    9.39
  44   0  -2   44.52    9.32
 -44   0   2   46.77    7.87
  44   0  -3    1.94   11.67
 -44   0   3    6.23    7.96
 -44   0   4    4.84    8.15
  44   0  -4    1.43    9.66
  44   0  -5    0.11    9.73
 -44   0   5   -1.91   10.37
  44   0  -6   16.89   12.01
 -44   0   6    5.42    8.68
 -44   0   7   -5.35   11.14
  44   0  -7    7.35    9.64
 -44   0   8  598.41   12.86
  44   0  -8  662.81   15.56
 -44   0   9    4.89    9.68
  44   0  -9    5.97   11.94
 -44   0  10  776.03   16.20
  44   0 -10  719.27   15.99
  44   0 -11    7.09   11.64
 -44   0  11    5.46   12.41
 -44   0  12   13.52   12.44
  44   0 -12   23.50   11.59
  44   0 -13   -5.86   11.82
 -44   0  13   -4.35   12.70
 -44   0  14   42.14   12.27
  44   0 -14   38.12   11.41
 -44   0  15    6.86    9.76
 -44   0  16   53.42   12.28
 -44   0  17    6.44   12.24
 -44   0  18  416.33   14.85
 -44   0  19    4.28   12.34
 -44   0  20    7.07   12.48
 -44   0  21    3.13   12.60
 -44   0  22   17.29   13.17
 -44   0  23    1.83   13.67
 -44   0  24   28.45   14.32
 -44   0  25   -0.04   14.50
 -44   2   1  209.80   11.94
  44   2  -1  177.31   10.24
  44  -2  -1  179.36   13.17
 -44  -2   1  207.84    9.02
  44  -2  -2    8.21   11.96
 -44   2   2    4.48    8.44
  44   2  -2    3.30    9.41
 -44  -2   2    3.27    8.16
 -44  -2   3    1.21    8.39
  44  -2  -3    7.50   12.46
 -44   2   3   -1.05   10.49
  44   2  -3   11.43    9.49
  44  -2  -4   69.34   13.21
 -44  -2   4  105.10   11.05
 -44   2   4   98.80   11.09
  44   2  -4   76.71   10.09
 -44  -2   5  313.71   11.96
  44  -2  -5  255.92   16.40
 -44   2   5  286.53   12.96
  44   2  -5  344.44   13.06
 -44   2   6  524.52   17.39
  44  -2  -6  523.60   16.23
 -44  -2   6  523.81   11.25
  44   2  -6  517.06   12.51
 -44   2   7   31.53   12.72
 -44  -2   7   21.10    9.04
  44  -2  -7   23.09   13.06
  44   2  -7   34.69   11.68
  44   2  -8   31.04    9.58
  44  -2  -8   29.61   14.32
 -44   2   8   29.18   12.53
 -44  -2   8   39.37   11.43
  44   2  -9  279.46   10.60
 -44  -2   9  312.58   10.87
 -44   2   9  395.60   15.91
  44  -2  -9  317.51   16.03
 -44  -2  10   10.09   11.46
  44  -2 -10    4.69   12.67
 -44   2  10    7.03   12.64
  44   2 -10   11.75    9.09
 -44  -2  11  360.26   12.97
  44   2 -11  299.27   12.65
 -44   2  11  299.95   15.58
 -44   2  12    8.19   13.29
  44   2 -12    5.30    9.27
 -44  -2  12    7.54    9.09
 -44   2  13  116.18   16.54
 -44  -2  13   98.78    9.61
  44   2 -13   86.94    9.81
 -44   2  14  368.73   19.33
 -44  -2  14  433.90   13.08
  44   2 -14  293.81   10.95
 -44  -2  15   76.16    9.58
  44   2 -15  118.85   12.25
 -44   2  15   90.71   17.53
  44   2 -16  217.43   12.46
 -44  -2  16  173.29   10.28
 -44   2  16  157.12   16.72
 -44   2  17  152.71   16.97
 -44  -2  17  155.21    9.99
 -44   2  18    3.53   16.02
 -44  -2  18    6.34    9.59
 -44   2  19  454.48   22.37
 -44  -2  19  574.24   14.89
 -44   2  19  441.51   19.60
 -44   2  20    6.47   15.39
 -44   2  20   -0.96   16.78
 -44  -2  20   11.96   10.01
 -44   2  21    4.34   17.12
 -44   2  21    7.45   13.55
 -44  -2  21   19.08   10.42
 -44   2  22   44.86   15.66
 -44   2  22   26.87   18.36
 -44  -2  22   52.97   10.60
 -44   2  23   44.32   19.10
 -44   2  23   41.60   13.66
 -44  -2  23   51.28   10.79
 -44   2  24   12.41   21.28
 -44   2  24  156.05   17.12
 -44  -2  24  222.24   14.33
  44   4  -1  150.42    9.80
 -44  -4   1  165.88    9.42
  44  -4  -1  116.83   14.30
  44   4  -2   27.86    9.32
  44  -4  -2   26.99   16.00
 -44  -4   2   12.52    8.76
  44  -4  -3   69.29   16.96
 -44  -4   3   87.79    9.32
  44   4  -3   97.32   10.10
  44   4  -4   39.90    9.84
 -44  -4   4   26.24    9.35
  44  -4  -4   31.83   18.06
  44   4  -5  136.33   10.21
  44  -4  -5  137.95   23.99
 -44  -4   5  185.18    9.97
 -44  -4   6   53.84    9.49
  44   4  -6   58.38   10.08
 -44  -4   7   19.18   11.37
  44   4  -7    6.78    9.67
  44   4  -8  173.26   10.27
 -44  -4   8  169.86   10.08
  44   4  -9  112.70   10.08
 -44  -4   9  118.49    9.75
  44   4 -10  161.42   10.33
 -44  -4  10  150.41    9.63
  44   4 -11  168.95   12.08
 -44  -4  11  128.65    9.68
 -44  -4  12   13.68    9.14
  44   4 -12   15.31    9.50
  44   4 -13   87.26    9.38
 -44  -4  13   72.18    9.24
 -44  -4  14   12.10    9.06
  44   4 -14   24.26    9.32
  44   4 -15   11.42    9.25
 -44  -4  15   17.38    9.04
 -44  -4  16   70.29    9.41
  44   4 -16   58.51    9.76
 -44  -4  17   44.19    9.49
  44   4 -17   48.05    9.95
  44   4 -18  101.30   10.11
 -44  -4  18   83.70    9.59
 -44  -4  19  131.38   10.22
 -44  -4  20   31.36   10.03
 -44  -4  21    8.27   10.11
 -44  -4  22   -2.81   10.51
 -44  -6   1  227.67   10.36
  44  -6  -1  214.14   19.61
  44   6  -1  264.79   11.20
  44  -6  -1  252.98   24.80
  44   6  -2   11.28    9.93
 -44  -6   2    6.72    9.65
  44   6  -3   45.95    9.97
 -44  -6   3   43.64    9.59
  44   6  -4  183.13   10.79
 -44  -6   4  165.30   10.31
  44   6  -5    0.19    9.88
 -44  -6   5    5.37    9.54
 -44  -6   6  969.69   13.67
  44   6  -6  951.17   13.66
  44   6  -7    9.75   10.25
 -44  -6   7   15.81    9.47
 -44  -6   8   99.24    9.95
  44   6  -8  109.61   10.86
  44   6  -9  134.25   10.19
 -44  -6   9  152.31   10.11
 -44  -6  10    9.31    9.36
  44   6 -10    2.94    9.64
  44   6 -11  266.74   10.76
 -44  -6  11  254.95   10.25
  44   6 -12    7.79    7.09
 -44  -6  12   14.74    9.44
 -44  -6  13   12.67    9.17
  44   6 -13    4.79    9.78
  44   6 -14  398.31   11.41
 -44  -6  14  501.01   11.28
 -44  -6  15    8.55    9.32
  44   6 -15   20.14    9.76
 -44  -6  16  296.43   10.70
  44   6 -16  269.11   10.81
  44   6 -17    1.64    9.70
 -44  -6  17   -3.07    9.47
  44   6 -18   20.57   10.29
 -44  -6  18    7.37    9.79
 -44  -8   1   -0.13   10.88
  44   8  -2    4.28   11.07
 -44  -8   2   -8.64   10.99
  44   8  -3    4.68   10.78
 -44  -8   3    4.57   10.69
 -44  -8   4    7.33   10.72
  44   8  -4    8.64   11.00
 -44  -8   5    2.79   10.52
  44   8  -5   -1.82   11.05
  44   8  -6   71.04   11.30
 -44  -8   6   82.31   10.81
  44   8  -7    8.95   11.13
 -44  -8   7    6.40   10.43
 -44  -8   8   27.36   10.37
  44   8  -8   24.35   11.22
 -44  -8   9    6.65   10.43
 -43  -1   1  131.93    8.59
  43  -1  -1  142.93   12.14
 -43   1   1  135.74   10.18
  43   1  -1  127.89   10.09
 -43   1   2   63.35    9.85
 -43  -1   2   68.99    8.07
  43  -1  -2   52.72    9.88
  43   1  -2   60.27    9.63
 -43  -1   3   15.73    7.98
  43   1  -3   15.42    9.45
 -43   1   3   22.22    9.49
  43  -1  -3   20.05   11.83
 -43   1   4  202.58   10.69
  43   1  -4  145.83   10.30
  43  -1  -4  134.79   10.52
 -43  -1   4  201.22    9.40
 -43  -1   5   25.57   10.47
  43   1  -5   20.85    9.62
  43  -1  -5   15.46   12.37
 -43   1   5   20.97    9.99
  43  -1  -6  442.19   15.19
  43   1  -6  432.70   11.68
 -43  -1   6  624.73   13.66
 -43   1   6  595.83   14.16
 -43   1   7  281.53   12.68
  43  -1  -7  208.69   13.67
  43   1  -7  194.53   10.41
 -43  -1   7  289.63   12.26
  43  -1  -8  275.89   13.92
  43   1  -8  369.06   13.28
 -43  -1   8  260.24   10.94
 -43   1   8  325.74   13.15
  43   1  -9   54.52   11.79
 -43  -1   9   47.71    9.74
  43  -1  -9   34.48   12.36
 -43   1   9   57.00   13.29
 -43  -1  10  151.65   10.24
  43  -1 -10  172.31   12.59
 -43   1  10  192.51   12.97
  43   1 -10  230.03   12.33
  43  -1 -11    0.85   11.12
  43   1 -11    3.15    8.97
 -43  -1  11    6.58    9.25
 -43   1  11   -0.79   12.26
  43  -1 -12   12.30   12.68
  43   1 -12   13.18   11.12
 -43  -1  12   12.71   11.18
 -43   1  12    8.20   12.65
  43   1 -13   41.62   11.26
 -43   1  13   34.46   12.81
 -43  -1  13   41.27   11.38
  43   1 -14  256.45   10.78
 -43  -1  14  326.78   12.77
 -43   1  14  308.75   16.62
 -43   1  15  230.09   14.49
  43   1 -15  300.75   12.63
 -43  -1  15  276.79   12.43
 -43  -1  16  134.02    9.65
 -43   1  16  159.52   14.00
 -43  -1  17   94.26   11.65
 -43   1  17   65.62   13.20
 -43   1  18  123.39   13.35
 -43  -1  18  123.18   10.16
 -43   1  19   16.11   12.54
 -43  -1  19   16.90   11.61
 -43  -1  20   65.72   12.44
 -43   1  20   61.38   12.95
 -43  -1  21   47.15   10.45
 -43   1  21   50.83   14.80
 -43  -1  22   23.48   10.64
 -43   1  22   29.70   13.52
 -43  -1  23   16.83   10.60
 -43   1  23   13.56   13.60
 -43  -1  24   73.62   11.50
 -43   1  24   96.05   14.81
 -43   1  24   56.60   15.37
 -43  -1  25  185.22   14.84
 -43   1  25  104.87   14.62
 -43   1  25  135.20   15.85
  43   3  -1   -3.03   11.52
  43  -3  -1   -0.88   12.18
 -43  -3   1   -3.79   10.23
 -43  -3   2  224.14    9.38
  43  -3  -2  176.81   13.76
  43   3  -2  242.91   10.47
 -43  -3   3   26.63    8.52
  43  -3  -3   24.65   13.57
  43   3  -3   27.25    9.56
  43  -3  -4   11.82   15.46
 -43  -3   4   16.35    8.80
  43   3  -4   23.35   11.73
  43  -3  -5  107.58   16.09
  43   3  -5  112.59   10.06
 -43  -3   5  136.37    9.61
  43  -3  -6  163.55   18.10
 -43  -3   6  219.78   11.77
  43   3  -6  222.71   10.57
  43   3  -7  127.99   10.12
  43  -3  -7  156.51   19.29
 -43  -3   7  190.78   11.92
 -43  -3   8    4.92    8.90
  43  -3  -8    2.88   15.39
  43   3  -8    1.81   11.31
  43   3  -9   10.02    9.24
 -43  -3   9   -0.65    8.75
  43   3 -10  187.89    9.94
 -43  -3  10  182.07    9.42
  43   3 -11    4.46   11.10
 -43  -3  11    2.08    8.97
  43   3 -12  119.38    9.43
 -43  -3  12  142.89   11.44
  43   3 -13    7.30    8.95
 -43  -3  13   -2.71    8.50
  43   3 -14   38.88    9.41
 -43  -3  14   41.25    9.08
 -43  -3  15   32.66    8.97
  43   3 -15   30.68    9.13
  43   3 -16   13.10    9.15
 -43  -3  16   13.91    9.14
 -43  -3  17    9.22    9.12
  43   3 -17    3.13   11.37
 -43  -3  18    6.90    9.33
 -43   3  19    2.78   26.52
 -43   3  19    5.29   23.70
 -43  -3  19   15.51   11.71
 -43   3  20  264.85   29.05
 -43   3  20  210.87   22.53
 -43  -3  20  241.08   11.02
 -43  -3  21   13.68    9.94
 -43   3  21    8.01   18.60
 -43   3  21    5.72   23.88
 -43  -3  22   12.55   12.50
 -43   3  22    5.30   18.19
 -43   3  22    4.16   22.72
 -43   3  23    4.71   23.26
 -43   3  23    5.06   16.17
 -43  -3  23    2.33   10.42
 -43   3  24    3.07   24.71
 -43   3  24    1.36   16.05
 -43  -3  24   -1.70   10.51
 -43  -5   1   88.63    9.32
  43  -5  -1   67.74   17.08
  43   5  -1   74.46    9.69
 -43  -5   2  361.22    8.24
  43   5  -2  516.41   11.62
  43  -5  -2  535.38   23.00
  43  -5  -2  471.81   24.15
  43   5  -3   40.57   10.01
 -43  -5   3   45.56    9.43
  43  -5  -3   37.41   23.70
  43  -5  -3   48.14   20.04
 -43  -5   4  173.17    9.81
  43   5  -4  177.07   10.47
 -43  -5   5  248.94   10.31
  43   5  -5  269.60   10.74
 -43  -5   6  127.80    9.81
  43   5  -6   85.95   10.36
 -43  -5   7  198.89    9.58
  43   5  -7  206.75   10.55
 -43  -5   8  320.16   12.36
  43   5  -8  288.68   10.84
 -43  -5   9   34.31    9.25
  43   5  -9   43.58    9.79
 -43  -5  10  108.64    9.31
  43   5 -10  112.95    9.84
  43   5 -11   52.53    9.62
 -43  -5  11   58.14    9.06
  43   5 -12  389.27   10.83
 -43  -5  12  516.63   12.76
 -43  -5  13   37.98    9.02
  43   5 -13   30.05    9.32
  43   5 -14  202.07   11.98
 -43  -5  14  173.40    9.44
  43   5 -15  193.02   10.03
 -43  -5  15  175.63    9.80
  43   5 -16  423.73   11.31
 -43  -5  16  377.49   10.63
  43   5 -17   15.78    9.50
 -43  -5  17   19.88    9.36
  43   5 -18   90.60   10.12
 -43  -5  18  105.66    9.97
 -43  -5  19   36.88    9.53
 -43  -5  20  166.68   10.52
 -43  -5  21    1.92   10.01
 -43  -7   1    5.16    9.89
  43   7  -1   -5.13   10.02
 -43  -7   2   89.82   10.14
  43   7  -2  103.60   10.37
  43   7  -3   22.72   10.35
 -43  -7   3   24.72    9.89
 -43  -7   4   10.59    9.70
  43   7  -4    0.12   10.54
 -43  -7   5   88.79   10.17
  43   7  -5  102.03   10.93
 -43  -7   6   95.83   10.44
  43   7  -6  121.17   11.09
  43   7  -7  580.84   12.24
 -43  -7   7  544.31   11.67
  43   7  -8   87.24   10.45
 -43  -7   8   81.47    9.84
 -43  -7   9   45.74    9.55
  43   7  -9   34.19   10.18
  43   7 -10   79.13   10.48
 -43  -7  10   71.45    9.98
  43   7 -11   19.16   10.07
 -43  -7  11   18.50    9.90
 -43  -7  12   24.10    9.39
  43   7 -12   16.26   10.19
 -43  -7  13   47.01    9.62
  43   7 -13   48.60   10.43
  43   7 -14   36.74   10.17
 -43  -7  14   40.31    9.89
 -43  -7  15  248.76   10.57
  43   7 -15  219.67   11.10
 -43  -7  16   47.81    7.03
  42   0  -1    5.58   11.37
 -42   0   1    8.02    9.22
  42   0  -2    6.61   11.59
 -42   0   2    6.16    9.32
  42   0  -3    3.07    9.39
 -42   0   3   -0.36    9.62
 -42   0   4    7.78    7.94
  42   0  -4    6.02   11.62
  42   0  -5    5.45   11.38
 -42   0   5    3.02   10.05
 -42   0   6  326.71   12.34
  42   0  -6  324.70   10.78
  42   0  -7    1.46   11.79
 -42   0   7   -2.22    9.00
  42   0  -8  651.96   15.33
 -42   0   8  706.65   15.05
  42   0  -9    3.55   11.37
 -42   0   9    2.68    9.34
  42   0 -10   11.56   11.19
 -42   0  10   11.07    9.56
 -42   0  11   -1.22   11.65
  42   0 -11   -1.69   11.11
 -42   0  12   16.28   11.86
  42   0 -12   16.74   11.16
  42   0 -13    3.77   10.86
 -42   0  13    2.62   11.73
  42   0 -14   12.60   10.75
 -42   0  14    5.57    9.39
 -42   0  15   -2.41   11.72
 -42   0  16  567.11   13.22
 -42   0  17    1.34    9.61
 -42   0  18  233.32   12.80
 -42   0  19    1.31   11.79
 -42   0  20   12.68   11.93
 -42   0  21    5.20   10.15
 -42   0  22   24.26   12.78
 -42   0  23    2.66   10.66
 -42   0  24  108.97   11.97
 -42   0  25    1.75   14.20
  42  -2  -1    3.23   11.66
 -42   2   1   -4.74   10.21
 -42  -2   1    0.33    8.18
  42   2  -1   -0.21    9.48
 -42  -2   2   14.53    8.23
  42   2  -2   20.34    9.45
  42  -2  -2   12.93   11.98
 -42   2   2   13.71   10.11
 -42  -2   3   20.59    8.37
  42  -2  -3   21.74   11.99
 -42   2   3   20.05   10.41
  42   2  -3   14.68   11.51
 -42   2   4   77.83   12.50
  42  -2  -4   51.98   12.66
  42   2  -4   81.63    9.78
 -42  -2   4   76.98   10.90
 -42  -2   5  257.89    9.93
  42   2  -5  280.10   10.88
 -42   2   5  318.90   13.17
  42  -2  -5  233.19   14.55
  42   2  -6   21.78    9.72
 -42   2   6   26.26   12.32
  42  -2  -6   14.18   12.71
 -42  -2   6   23.66    9.11
 -42  -2   7  324.92   10.44
 -42   2   7  308.45   14.60
  42  -2  -7  265.07   16.00
  42   2  -7  350.98   12.78
  42  -2  -8   88.71   14.27
 -42  -2   8  102.30    9.47
 -42   2   8  104.87   13.13
  42   2  -8   75.13    9.47
  42   2  -9   12.60    9.02
  42  -2  -9   11.77   12.80
 -42   2   9   12.89   12.60
 -42  -2   9   25.36   10.90
  42  -2 -10   51.60   12.35
  42   2 -10   67.37   11.23
 -42   2  10   64.30   12.88
 -42  -2  10   49.24    9.08
  42   2 -11   35.53    9.02
 -42   2  11   39.76   14.60
 -42  -2  11   57.05   10.77
 -42  -2  12   38.63   10.66
 -42   2  12   36.12   13.24
  42   2 -12   38.44    9.17
  42   2 -13   57.31   11.18
 -42  -2  13   52.71    8.85
 -42   2  13   48.16   15.92
 -42  -2  14   51.39    9.03
 -42   2  14   67.26   15.66
  42   2 -14   62.91    9.41
 -42  -2  15  197.67    9.74
  42   2 -15  158.21    9.92
 -42   2  15  200.15   18.42
 -42  -2  16   45.65   10.97
 -42   2  16   40.08   17.50
  42   2 -16   52.21   11.44
 -42   2  17   -1.75   15.66
 -42  -2  17    8.00   11.00
 -42   2  18   10.84   16.73
 -42  -2  18    6.67   11.20
 -42   2  19    2.78   14.83
 -42   2  19    5.17   14.69
 -42  -2  19    4.32    9.42
 -42   2  20    5.93   14.90
 -42  -2  20   11.09    9.72
 -42   2  20    3.90   13.72
 -42   2  21   30.47   15.07
 -42  -2  21   32.57   12.13
 -42   2  21   14.65   16.98
 -42   2  22   72.88   15.73
 -42  -2  22  151.49   12.69
 -42   2  22  107.29   15.54
 -42  -2  23   41.65   10.49
 -42   2  23   22.03   15.69
 -42   2  23   39.59   13.57
 -42   2  24    4.60   18.91
 -42  -2  24   10.49   10.67
 -42   2  24    8.14   15.95
 -42   2  25    6.36   19.80
 -42  -2  25    2.18   10.78
 -42   2  25    7.97   16.53
  42  -4  -1   34.89   14.83
 -42  -4   1   34.38    9.04
  42   4  -1   37.53    9.63
  42   4  -2   47.14    9.65
  42  -4  -2   32.10   15.65
 -42  -4   2   35.06    8.94
  42  -4  -3  952.40   24.06
  42   4  -3 1044.96   14.13
 -42  -4   3 1246.44   14.36
  42   4  -4   27.62    9.65
  42  -4  -4   34.88   19.15
 -42  -4   4   36.09    9.12
  42  -4  -5  309.10   27.72
  42   4  -5  276.57   10.59
 -42  -4   5  404.45   10.63
 -42  -4   6   25.58    8.94
  42   4  -6   22.23    9.45
  42   4  -7  159.43   10.16
 -42  -4   7  175.84    9.64
  42   4  -8   -1.76    9.63
 -42  -4   8    5.00    8.63
  42   4  -9  146.84   11.66
 -42  -4   9   82.04    6.56
 -42  -4  10   35.58    8.83
  42   4 -10   20.87    9.20
  42   4 -11  440.72   10.81
 -42  -4  11  442.45   10.58
 -42  -4  12   90.64    9.10
  42   4 -12   38.90    6.64
 -42  -4  13  515.05   11.28
  42   4 -13  514.29   11.00
 -42  -4  14   40.36    8.78
  42   4 -14   39.02    9.29
 -42  -4  15   97.19    8.89
  42   4 -15   91.86    9.44
  42   4 -16   19.20   11.25
 -42  -4  16   16.85    8.94
  42   4 -17  337.26   12.60
 -42  -4  17  303.73   10.12
 -42  -4  18   15.74   11.16
  42   4 -18    5.81    9.56
 -42  -4  19   -4.98   11.50
 -42  -4  20   32.78   11.53
 -42  -4  21  462.69   12.01
 -42  -4  22   32.95   10.21
 -42  -4  23   69.28   12.63
  42   6  -1   11.62   11.58
  42  -6  -1    2.18   20.20
  42  -6  -1    1.42   17.32
 -42  -6   1    7.09    9.54
  42  -6  -2    8.59   30.77
  42  -6  -2    8.49   27.51
 -42  -6   2    6.22    9.65
  42   6  -2    3.36    9.75
 -42  -6   3  228.75   10.32
  42   6  -3  184.09   10.38
 -42  -6   4   70.30    9.54
  42   6  -4   93.17   10.31
 -42  -6   5   31.46    9.62
  42   6  -5   39.24   10.01
  42   6  -6   36.11    7.37
 -42  -6   6   54.84    9.88
  42   6  -7   31.78    9.97
 -42  -6   7   34.20    9.53
 -42  -6   8  138.96    9.75
  42   6  -8  105.32   10.13
  42   6  -9  107.39   10.19
 -42  -6   9   97.68    9.27
 -42  -6  10    9.56    8.88
  42   6 -10    6.65    9.74
  42   6 -11   35.74    9.89
 -42  -6  11   45.78    9.65
 -42  -6  12   90.91    9.40
  42   6 -12   93.54    9.97
 -42  -6  13   78.98    9.36
  42   6 -13   75.03    9.62
 -42  -6  14  168.40    9.68
  42   6 -14  179.64   10.11
 -42  -6  15    3.80    9.01
  42   6 -15    7.79    9.49
 -42  -6  16    9.82    9.04
  42   6 -16   -1.55    9.60
 -42  -6  17  120.53    9.56
  42   6 -17  127.39    9.87
  42   6 -18    4.03    9.69
 -42  -6  18  -10.42    9.37
 -42  -6  19   46.94    9.91
 -42  -8   1   -1.48   10.43
  42   8  -1    7.28   10.55
  42   8  -2   34.84   10.73
 -42  -8   2   45.11   10.56
  42   8  -3  110.48   11.02
 -42  -8   3   88.99   10.60
 -42  -8   4  106.00   10.60
  42   8  -4   92.21   10.85
  42   8  -5   96.17    8.22
 -42  -8   5  151.57   10.92
  42   8  -6  100.53   11.27
 -42  -8   6  107.08   10.76
 -42  -8   7   76.16   10.42
  42   8  -7   79.58   10.82
  42   8  -8  506.42   12.46
 -42  -8   8  503.04   11.75
  42   8  -9   26.92   12.99
 -42  -8   9   21.27   10.02
  42   8 -10   71.87   10.50
 -42  -8  10   70.90   10.07
  42   8 -11   20.83   10.25
 -42  -8  11   22.89   10.20
 -42  -8  12  103.88    9.95
  41   1  -1    5.69    9.38
 -41  -1   1    1.15    7.50
  41  -1  -1   17.35   11.48
 -41   1   1    4.61    7.65
  41  -1  -2  108.61   12.15
  41   1  -2   90.67    9.48
 -41   1   2  117.23   10.24
 -41  -1   2  105.19    8.29
 -41  -1   3   97.87   10.23
 -41   1   3  104.88   10.15
  41   1  -3   74.48    9.57
  41  -1  -3   74.57   10.49
  41  -1  -4    8.82    9.73
 -41  -1   4    5.64    8.10
 -41   1   4   -1.38    9.46
  41   1  -4    0.84    9.39
  41   1  -5   29.23    9.50
 -41   1   5   33.48   10.11
 -41  -1   5   42.17   10.30
  41  -1  -5   32.01   12.13
 -41  -1   6   29.22    8.66
  41   1  -6   19.97    9.59
 -41   1   6   29.88   10.07
  41  -1  -6   27.85   11.92
  41   1  -7  216.88   10.40
  41  -1  -7  255.16   13.10
 -41   1   7  331.96   13.77
 -41  -1   7  288.66   10.35
  41   1  -8    5.61    9.18
 -41  -1   8   21.72   11.18
  41  -1  -8   14.37   11.75
 -41   1   8   16.21   11.26
 -41   1   9  462.34   14.35
  41   1  -9  424.21   13.23
  41  -1  -9  375.18   14.07
 -41  -1   9  543.20   13.84
  41   1 -10   87.76   11.35
  41  -1 -10   60.11   11.51
 -41   1  10   68.18   12.07
 -41  -1  10   70.26    9.30
  41  -1 -11  149.05   12.03
 -41   1  11  151.42   12.96
  41   1 -11  124.15    9.67
 -41  -1  11  193.96   11.89
 -41   1  12    2.22   12.16
 -41  -1  12    3.78    8.91
  41   1 -12    0.64    8.90
  41  -1 -12    6.66   11.97
 -41  -1  13   21.23   10.73
 -41   1  13    7.54   12.35
  41   1 -13   13.32    8.80
 -41  -1  14   15.81   10.63
  41   1 -14   18.97   10.88
 -41   1  14   13.16   12.27
  41   1 -15   22.92   10.97
 -41  -1  15   11.53   10.83
 -41   1  15   21.72   12.55
 -41  -1  16   -0.84   10.68
 -41   1  16    1.28   11.86
 -41   1  17  281.77   13.77
 -41  -1  17  374.33   12.76
 -41  -1  18   96.55    9.67
 -41   1  18   92.69   12.37
 -41  -1  19    2.15    9.25
 -41   1  19   -2.40   12.13
 -41  -1  20   17.04   11.22
 -41   1  20    9.76   11.83
 -41   1  21   31.72   12.34
 -41  -1  21   36.46    9.76
 -41   1  22    6.81   12.85
 -41  -1  22    0.30   10.08
 -41   1  23   15.09   11.15
 -41  -1  23   24.00   10.28
 -41   1  23   -0.57   11.85
 -41   1  24   -2.51   13.85
 -41  -1  24    3.47   12.90
 -41   1  24   -3.90   12.42
 -41   1  25   31.35   14.48
 -41   1  25   15.32   10.79
 -41  -1  25   23.63   13.38
  41   3  -1   16.37    9.16
 -41  -3   1   14.15    8.22
  41  -3  -1   14.83   12.17
  41  -3  -2    8.54   12.57
 -41  -3   2   13.89    8.60
  41   3  -2   10.49    9.27
  41  -3  -3  290.85   16.68
 -41  -3   3  313.16   10.00
  41   3  -3  286.27   10.82
  41   3  -4  659.09   12.42
 -41  -3   4  573.46   11.43
  41  -3  -4  492.02   18.85
 -41  -3   5  562.01   11.64
  41   3  -5  564.25   11.71
  41  -3  -5  564.26   19.29
 -41  -3   6    8.01    8.82
  41  -3  -6    9.80   17.12
  41   3  -6   11.99   11.44
  41  -3  -7  130.04   15.98
 -41  -3   7  178.15    9.69
  41   3  -7  181.66    9.89
 -41  -3   8    8.40    8.71
  41  -3  -8    1.25   16.75
  41   3  -8    0.00    8.92
 -41  -3   9   17.37    8.61
  41   3  -9   24.72    9.09
  41   3 -10   70.81    6.54
 -41  -3  10  112.74    9.15
  41   3 -11  155.68   11.17
 -41  -3  11  129.02    9.29
 -41  -3  12  169.01   11.31
  41   3 -12  160.37    9.65
  41   3 -13  628.66   12.28
 -41  -3  13  622.22   11.43
  41   3 -14   10.39    8.86
 -41  -3  14   10.45    8.53
  41   3 -15  500.51   11.32
 -41  -3  15  512.01   11.24
 -41  -3  16   17.85    8.64
  41   3 -16   14.16    8.96
 -41   3  16    0.09    7.05
  41   3 -17   37.88   10.95
 -41  -3  17   31.64    9.07
 -41   3  18  168.70   29.56
 -41   3  18  152.29   24.46
 -41  -3  18  192.62    9.80
 -41  -3  19    6.07    8.89
 -41   3  19    2.80   21.42
 -41   3  19    3.84   22.90
 -41  -3  20   15.93   11.61
 -41   3  20    2.66   22.18
 -41   3  20   -0.90   19.69
 -41   3  21  116.39   17.23
 -41  -3  21  134.23   10.23
 -41   3  21  135.97   23.32
 -41   3  22   61.13   23.31
 -41  -3  22  108.16   12.36
 -41   3  22   75.07   16.72
 -41   3  23  271.77   26.97
 -41  -3  23  316.77   11.64
 -41   3  23  276.15   19.48
 -41  -3  24   16.29   12.58
 -41   3  24   12.40   15.07
 -41   3  24    7.35   23.94
 -41  -5   1    3.09    8.97
  41   5  -1    3.92    9.53
  41  -5  -1    3.32   16.05
 -41  -5   2   23.20    9.27
  41   5  -2   18.60    9.51
  41  -5  -2   21.12   20.76
  41  -5  -2   23.68   16.29
  41   5  -3   46.73    9.63
  41  -5  -3   52.14   25.03
  41  -5  -3   53.73   18.65
 -41  -5   3   58.67    9.22
 -41  -5   4  933.93   12.77
  41   5  -4  965.40   13.32
  41   5  -5  272.84   10.52
 -41  -5   5  311.64   10.16
  41   5  -6  102.87    9.70
 -41  -5   6  129.15    9.37
  41   5  -7    9.62   11.61
 -41  -5   7    5.75    8.84
  41   5  -8  216.03    9.98
 -41  -5   8  154.94    9.45
  41   5  -9   33.43    9.88
 -41  -5   9   33.26    8.68
  41   5 -10  279.15   10.37
 -41  -5  10  276.29    9.58
 -41  -5  11    9.50    8.62
  41   5 -11    9.67    9.28
  41   5 -12  147.15    9.63
 -41  -5  12  130.99    9.22
  41   5 -13   88.54    9.10
 -41  -5  13   63.12    9.08
  41   5 -14  108.17    9.28
 -41  -5  14   99.61    9.36
 -41  -5  15  109.87    9.06
  41   5 -15  119.61    9.23
  41   5 -16   26.75    9.08
 -41  -5  16   31.78    8.82
  41   5 -17   26.93    9.27
 -41  -5  17   28.76    8.88
 -41  -5  18  247.36    9.99
  41   5 -18  271.55   10.61
 -41  -5  19   15.58    8.95
 -41  -5  20   45.64    9.50
 -41  -5  21   27.34    9.70
 -41  -5  22   31.52   12.02
  41   7  -1  255.85   10.95
 -41  -7   1  254.87   10.67
  41  -7  -1  231.63   33.38
  41  -7  -1  253.92   36.74
 -41  -7   2   76.77   10.02
  41   7  -2   76.96   10.40
  41   7  -3  160.41   10.90
 -41  -7   3  169.32   10.40
 -41  -7   4   28.50    9.89
  41   7  -4   12.92   10.42
  41   7  -5  575.61   12.18
 -41  -7   5  586.34   11.69
 -41  -7   6   10.70   10.04
  41   7  -6    7.29   10.55
  41   7  -7   13.25   10.31
 -41  -7   7   15.11    9.71
  41   7  -8   33.15   10.11
 -41  -7   8   49.29    9.67
  41   7  -9  311.08   10.85
 -41  -7   9  240.30   10.12
 -41  -7  10  131.79    9.80
  41   7 -10  133.27   10.29
  41   7 -11   83.70    9.91
 -41  -7  11   88.70    9.54
  41   7 -12   20.80    9.70
 -41  -7  12   13.06    9.13
 -41  -7  13  458.24   10.60
  41   7 -13  330.26    8.64
 -41  -7  14    9.91    9.29
  41   7 -14   -5.31    9.32
 -41  -7  15  400.86   10.74
  41   7 -15  369.56   10.86
  41   7 -16   20.13    9.89
 -41  -7  16    6.46    9.38
 -41  -7  17   38.76    9.85
  41   7 -17   37.36   10.02
 -40   0   1    2.76    9.08
  40   0  -1    2.06    9.28
  40   0  -2  574.14   14.19
 -40   0   2  523.56   10.76
 -40   0   3    2.72    7.55
  40   0  -3    2.22    9.20
 -40   0   4  174.79    8.96
  40   0  -4  206.76   12.41
 -40   0   5   -2.36   10.38
  40   0  -5    5.50    9.17
 -40   0   6   86.42    9.09
  40   0  -6   84.46    9.82
  40   0  -7   -2.50   11.06
 -40   0   7    2.13    8.66
 -40   0   8   17.62   11.12
  40   0  -8    9.82   11.12
  40   0  -9    8.29   11.09
 -40   0   9    7.35   11.26
 -40   0  10   23.06    9.35
  40   0 -10   35.10   11.06
 -40   0  11    7.94   11.29
  40   0 -11    1.32   10.41
 -40   0  12  558.05   14.32
  40   0 -12  441.13   13.24
 -40   0  13   -0.24   11.10
  40   0 -13   -1.54    8.47
 -40   0  14   22.85    9.12
  40   0 -14   36.32   10.49
 -40   0  15    4.31   10.98
 -40   0  16  111.52    9.50
 -40   0  17    2.76    9.10
 -40   0  18    3.40    9.02
 -40   0  19    4.62    9.25
 -40   0  20  268.28   11.58
 -40   0  21    2.74    9.69
 -40   0  22   96.66   12.81
 -40   0  23    0.71   12.64
 -40   0  24   93.41   13.55
 -40   0  25    7.51   10.98
 -40   0  26   17.13   13.90
 -40   2   1  154.41   10.78
 -40  -2   1  128.05    8.46
  40  -2  -1  123.38   12.18
  40   2  -1  115.19    9.96
 -40   2   2   42.21   10.22
  40   2  -2   38.21    9.23
  40  -2  -2   20.46    9.57
 -40  -2   2   29.87    8.18
  40  -2  -3   14.06   11.84
  40   2  -3   13.57    9.31
 -40   2   3   19.94   10.20
 -40  -2   3   23.12    8.31
 -40   2   4  124.54   11.23
  40  -2  -4  101.06   12.76
  40   2  -4   87.59    9.96
 -40  -2   4   86.04    8.77
  40   2  -5  268.51   10.73
  40  -2  -5  234.44   14.13
 -40  -2   5  311.57    9.90
 -40   2   5  338.09   13.15
  40  -2  -6  352.68   16.23
  40   2  -6  478.10   11.19
 -40  -2   6  469.93   10.74
 -40   2   6  464.42   14.29
 -40  -2   7   -0.39    8.54
  40   2  -7    3.92    8.83
  40  -2  -7    5.84   13.75
 -40   2   7    2.86   12.10
  40  -2  -8    6.92   14.45
 -40   2   8    8.84   12.05
  40   2  -8    3.05    8.79
 -40  -2   8    8.96    8.42
 -40  -2   9   50.59   10.92
 -40   2   9   43.52   12.31
  40  -2  -9   41.71   14.06
  40   2  -9   31.27    9.02
 -40  -2  10  165.49    9.27
  40  -2 -10  170.26   12.79
  40   2 -10  214.59    9.64
 -40   2  10  198.11   14.23
 -40  -2  11   65.42    8.93
 -40   2  11   66.18   13.28
  40   2 -11   59.33    8.65
  40   2 -12   47.71    8.58
 -40   2  12   39.47   14.26
 -40  -2  12   38.18    8.27
 -40  -2  13  140.63    9.01
 -40   2  13  154.63   15.56
  40   2 -13  133.65    9.16
 -40   2  14  252.31   18.36
  40   2 -14  244.36    9.80
 -40  -2  14  287.52   11.61
 -40  -2  15   43.23    8.60
  40   2 -15   49.39    8.80
 -40   2  15   41.50   14.99
 -40  -2  16  131.14    9.12
 -40   2  16  141.69   15.91
  40   2 -16  153.35    9.57
 -40   2  17    4.30   14.62
 -40  -2  17   10.03    8.59
 -40   2  18  113.69   14.95
 -40  -2  18   89.84    9.32
 -40  -2  19   78.85   11.51
 -40   2  19   61.63   14.60
 -40   2  19   54.03   15.08
 -40   2  20    5.82   14.15
 -40   2  20    7.57   13.16
 -40  -2  20    9.48    9.27
 -40   2  21   15.34   15.92
 -40   2  21   23.24   12.61
 -40  -2  21   27.97    9.68
 -40   2  22   18.03   14.78
 -40  -2  22   13.53    9.46
 -40   2  22   12.65   16.52
 -40   2  23   92.84   14.06
 -40  -2  23  141.90   12.57
 -40   2  23   28.14   17.96
 -40  -2  24   93.89   10.63
 -40   2  24   39.73   16.55
 -40   2  24   95.93   14.58
 -40  -2  25   11.13   12.47
 -40   2  25    6.00   16.35
 -40   2  25    7.20   16.95
  40   4  -1  294.22   10.43
 -40  -4   1  291.71    9.68
  40  -4  -1  246.94   16.14
  40  -4  -2  114.91   17.33
 -40  -4   2  102.20    9.13
  40   4  -2   92.18    9.91
 -40  -4   3   26.51    9.02
  40  -4  -3   26.73   17.33
  40   4  -3   24.42    9.14
 -40  -4   4  124.58    9.24
  40   4  -4   86.39    9.73
  40  -4  -4   93.17   19.34
 -40  -4   5  132.23    9.09
  40   4  -5   94.93    9.44
  40  -4  -5   78.01   23.00
  40   4  -6   26.42    9.51
 -40  -4   6   29.70    8.94
  40   4  -7   50.56    8.98
 -40  -4   7   42.08    8.44
  40   4  -8    0.25    8.73
 -40  -4   8   -0.38    8.48
  40   4  -9   77.07    9.24
 -40  -4   9   68.16    8.34
 -40  -4  10   73.58    8.40
  40   4 -10   67.48    9.17
  40   4 -11  559.93   11.02
 -40  -4  11  496.49   10.58
 -40  -4  12  112.58    8.84
  40   4 -12  114.85    8.97
  40   4 -13   -0.96    8.62
 -40  -4  13    2.31    8.43
  40   4 -14   25.98    8.68
 -40  -4  14   32.65    8.44
 -40  -4  15   41.57    8.70
  40   4 -15   49.15    8.81
  40   4 -16    8.04   10.76
 -40  -4  16   10.71    8.73
  40   4 -17   26.07    8.95
 -40  -4  17   22.43    8.93
 -40  -4  18    2.87    8.68
 -40  -4  19  422.11   11.11
 -40  -4  20   -2.52    9.26
 -40  -4  21  180.73   10.29
 -40  -4  22   23.58   11.87
 -40  -4  23   28.75    9.96
 -40   4  24    3.07   24.31
 -40   4  24    0.74   19.44
  40   6  -1  192.63   10.55
  40  -6  -1  162.61   17.01
 -40  -6   1  203.63   10.32
  40  -6  -1  187.59   22.24
 -40  -6   2  342.14   10.27
  40  -6  -2  295.69   32.58
  40  -6  -2  282.61   28.48
  40   6  -2  336.02   11.14
 -40  -6   3   23.17    9.80
  40   6  -3   26.64    9.81
 -40  -6   4  626.44   11.62
  40   6  -4  591.57   12.18
  40   6  -5  176.93   10.53
 -40  -6   5  181.11   10.17
  40   6  -6  806.24   12.88
 -40  -6   6  717.37   11.97
  40   6  -7   78.27    7.09
 -40  -6   7  109.86    9.51
 -40  -6   8   -4.31    8.70
  40   6  -8   13.46    9.43
  40   6  -9  299.87   10.53
 -40  -6   9  335.96   10.04
  40   6 -10  247.74   10.27
 -40  -6  10  242.80    9.77
 -40  -6  11  366.94   10.02
  40   6 -11  402.38   10.80
 -40  -6  12  135.57    6.98
  40   6 -12  183.84   10.02
 -40  -6  13    1.30    8.57
  40   6 -13    6.42    6.79
 -40  -6  14  612.95   13.06
  40   6 -14  604.61   11.72
  40   6 -15   45.64    9.24
 -40  -6  15   44.81    8.93
  40   6 -16  229.97    9.93
 -40  -6  16  257.72    9.80
 -40  -6  17   56.83    9.03
  40   6 -17   48.54    9.44
 -40  -6  18   72.03    9.27
  40   6 -18   61.27    9.53
 -40  -6  19  311.16   10.39
 -40  -6  20   52.88    9.62
  40   8  -1   26.05   10.58
 -40  -8   1   30.59   10.56
 -40  -8   2    0.03   10.42
  40   8  -2    4.15   10.40
 -40  -8   3   -9.09   10.36
  40   8  -3   15.64   10.33
 -40  -8   4   16.78   10.26
  40   8  -4   10.99   10.43
 -40  -8   5   11.04   10.11
  40   8  -5   -4.43   10.40
 -40  -8   6  192.15   10.95
  40   8  -6  205.35   11.27
  40   8  -7    3.83   10.47
 -40  -8   7    8.97   10.08
  40   8  -8   -5.18   10.50
 -40  -8   8   15.35    9.92
  40   8  -9   27.64   10.39
 -40  -8   9    3.43   12.18
  40   8 -10   19.79   10.25
 -40  -8  10   14.08    9.67
 -40  -8  11   60.68    9.70
  40   8 -11   79.89   10.18
  40   8 -12   17.20    9.97
 -40  -8  12   23.20    9.61
 -40  -8  13   20.61    9.44
  40   8 -13   30.74   12.33
 -40  -8  14  157.69   10.10
  39   1  -1    6.17    9.18
 -39   1   1    3.92    9.31
  39  -1  -1    0.58   11.27
 -39  -1   1   -2.45    9.31
 -39  -1   2   69.37    8.15
 -39   1   2   75.44    9.67
  39   1  -2   60.17    9.50
  39  -1  -2   85.92   11.74
  39  -1  -3   49.89   11.83
  39   1  -3   40.55    9.33
 -39  -1   3   53.03    9.83
 -39   1   3   53.65    9.74
  39  -1  -4  101.19   12.21
 -39  -1   4  142.02    8.72
 -39   1   4  125.66    8.56
  39   1  -4  104.02    9.60
 -39  -1   5    5.67    8.25
  39   1  -5    5.25   11.27
  39  -1  -5    6.84   11.75
 -39   1   5    5.35    9.96
 -39   1   6   56.80   10.64
  39  -1  -6   49.00   11.85
  39   1  -6   48.25    9.32
 -39  -1   6   52.13    8.82
  39   1  -7  601.23   12.13
 -39  -1   7  602.87   12.04
  39  -1  -7  563.04   15.19
 -39   1   7  696.62   14.77
 -39   1   8   45.27   11.06
  39  -1  -8   42.30   13.32
  39   1  -8   56.85   11.44
 -39  -1   8   39.45    9.36
 -39  -1   9   35.59    8.78
  39   1  -9   36.20   10.70
  39  -1  -9   50.12   13.03
 -39   1   9   42.85   11.54
  39  -1 -10  147.80   11.51
 -39  -1  10  150.18    9.86
 -39   1  10  189.09   12.68
  39   1 -10  212.43   11.67
 -39   1  11   47.25   12.14
  39  -1 -11   66.37   12.58
 -39  -1  11   63.69   10.86
  39   1 -11   50.20    9.05
 -39  -1  12   86.52    9.01
  39  -1 -12   84.92   10.59
 -39   1  12  105.77   14.51
  39   1 -12   96.36    9.09
  39   1 -13   98.83    9.08
 -39  -1  13  114.27   10.88
 -39   1  13   90.26   12.30
 -39  -1  14   76.44    8.86
 -39   1  14   83.75   12.33
  39   1 -14   96.07    9.12
  39   1 -15  174.76    9.50
 -39   1  15  164.23   12.25
 -39  -1  15  157.25    9.22
 -39   1  16   19.45   11.57
 -39  -1  16   20.21   10.62
 -39  -1  17  169.53    9.55
 -39   1  17  194.75   12.49
 -39   1  18  102.70   11.95
 -39  -1  18  103.62    9.22
 -39  -1  19   23.45    9.27
 -39   1  19   18.87   11.56
 -39  -1  20   88.04   11.77
 -39   1  20   81.85   12.32
 -39   1  21  109.74   10.85
 -39  -1  21  206.27   12.37
 -39  -1  22  109.63   10.14
 -39   1  22  134.35   13.26
 -39   1  23    7.87   11.24
 -39   1  23    0.24   12.81
 -39  -1  23    6.79   11.91
 -39   1  24    0.78   11.94
 -39   1  24   14.72   13.64
 -39  -1  24   12.94   12.47
 -39   1  25  100.15   13.25
 -39  -1  25  143.95   11.25
 -39   1  25  114.08   12.30
 -39  -1  26   71.14   10.98
 -39   1  26   94.10   15.09
 -39   1  26   45.42   11.06
  39  -3  -1  167.13   12.96
  39   3  -1  209.95    9.90
 -39  -3   1  207.15    9.17
  39   3  -2  396.52   11.07
 -39  -3   2  376.09   11.45
  39  -3  -2  341.15   16.28
  39  -3  -3  175.15   15.54
  39   3  -3  151.44   10.04
 -39  -3   3  184.04    9.15
  39  -3  -4   97.99   17.19
  39   3  -4  106.76    9.71
 -39  -3   4  106.62    9.27
  39  -3  -5   34.06   14.42
  39   3  -5   36.82    9.28
 -39  -3   5   54.56    8.82
  39  -3  -6   18.19   14.94
 -39  -3   6   25.90    8.83
  39   3  -6   30.24   10.99
  39  -3  -7   96.92   16.80
  39   3  -7  131.64    9.73
 -39  -3   7  136.12    8.74
 -39  -3   8  164.66    9.27
  39   3  -8  183.30    9.57
  39   3  -9   -7.63   10.86
 -39  -3   9    2.81    8.65
  39   3 -10   18.16    8.62
 -39  -3  10   10.40    8.45
  39   3 -11   73.88   10.83
 -39  -3  11   48.71    8.72
  39   3 -12  356.43   10.25
 -39  -3  12  304.34    9.64
  39   3 -13   12.50    8.43
 -39  -3  13    2.82    7.89
  39   3 -14   -3.39    8.18
 -39  -3  14    0.21    7.90
  39   3 -15   11.42    8.90
 -39   3  15    0.07    9.94
 -39  -3  15   23.66    8.58
 -39   3  16   51.43   30.41
 -39   3  16   53.17   28.68
  39   3 -16   53.34    8.91
 -39  -3  16   56.26    8.66
 -39   3  17    7.94   22.29
 -39   3  17    7.90   23.91
 -39  -3  17    7.02    8.67
  39   3 -17    3.77    8.68
 -39  -3  18   22.50    8.84
 -39   3  18   15.41   21.99
 -39   3  18   21.63   19.42
 -39   3  19    0.99   18.51
 -39   3  19    2.22   19.39
 -39  -3  19    4.21    8.93
 -39   3  20  194.31   19.16
 -39   3  20  142.74   24.62
 -39  -3  20  182.68    9.70
 -39  -3  21   26.83    9.27
 -39   3  21   27.09   16.21
 -39   3  21   12.81   21.49
 -39   3  22    3.11   12.62
 -39  -3  22   10.16    9.55
 -39   3  22    6.23   21.66
 -39   3  23    2.28   20.43
 -39  -3  23    6.93    9.38
 -39   3  23    0.28   16.93
 -39   3  24    3.26   21.15
 -39  -3  24   -2.13   11.87
 -39   3  24    1.43   15.29
 -39  -3  25    9.81   12.24
 -39   3  25   10.27   22.05
 -39   3  25   15.10   18.72
 -39  -5   1   78.77    9.35
  39   5  -1  104.13   11.70
  39  -5  -1  105.72   14.34
  39  -5  -1   75.27   16.11
 -39  -5   2 1492.80   14.83
  39   5  -2 1439.23   15.05
  39  -5  -2 1326.53   31.24
  39  -5  -2 1484.30   32.42
  39   5  -3    3.04    9.39
  39  -5  -3    5.18   22.89
 -39  -5   3   12.08    8.96
  39  -5  -3    2.51   17.67
 -39  -5   4  475.02   12.49
  39   5  -4  462.50   11.41
  39   5  -5   -2.67    9.22
 -39  -5   5   -1.55    8.93
 -39  -5   6   24.82    8.86
  39   5  -6   32.66    9.16
  39   5  -7    6.68    9.13
 -39  -5   7    9.80    8.60
 -39  -5   8    2.15    8.46
  39   5  -8    3.50    9.10
  39   5  -9  112.73    9.57
 -39  -5   9  121.58    8.99
  39   5 -10  781.43   12.25
 -39  -5  10  782.53   12.10
 -39  -5  11   27.53    8.99
  39   5 -11   36.96    9.11
 -39  -5  12 1429.62   15.48
  39   5 -12 1455.26   15.07
  39   5 -13   17.60    8.66
 -39  -5  13   16.27    8.41
  39   5 -14   89.65    8.95
 -39  -5  14   59.30    8.66
 -39  -5  15    3.87    8.56
  39   5 -15    4.48    8.43
  39   5 -16   20.45    8.53
 -39  -5  16   13.02    8.73
 -39  -5  17    6.28    8.51
  39   5 -17    1.95    8.89
  39   5 -18   38.25    8.88
 -39  -5  18   36.13    8.80
 -39  -5  19   47.38    9.46
 -39  -5  20  628.47   12.36
 -39  -5  21    2.58    9.29
 -39  -5  22  249.20   10.75
  39  -7  -1   99.32   26.51
  39  -7  -1  112.20   29.11
  39   7  -1  113.73   10.40
 -39  -7   1  120.33   10.14
  39   7  -2   17.78   10.21
 -39  -7   2   37.51    9.86
 -39  -7   3   34.11    9.52
  39   7  -3   21.34    9.89
  39   7  -4   98.22   10.13
 -39  -7   4   92.84    9.84
  39   7  -5  245.42   10.62
 -39  -7   5  185.03    7.47
  39   7  -6   97.51   10.05
 -39  -7   6   82.77    9.80
 -39  -7   7  685.69   11.88
  39   7  -7  721.30   12.51
  39   7  -8   11.26    9.71
 -39  -7   8   -0.82   11.58
  39   7  -9   31.89    9.83
 -39  -7   9   31.90    9.36
  39   7 -10    7.31    9.48
 -39  -7  10   18.87    8.97
  39   7 -11    4.36    9.45
 -39  -7  11   11.29    9.24
 -39  -7  12   16.40    8.96
  39   7 -12   23.65    9.66
 -39  -7  13    4.29    8.93
  39   7 -13   -0.35    9.03
  39   7 -14  121.24    9.75
 -39  -7  14  157.22    9.62
 -39  -7  15  488.56   10.77
  39   7 -15  480.85   11.10
 -39  -7  16   12.42    9.04
  39   7 -16   17.53    9.59
  39   7 -17  328.03   11.04
 -39  -7  17  365.49   10.35
 -39  -7  18   14.14    9.62
  39   7 -18   22.02    9.32
  39   9  -3   39.82   10.86
 -39  -9   3   43.25   11.01
  39   9  -4   11.94   10.62
 -39  -9   4    3.69   10.87
 -39  -9   5   19.31   10.88
  39   9  -5    8.93   10.60
  39   9  -6   45.95    7.61
 -39  -9   6   58.44   10.75
 -39  -9   7  220.93   11.23
 -38   0   1    6.29    9.01
  38   0  -1    2.54    9.14
  38   0  -2   30.87    9.39
 -38   0   2   35.41    7.91
  38   0  -3    8.96   11.32
 -38   0   3   -0.26    7.71
 -38   0   4   90.83    8.55
  38   0  -4   81.36    9.77
 -38   0   5   -3.61    7.78
  38   0  -5    2.13    9.03
 -38   0   6   82.14   10.63
  38   0  -6   57.98   11.46
  38   0  -7    1.20    8.99
 -38   0   7    0.31    8.73
 -38   0   8  357.30   12.71
  38   0  -8  364.05   12.75
 -38   0   9    8.10   10.81
  38   0  -9   -1.34   10.54
  38   0 -10    6.78   10.40
 -38   0  10   10.07   11.19
  38   0 -11    1.08    8.69
 -38   0  11    2.51    9.07
  38   0 -12   10.02   10.36
 -38   0  12   18.76   10.85
 -38   0  13    2.41    8.51
  38   0 -13    1.85    8.19
 -38   0  14   76.09    8.91
 -38   0  15   -0.44   10.57
 -38   0  16   89.33    9.16
 -38   0  17    2.78    8.54
 -38   0  18    5.03   10.78
 -38   0  19    0.02    8.98
 -38   0  20  248.33   13.44
 -38   0  21    0.50   11.69
 -38   0  22   58.66   10.25
 -38   0  23   -2.79   10.07
 -38   0  24   13.81   12.69
 -38   0  25    0.50   10.55
 -38   0  26    9.44   10.97
 -38   0  26    8.98   13.21
 -38   2   1  450.36   11.52
  38  -2  -1  437.89   14.12
  38   2  -1  443.62   11.25
 -38  -2   1  440.63    9.90
 -38   2   2   24.19   11.85
  38   2  -2   11.52    9.02
 -38  -2   2   21.08    9.70
  38  -2  -2   19.91    9.76
  38  -2  -3    3.42   11.82
  38   2  -3    9.93   11.10
 -38   2   3    2.85   10.17
 -38  -2   3    9.80    8.09
 -38   2   4  158.87   13.09
  38  -2  -4  109.42   12.69
  38   2  -4  113.44    9.56
 -38  -2   4  157.92   10.82
 -38  -2   5    6.79    8.46
  38  -2  -5    1.88   12.07
  38   2  -5   10.10    9.01
 -38   2   5    5.86   11.73
  38  -2  -6    7.33   13.68
 -38   2   6    2.72   10.23
  38   2  -6   11.57    8.94
 -38  -2   6   12.85    8.45
  38   2  -7   16.39    8.77
 -38   2   7   20.16   12.30
  38  -2  -7   14.91   13.26
 -38  -2   7   24.79   10.48
 -38  -2   8   91.30    8.72
  38   2  -8   59.16    8.82
  38  -2  -8   71.37   12.67
 -38   2   8   89.73   12.43
  38  -2  -9  582.10   15.91
 -38  -2   9  575.43   11.05
  38   2  -9  582.35   13.84
 -38   2   9  579.15   17.17
  38   2 -10    0.10    8.31
  38  -2 -10   -0.26   13.61
 -38  -2  10    5.11    8.18
 -38   2  10    1.90   12.73
 -38  -2  11  171.23    9.07
 -38   2  11  136.26   14.23
  38   2 -11  148.39    9.02
  38   2 -12   53.34   10.40
 -38   2  12   48.36   15.61
 -38  -2  12   44.29    9.95
  38   2 -13    3.54    8.55
 -38   2  13    4.91   15.62
 -38  -2  13    3.65    9.59
 -38  -2  14  174.07    8.89
  38   2 -14  213.80    9.26
 -38   2  14  176.56   15.80
  38   2 -15    5.93   10.26
 -38   2  15    0.88   14.40
 -38  -2  15   -0.88   10.04
 -38   2  16   25.58   14.01
  38   2 -16   35.26   10.46
 -38  -2  16   28.63    8.55
 -38   2  17  382.72   16.30
 -38  -2  17  384.87   12.49
 -38  -2  18  100.63   11.01
 -38   2  18   77.09   14.35
 -38   2  18   95.24   12.64
 -38   2  19  435.30   16.89
 -38   2  19  454.87   18.58
 -38  -2  19  449.54   11.61
 -38   2  20    3.21   13.89
 -38   2  20   -3.22   12.18
 -38  -2  20   -1.03    9.08
 -38   2  21    7.40   14.31
 -38  -2  21    3.32    9.20
 -38   2  21    6.87   12.82
 -38   2  22  212.37   14.50
 -38   2  22  104.58   15.34
 -38  -2  22  240.70   10.52
 -38   2  23    4.64   13.95
 -38   2  23   10.25   13.62
 -38  -2  23    8.51    9.75
 -38  -2  24    4.18    9.49
 -38   2  24    8.28   13.76
 -38   2  24    6.56   14.55
 -38   2  25   14.85   15.71
 -38   2  25   39.67   14.96
 -38  -2  25   29.39   10.10
 -38  -2  26  133.38   12.89
 -38   2  26   44.66   16.50
 -38   2  26  120.66   15.79
  38   4  -1  189.71    9.70
  38  -4  -1  191.70   13.68
 -38  -4   1  263.99    9.32
 -38  -4   2    9.06    8.91
  38   4  -2    5.79    9.22
  38  -4  -2    5.86   12.59
 -38  -4   3 1476.31   15.42
  38  -4  -3 1467.55   25.80
  38   4  -3 1475.97   16.01
  38   4  -4   38.03    9.34
  38  -4  -4   40.71   20.12
 -38  -4   4   46.89    8.76
 -38  -4   5  330.40    9.81
  38   4  -5  286.54   10.06
  38   4  -6  108.52    9.05
 -38  -4   6  108.46    8.86
 -38  -4   7   45.26    8.58
  38   4  -7   40.51    9.00
  38   4  -8   31.75    9.11
 -38  -4   8   29.37    7.86
 -38  -4   9    5.68    8.28
  38   4  -9   -2.11    8.48
 -38  -4  10   11.45    7.83
  38   4 -10    9.22    8.05
 -38  -4  11  614.25   10.84
  38   4 -11  486.40   10.41
  38   4 -12    3.60    8.47
 -38  -4  12   -3.89   10.15
 -38  -4  13  572.02   10.75
  38   4 -13  610.66   11.10
  38   4 -14   30.16    8.60
 -38  -4  14   14.97    7.97
 -38  -4  15   -8.30   10.05
  38   4 -15    5.95   10.04
 -38  -4  16   13.78    8.40
  38   4 -16   14.65    8.52
  38   4 -17   14.05    8.44
 -38  -4  17   10.55    8.35
 -38  -4  18   22.92    9.03
 -38  -4  19   14.55    8.92
 -38  -4  20   21.71    8.99
 -38  -4  21  233.23   10.17
 -38   4  22    3.23   23.75
 -38  -4  22    0.48    9.23
 -38   4  22    2.22   20.51
 -38   4  23    9.63   16.39
 -38  -4  23    1.20   11.61
 -38   4  23    4.47   21.97
 -38  -4  24    4.67    9.71
 -38   4  24    2.68   23.66
 -38   4  24    7.34   17.05
  38   6  -1   35.58    9.57
  38  -6  -1   33.50   19.84
 -38  -6   1   31.61    9.45
  38  -6  -1   27.15   16.22
  38  -6  -2    0.13   23.16
  38   6  -2   -4.61    9.73
 -38  -6   2    9.57    9.15
  38  -6  -2   -1.70   26.53
  38   6  -3  362.94   10.90
 -38  -6   3  443.71   10.80
  38   6  -4  163.43   10.17
 -38  -6   4  141.66    9.46
  38   6  -5  105.96    9.93
 -38  -6   5  137.25    9.44
  38   6  -6    7.47    9.28
 -38  -6   6    2.63    8.78
  38   6  -7    8.31    9.31
 -38  -6   7    4.11    8.96
  38   6  -8  247.51   10.22
 -38  -6   8  290.25    9.52
 -38  -6   9  101.47    9.00
  38   6  -9  102.91    9.66
 -38  -6  10  117.22    8.99
  38   6 -10  131.67    9.41
 -38  -6  11  108.44    8.83
  38   6 -11  114.65    9.28
 -38  -6  12  151.53    9.07
  38   6 -12  136.02    9.32
  38   6 -13  301.27    9.94
 -38  -6  13  299.81    9.68
 -38  -6  14  128.86    8.89
  38   6 -14  170.23    9.58
 -38  -6  15   51.35    8.75
  38   6 -15   40.89    8.69
 -38  -6  16   54.69    8.69
  38   6 -16   55.38    8.97
 -38  -6  17  129.60    9.17
  38   6 -17  135.23    9.37
  38   6 -18  161.76    9.66
 -38  -6  18  205.73    9.70
 -38  -6  19   37.34    9.15
 -38  -6  20  105.07    9.24
 -38  -6  21   84.03    9.70
  38   8  -1   90.61   10.36
 -38  -8   1  112.15   10.43
  38   8  -2   29.37   10.24
 -38  -8   2   27.75   10.21
 -38  -8   3  216.85   10.81
  38   8  -3  245.07   10.93
 -38  -8   4   -1.98    9.82
  38   8  -4    4.44    9.96
  38   8  -5   51.35   10.05
 -38  -8   5   55.59    9.82
 -38  -8   6  263.52   10.66
  38   8  -6  292.95   10.85
 -38  -8   7   26.34    9.62
  38   8  -7   17.99   10.02
 -38  -8   8  586.75   11.76
  38   8  -8  568.44   12.06
 -38  -8   9  105.82    9.92
  38   8  -9   77.88   10.23
  38   8 -10   15.37    9.85
 -38  -8  10    7.26    9.43
  38   8 -11   79.94   10.25
 -38  -8  11   74.94    9.82
  38   8 -12    7.69    9.50
 -38  -8  12    8.60    6.43
 -38  -8  13   99.82    9.70
  38   8 -13   85.90    9.71
  38   8 -14    7.96    6.68
 -38  -8  14   14.90    9.24
  38   8 -15   11.36    9.58
 -38  -8  15    6.87    9.57
  37  -1  -1    4.12   11.18
 -37   1   1    1.51    7.52
  37   1  -1   -1.27    9.26
 -37  -1   1    4.36    7.69
  37  -1  -2  111.01   10.15
 -37  -1   2  153.95   10.10
 -37   1   2  152.91    8.68
  37   1  -2  116.74    9.77
  37  -1  -3    4.85   11.35
 -37   1   3    2.78    9.37
 -37  -1   3   -1.39    7.97
  37   1  -3    2.56   11.21
 -37  -1   4   67.50   10.34
  37  -1  -4   49.18   12.07
  37   1  -4   78.65   11.58
 -37   1   4   68.49   10.17
 -37   1   5  557.38   12.00
 -37  -1   5  670.70   13.33
  37   1  -5  437.86   11.43
  37  -1  -5  460.68   14.47
  37  -1  -6  176.29   12.62
 -37   1   6  226.21   11.80
  37   1  -6  179.83    9.93
 -37  -1   6  242.49   11.58
 -37   1   7   83.88   11.01
 -37  -1   7   82.74    8.86
  37   1  -7   68.50    8.96
  37  -1  -7   78.56   11.66
 -37   1   8  214.59   12.08
  37  -1  -8  165.33   12.18
  37   1  -8  241.81   11.25
 -37  -1   8  228.49   11.21
 -37  -1   9    5.60   10.47
 -37   1   9    5.85   11.09
  37  -1  -9    1.40   10.87
  37   1  -9    7.70   10.42
 -37   1  10  363.98   13.85
  37   1 -10  304.44   10.22
 -37  -1  10  443.41   12.62
  37  -1 -10  350.95   12.90
 -37   1  11  314.60   15.28
 -37  -1  11  356.64   11.90
  37   1 -11  365.01   11.93
  37  -1 -11  287.01   12.15
 -37  -1  12    4.16   10.05
  37   1 -12    3.93    8.31
 -37   1  12    3.29   11.26
 -37  -1  13   33.51    8.25
  37   1 -13   35.25    8.71
 -37   1  13   35.77   11.26
 -37   1  14   44.74   11.51
  37   1 -14   47.20    8.68
 -37  -1  14   39.97    8.38
 -37   1  15  512.99   14.43
 -37  -1  15  494.33   11.19
 -37   1  16   13.06   10.98
 -37  -1  16   12.26    8.42
 -37   1  17    9.54   10.93
 -37  -1  17   13.48    8.57
 -37  -1  18  161.54    9.46
 -37   1  18  160.18   12.02
 -37   1  19   57.45   11.68
 -37  -1  19   53.84    9.33
 -37   1  20   43.44   11.87
 -37  -1  20   59.84   11.42
 -37   1  21   78.98   12.72
 -37  -1  21   62.45    9.63
 -37   1  22    5.79   10.65
 -37  -1  22    5.03    9.49
 -37   1  23  151.52   12.43
 -37  -1  23  256.02   13.06
 -37   1  23  206.08   14.05
 -37  -1  24    4.52   10.19
 -37   1  24    5.63   11.37
 -37   1  24    6.24   13.26
 -37  -1  25  115.08   10.48
 -37   1  25  146.87   14.26
 -37   1  25   57.94   10.20
 -37  -1  26    6.51   12.25
 -37   1  26    3.85   12.32
 -37   1  26    6.33   13.84
 -37   1  27   -1.67   12.90
  37  -3  -1  458.77   15.12
 -37  -3   1  577.75   10.71
  37   3  -1  427.35   10.74
  37   3  -2   74.46    9.61
  37  -3  -2   71.48   14.92
 -37  -3   2   79.76    8.57
 -37  -3   3  186.24    9.28
  37  -3  -3  190.88   17.13
  37   3  -3  207.39    9.79
 -37  -3   4  288.67    9.40
  37   3  -4  299.98   10.43
  37  -3  -4  219.36   15.74
  37   3  -5   16.38    8.87
  37  -3  -5   11.20   15.64
 -37  -3   5   22.57    8.32
 -37  -3   6    6.32   10.16
  37   3  -6    4.83    8.73
  37  -3  -6    2.44   16.72
 -37  -3   7   70.98    8.53
  37   3  -7   72.62    8.93
  37  -3  -7   56.62   16.16
 -37  -3   8   11.20    8.05
  37   3  -8    8.88    8.30
  37   3  -9  987.99   12.87
 -37  -3   9  955.74   12.88
  37   3 -10  310.96    9.63
 -37  -3  10  311.33    9.60
 -37  -3  11  362.59    9.98
  37   3 -11  428.19   11.59
  37   3 -12   20.02   10.15
 -37  -3  12   15.29    8.04
  37   3 -13  145.98   10.55
 -37  -3  13  136.27    8.48
 -37  -3  14   46.38   10.14
  37   3 -14   41.35    8.44
 -37   3  15   15.48   27.78
 -37   3  15   17.65   26.80
 -37  -3  15   14.88    8.20
  37   3 -15   23.07    8.28
 -37  -3  16   68.70    8.40
  37   3 -16   82.02   10.53
 -37   3  16   62.79   22.57
 -37   3  16   59.10   21.49
 -37   3  17  323.46   21.18
 -37  -3  17  403.77   10.59
 -37   3  17  312.30   26.31
 -37  -3  18  287.88   11.54
 -37   3  18  161.96   23.52
 -37   3  18  218.55   19.37
 -37   3  19  446.08   19.85
 -37  -3  19  473.28   11.24
 -37   3  19  393.77   24.87
 -37  -3  20   93.33    9.19
 -37   3  20   53.43   18.67
 -37   3  20   91.18   14.65
 -37   3  21  152.93   15.81
 -37  -3  21  222.20   11.82
 -37   3  21  109.21   21.80
 -37  -3  22    9.67    9.04
 -37   3  22    0.13   18.97
 -37   3  22    6.29   14.68
 -37  -3  23   23.27    9.41
 -37   3  23    8.17   19.99
 -37   3  23   33.74   15.47
 -37  -3  24   32.66    9.52
 -37   3  24   11.76   17.69
 -37   3  24   35.56   16.45
 -37   3  25   16.39   19.13
 -37  -3  25   56.69    9.85
 -37   3  25   40.73   14.78
  37  -5  -1  120.34   12.06
  37  -5  -1  100.62   15.05
  37   5  -1  138.19    9.82
 -37  -5   1  124.18    9.31
  37   5  -2   79.81    9.45
  37  -5  -2   73.44   13.90
 -37  -5   2   85.04    9.00
  37  -5  -2   66.80   17.52
  37  -5  -3  101.90   24.05
  37  -5  -3    1.60    6.26
  37   5  -3   98.86    9.67
  37  -5  -3  110.32   19.55
 -37  -5   3  142.01   11.43
 -37  -5   4  888.33   12.18
  37   5  -4  887.92   12.46
  37   5  -5  387.93   10.68
 -37  -5   5  375.79    9.96
  37   5  -6   55.81    9.24
 -37  -5   6   48.86    8.49
  37   5  -7    3.73    8.47
 -37  -5   7    6.14    8.37
  37   5  -8   16.43    8.86
 -37  -5   8   16.00    7.93
 -37  -5   9  139.47    8.75
  37   5  -9  103.85    9.06
  37   5 -10   18.15    8.59
 -37  -5  10   14.76    8.18
 -37  -5  11   48.28    8.33
  37   5 -11   59.54    8.68
 -37  -5  12  140.19   10.75
  37   5 -12  137.92    8.90
 -37  -5  13  124.53    8.70
  37   5 -13  127.57    8.87
  37   5 -14  278.92    9.18
 -37  -5  14  300.39    9.16
 -37  -5  15   74.65    8.50
  37   5 -15   86.82    8.75
  37   5 -16    9.55    8.17
 -37  -5  16   -0.88    8.31
 -37  -5  17   60.56    8.56
  37   5 -17   58.04    8.51
 -37  -5  18  141.96    9.18
 -37  -5  19   18.37    8.80
 -37  -5  20   20.94    8.91
 -37  -5  21   12.94    9.13
 -37  -5  22   35.57    9.44
 -37  -5  23   28.58    9.60
  37  -7  -1  470.07   26.68
  37   7  -1  507.82   11.52
 -37  -7   1  549.47   11.56
  37  -7  -1  534.40   28.66
  37   7  -2   27.21    9.98
 -37  -7   2   16.74    9.68
  37   7  -3   23.31    9.88
 -37  -7   3   14.37    9.50
 -37  -7   4  103.66    9.64
  37   7  -4  104.10   10.10
  37   7  -5  146.57   12.01
 -37  -7   5  125.55    9.61
 -37  -7   6  128.37    9.55
  37   7  -6  125.16    9.98
 -37  -7   7   82.88    9.35
  37   7  -7   93.28    9.77
 -37  -7   8   73.92    9.27
  37   7  -8   60.32    9.77
 -37  -7   9  696.55   11.49
  37   7  -9  707.01   11.98
  37   7 -10   68.76    9.36
 -37  -7  10   51.47    9.03
  37   7 -11  149.02    9.67
 -37  -7  11  117.53    8.97
 -37  -7  12   37.05    8.68
  37   7 -12   33.55    9.00
 -37  -7  13  193.54   11.20
  37   7 -13  198.66    9.64
  37   7 -14  188.75    9.50
 -37  -7  14  210.12    9.56
  37   7 -15  112.87    9.28
 -37  -7  15  112.54    9.08
 -37  -7  16   73.50    8.98
  37   7 -16   69.96    9.33
  37   7 -17  168.87    9.87
 -37  -7  17  176.19    9.47
  37   7 -18   43.95    9.46
 -37  -7  18   36.19    8.95
 -37  -7  19   96.21    9.34
  37   9  -1    7.05   10.42
 -37  -9   1    2.82   10.52
  37   9  -2   12.55   10.10
 -37  -9   2   21.94   10.52
  37   9  -3   43.08   10.62
 -37  -9   3   54.71   10.59
  37   9  -4  258.16   10.98
 -37  -9   4  261.94   11.19
 -37  -9   5   47.78    7.50
  37   9  -5   47.34   10.43
 -37  -9   6  139.03   10.82
  37   9  -6  112.13   10.64
 -37  -9   7   21.96   10.27
  37   9  -7   20.04   10.38
 -37  -9   8   23.40    7.41
  37   9  -8   37.87   10.36
 -37  -9   9    7.27   10.01
  37   9  -9   -3.56   10.04
 -37  -9  10   28.52   10.10
  37   9 -10   38.28   10.24
  36   0  -1   -5.52    9.61
 -36   0   1   -0.96    9.53
 -36   0   2   35.51    9.31
  36   0  -2   25.20    9.46
 -36   0   3    0.14    9.44
  36   0  -3    3.18   11.30
  36   0  -4  186.11   12.32
 -36   0   4  151.89    8.62
  36   0  -5   -0.58    8.92
 -36   0   5    3.90    9.79
  36   0  -6 2263.91   20.08
 -36   0   6 2253.39   25.07
  36   0  -7    0.16    8.76
 -36   0   7    8.84   10.47
  36   0  -8 1250.85   15.36
 -36   0   8 1256.48   19.26
 -36   0   9   13.26   10.52
  36   0  -9    1.80    8.49
 -36   0  10  220.60   10.22
  36   0 -10  257.00   11.79
 -36   0  11   -0.83   10.32
  36   0 -11    0.49    8.14
  36   0 -12  204.43   11.08
 -36   0  12  218.54   11.33
  36   0 -13    5.05   10.17
 -36   0  13    2.98   10.13
 -36   0  14  586.28   13.90
 -36   0  15   -1.63    8.36
 -36   0  16 1937.03   25.33
 -36   0  17    3.95   10.26
 -36   0  18  399.42   13.14
 -36   0  19    4.33    8.82
 -36   0  20  168.85   12.04
 -36   0  21    3.28    9.29
 -36   0  22    5.06    9.62
 -36   0  23    0.59   10.21
 -36   0  24  585.26   16.49
 -36   0  25    5.15   10.35
 -36   0  26   46.91   11.61
 -36   0  26  170.17   11.17
 -36   0  27    0.32   10.33
 -36   0  27    2.47   10.96
  36  -2  -1  189.02   10.90
 -36   2   1  283.16   11.89
 -36  -2   1  217.61    8.98
  36   2  -1  280.32   10.48
 -36  -2   2  212.71    9.03
  36  -2  -2  193.06   13.30
  36   2  -2  220.18   10.24
 -36   2   2  233.41   11.70
 -36  -2   3   87.35    8.50
  36  -2  -3   73.57   12.64
 -36   2   3   87.50   10.89
  36   2  -3   92.60    9.78
  36  -2  -4   -3.77   14.14
 -36   2   4    1.83   11.91
  36   2  -4    3.57   10.94
 -36  -2   4   -1.85    8.15
 -36   2   5   78.53   10.79
  36  -2  -5   50.95   12.15
  36   2  -5   80.64    9.08
 -36  -2   5   61.28    8.55
  36   2  -6  118.58    9.20
  36  -2  -6  108.63   14.02
 -36   2   6  155.43   12.92
 -36  -2   6  164.75   10.81
 -36   2   7    5.93   11.71
  36   2  -7   11.20    8.88
  36  -2  -7    3.24   12.38
 -36  -2   7    4.95   10.32
  36  -2  -8    9.94   11.97
 -36   2   8   12.29   13.35
 -36  -2   8   17.01    8.31
  36   2  -8   10.01   10.46
 -36  -2   9   17.21    8.24
  36  -2  -9   23.53   12.68
  36   2  -9   26.70   10.27
 -36   2   9   15.96   14.15
 -36   2  10  199.94   15.61
 -36  -2  10  141.44    8.70
  36   2 -10  233.37   10.95
  36   2 -11  269.88    9.44
 -36   2  11  231.09   16.09
 -36  -2  11  219.98    8.97
 -36   2  12   15.04   15.23
  36   2 -12   12.81    8.13
 -36  -2  12   10.04    7.76
 -36  -2  13    4.76    7.77
  36   2 -13    3.72    8.07
 -36   2  13    8.54   15.28
  36   2 -14    8.88    7.93
 -36   2  14    3.47   13.37
 -36  -2  14    3.05    7.83
 -36  -2  15   24.00    7.82
  36   2 -15   28.37    8.12
 -36   2  15   23.12   13.53
 -36   2  16   39.88   11.63
 -36  -2  16   56.79   10.09
 -36  -2  17  406.43   12.08
 -36   2  17  315.32   15.34
 -36  -2  18  121.77    9.11
 -36   2  18   91.93   12.28
 -36   2  18  104.26   13.85
 -36   2  19    3.84   11.74
 -36   2  19    2.29   11.53
 -36  -2  19   11.55   10.38
 -36   2  20    3.21   11.71
 -36  -2  20    0.54    8.75
 -36   2  20    0.68   12.10
 -36   2  21   25.19   12.79
 -36   2  21   31.34   12.51
 -36  -2  21   22.75    9.18
 -36  -2  22   40.00    9.30
 -36   2  22   21.56   10.48
 -36   2  22   10.19   13.39
 -36   2  23    5.77   13.27
 -36   2  23    6.56   13.25
 -36  -2  23    5.05    9.17
 -36   2  24   37.95   13.99
 -36   2  24   12.48   14.24
 -36  -2  24   47.61    9.68
 -36   2  25  274.48   13.61
 -36   2  25  265.25   16.46
 -36  -2  25  282.60   13.21
 -36  -2  26    4.51   11.87
 -36   2  26    4.97   14.75
 -36   2  26    2.14   15.58
  36  -4  -1  324.28   16.06
  36   4  -1  365.55   10.40
 -36  -4   1  336.31    9.59
  36   4  -2  117.63    9.36
 -36  -4   2  104.81    8.72
  36  -4  -2   76.85   15.11
 -36  -4   3  371.19   10.11
  36  -4  -3  309.63   20.65
  36   4  -3  386.28   10.67
  36  -4  -4    3.02   18.68
  36   4  -4    4.70    9.11
 -36  -4   4   12.41    8.34
 -36  -4   5   66.30    8.34
  36   4  -5   64.04    9.26
 -36  -4   6   98.25    8.63
  36   4  -6   66.88    8.84
  36   4  -7   37.24    8.60
 -36  -4   7   36.54    8.08
  36   4  -8   61.27    8.52
 -36  -4   8   69.89    8.07
 -36  -4   9   79.04    8.07
  36   4  -9   54.01    8.35
  36   4 -10   74.02    8.13
 -36  -4  10   53.60    7.99
  36   4 -11  937.55   12.53
 -36  -4  11 1045.36   13.20
 -36  -4  12   32.28    8.05
  36   4 -12   28.47   10.01
 -36  -4  13   12.46    7.77
  36   4 -13   17.67    7.95
 -36  -4  14   52.33    9.67
  36   4 -14   50.12    7.78
 -36  -4  15   27.10    8.06
  36   4 -15   16.85    7.85
 -36  -4  16   42.93    8.49
  36   4 -16   49.80    8.35
 -36  -4  17   23.82    8.21
  36   4 -17   27.23   10.03
 -36  -4  18   21.93    8.32
 -36  -4  19  813.44   14.53
 -36   4  20   26.09   23.80
 -36  -4  20   38.74    8.81
 -36   4  20   26.73   27.46
 -36   4  21  221.90   20.43
 -36  -4  21  338.20   10.42
 -36   4  21  261.36   24.00
 -36   4  22    4.23   17.30
 -36  -4  22    7.62    8.72
 -36   4  22   -0.20   21.90
 -36   4  23    1.73   17.95
 -36   4  23    5.04   23.17
 -36  -4  23   12.59    9.25
 -36   4  24    3.51   21.90
 -36   4  24   11.61   17.10
 -36  -4  24   19.41    9.21
 -36   4  25   -1.14   21.10
 -36   4  25    2.24   14.15
 -36  -4  25    2.50    9.53
  36   6  -1    7.41    9.29
  36  -6  -1    4.96   15.59
 -36  -6   1    6.93    9.19
  36  -6  -1    0.74   17.00
 -36  -6   2  524.17   10.97
  36  -6  -2  435.63   28.17
  36  -6  -2  392.30   25.16
  36   6  -2  522.61   11.16
  36   6  -3    8.00    9.35
 -36  -6   3    0.89    9.03
 -36  -6   4   50.46    9.09
  36   6  -4   35.61    6.79
  36   6  -5  534.39   11.19
 -36  -6   5  480.66   10.73
 -36  -6   6   39.14    8.92
  36   6  -6   46.00    9.23
  36   6  -7  111.79    9.36
 -36  -6   7  154.47    9.13
 -36  -6   8  158.05    9.05
  36   6  -8  171.00    9.53
  36   6  -9   11.86    8.81
 -36  -6   9   15.94    8.11
 -36  -6  10  485.79    9.91
  36   6 -10  504.10   10.33
  36   6 -11   70.37    8.95
 -36  -6  11   67.50    8.30
 -36  -6  12   37.41    8.16
  36   6 -12   35.88    8.66
 -36  -6  13  126.94    8.44
  36   6 -13  128.52    8.81
 -36  -6  14   64.89    8.37
  36   6 -14   72.24    8.57
 -36  -6  15  173.91    8.68
  36   6 -15  185.49    9.00
  36   6 -16    0.59    8.04
 -36  -6  16   16.97    8.70
  36   6 -17   11.83    8.46
 -36  -6  17    6.12    8.47
 -36  -6  18  161.93    9.21
 -36  -6  19   76.57    9.12
 -36  -6  20   11.36    8.90
 -36  -6  21   21.00    9.22
 -36  -6  22    1.33    9.34
  36  -8  -1   45.03   31.85
  36  -8  -1   45.74   30.03
 -36  -8   1   49.23   10.13
  36   8  -1   45.44   10.10
  36   8  -2   41.27    9.92
 -36  -8   2   33.27   10.15
 -36  -8   3    4.43    9.98
  36   8  -3   -2.36    7.05
  36   8  -4   12.52   12.01
 -36  -8   4   18.10    9.82
  36   8  -5   19.60    9.89
 -36  -8   5   13.74    9.82
  36   8  -6  487.76   11.34
 -36  -8   6  490.28   11.35
  36   8  -7   37.53    9.81
 -36  -8   7   29.51    9.67
 -36  -8   8  100.06    9.68
  36   8  -8   98.27    9.79
 -36  -8   9   44.54    6.89
  36   8  -9   71.47    9.62
  36   8 -10   41.60    9.41
 -36  -8  10   44.14    9.16
 -36  -8  11   41.50    9.31
  36   8 -11   52.87    9.43
 -36  -8  12   -5.46    9.12
  36   8 -12    8.29    9.45
 -36  -8  13   -7.17    9.25
  36   8 -13    4.95    9.51
  36   8 -14  207.14   10.09
 -36  -8  14  240.42   12.18
 -36  -8  15    8.99    9.19
  36   8 -15   11.93    9.25
  36   8 -16  338.86   10.59
 -36  -8  16  290.73   10.15
 -35  -1   1    2.87    7.96
  35   1  -1    7.44    9.47
 -35   1   1    4.90    9.37
  35  -1  -1    3.32   11.49
 -35  -1   2   37.62    8.27
 -35   1   2   38.93    7.67
  35   1  -2   46.64    9.16
  35  -1  -2   40.81   11.29
  35   1  -3   21.06    9.23
 -35   1   3   12.91    9.44
  35  -1  -3   13.30   11.27
 -35  -1   3   15.23    7.99
  35   1  -4  247.46   10.75
  35  -1  -4  178.10   10.59
 -35  -1   4  262.91   11.33
 -35   1   4  260.30   11.15
 -35   1   5   58.07   10.35
  35   1  -5   46.81    9.50
  35  -1  -5   43.13   11.49
 -35  -1   5   60.07    8.95
 -35   1   6  185.25   11.39
  35  -1  -6  137.37   12.15
  35   1  -6  211.56   11.76
 -35  -1   6  200.93   11.53
  35   1  -7 1852.98   21.35
  35  -1  -7 1836.84   22.25
 -35  -1   7 1850.42   20.26
 -35   1   7 1839.00   21.70
 -35   1   8  697.01   15.57
  35   1  -8  790.71   14.21
  35  -1  -8  552.47   14.91
 -35  -1   8  566.93   11.71
  35   1  -9  378.45   10.28
  35  -1  -9  426.62   13.73
 -35   1   9  423.78   14.11
 -35  -1   9  485.74   10.96
  35   1 -10  219.29   10.78
  35  -1 -10  156.97   11.20
 -35   1  10  211.60   14.26
 -35  -1  10  222.29   11.03
 -35   1  11   32.20   11.57
 -35  -1  11   35.88    7.89
  35   1 -11   40.36    9.96
  35  -1 -11   37.58   10.09
  35   1 -12  129.83    8.96
 -35  -1  12  118.63    8.67
 -35   1  12  170.85   13.72
  35   1 -13  129.56    8.81
 -35  -1  13  152.91   10.59
 -35   1  13  159.20   13.27
 -35   1  14  293.78   12.35
  35   1 -14  318.95   10.27
 -35  -1  14  403.61   12.04
 -35   1  15  227.41   11.80
 -35  -1  15  312.72   11.52
 -35   1  16  522.99   14.27
 -35  -1  16  514.91   11.60
 -35   1  17  766.11   15.57
 -35  -1  17  767.11   15.75
 -35   1  18  461.85   14.27
 -35  -1  18  581.90   13.92
 -35   1  19   66.85   11.45
 -35  -1  19   80.89   10.96
 -35   1  20    4.20   11.45
 -35  -1  20    4.64    8.73
 -35  -1  21  182.43   11.94
 -35   1  21  131.69   12.28
 -35   1  22   40.76   10.68
 -35  -1  22   86.26   11.54
 -35   1  22   81.21   12.61
 -35   1  23   71.88   11.39
 -35   1  23  105.98   13.25
 -35  -1  23   86.58    9.66
 -35   1  24  135.16   10.11
 -35   1  24  141.54   13.54
 -35  -1  24  200.20   12.59
 -35  -1  25   60.03    9.62
 -35   1  25   40.95   11.70
 -35   1  25   74.35   13.21
 -35   1  26  229.20   13.25
 -35  -1  26  232.73   10.90
 -35   1  26  237.57   15.03
 -35   1  27   -1.83   12.19
 -35  -1  27    8.88   12.11
 -35   1  27    4.77   13.21
  35   3  -1  438.76   10.88
  35  -3  -1  343.26   14.37
 -35  -3   1  417.21   10.03
 -35  -3   2  940.12   12.49
  35   3  -2  666.45   12.11
  35  -3  -2  829.38   19.72
  35   3  -3   12.42    9.03
  35  -3  -3   10.78   13.78
 -35  -3   3    4.59    8.31
 -35  -3   4  531.82   10.67
  35  -3  -4  412.50   18.61
  35   3  -4  551.20   11.45
  35   3  -5  184.49    9.50
  35  -3  -5  121.37   15.74
 -35  -3   5  185.60   10.77
  35  -3  -6   17.40   15.94
 -35  -3   6   25.75    8.21
  35   3  -6   19.39    8.72
  35  -3  -7   43.91   18.59
  35   3  -7   42.02    8.61
 -35  -3   7   60.38    8.40
  35   3  -8   17.93    8.31
 -35  -3   8   24.63    7.94
  35   3  -9   66.17    8.23
 -35  -3   9   74.30    8.31
  35   3 -10   15.00    8.17
 -35  -3  10    5.62    7.97
  35   3 -11    2.91    8.02
 -35  -3  11    3.35    7.79
 -35  -3  12  501.34   10.37
  35   3 -12  507.65   10.31
  35   3 -13    2.75    8.10
 -35  -3  13   14.58    9.53
 -35  -3  14   18.43    7.90
  35   3 -14   19.03    8.09
 -35  -3  15    5.59    7.67
 -35   3  15    2.53   19.46
 -35   3  15   -0.73   21.15
  35   3 -15    8.91    9.63
 -35   3  16   17.22   18.31
  35   3 -16   11.54    8.04
 -35   3  16    9.28   19.65
 -35  -3  16   16.89    8.00
 -35   3  17   -1.11   19.10
 -35  -3  17    5.25    8.15
 -35   3  17    0.37   17.00
 -35  -3  18  137.84   10.84
 -35   3  18   82.75   17.66
 -35   3  18   88.11   14.22
 -35   3  19   -1.20   18.56
 -35  -3  19    3.45    8.43
 -35   3  19    3.35   13.63
 -35   3  20  205.42   16.92
 -35  -3  20  173.40    9.38
 -35   3  20  104.05   19.15
 -35   3  21   22.52   19.93
 -35  -3  21   36.49    8.85
 -35   3  21   33.47   14.38
 -35   3  22   52.54   15.27
 -35   3  22   24.09   16.10
 -35  -3  22   53.92    9.07
 -35   3  23    2.69   16.46
 -35  -3  23    0.47   10.97
 -35   3  23    3.25   15.47
 -35   3  24    3.12   19.71
 -35  -3  24   -1.42    9.19
 -35   3  24   -2.67   14.16
 -35   3  25   43.63   14.76
 -35  -3  25   28.00    9.39
 -35   3  25    7.72   18.09
 -35   3  26  154.72   18.80
 -35  -3  26  139.68   11.98
 -35   3  26    4.57   19.80
  35  -5  -1   76.10   13.73
  35  -5  -1   68.04   14.29
  35   5  -1   75.96    9.47
 -35  -5   1   81.01    9.18
  35  -5  -2  388.73   20.11
 -35  -5   2  509.92   10.48
  35  -5  -2  405.26   17.09
  35   5  -2  491.06   10.70
 -35  -5   3  199.80    9.21
  35   5  -3  170.75    9.58
  35  -5  -3  141.15   26.74
  35  -5  -3  151.92   22.30
  35   5  -4   13.10    8.80
 -35  -5   4    5.89    8.63
 -35  -5   5  212.65    8.76
  35   5  -5  169.64    9.47
  35   5  -6  430.80   10.17
 -35  -5   6  399.30   10.13
 -35  -5   7   39.44    8.01
  35   5  -7   43.09    8.78
  35   5  -8  297.79    9.68
 -35  -5   8  295.37    8.94
 -35  -5   9   26.33    7.95
  35   5  -9    8.10    5.62
  35   5 -10  281.28    9.31
 -35  -5  10  245.08    9.05
  35   5 -11  129.47    8.39
 -35  -5  11  138.99    8.28
  35   5 -12  343.01    9.29
 -35  -5  12  330.33    9.17
 -35  -5  13  310.34    9.27
  35   5 -13  358.27   11.17
  35   5 -14   91.08    8.27
 -35  -5  14   85.02    8.11
 -35  -5  15    1.49    7.70
  35   5 -15    1.52    7.81
 -35  -5  16  147.77    8.40
  35   5 -16  150.16    8.77
 -35  -5  17   84.37    8.43
  35   5 -17   99.70   10.34
 -35  -5  18   55.84    8.35
 -35  -5  19   32.16    8.70
 -35  -5  20  342.61   10.01
 -35  -5  21   66.51    8.85
 -35  -5  22   16.48    9.09
 -35  -5  23   26.60    9.40
 -35   5  24   40.00   20.27
 -35   5  24   37.95   22.84
 -35  -5  24   61.27    9.72
 -35  -7   1  209.57   10.21
  35  -7  -1  185.29   20.76
  35   7  -1  208.65   10.27
  35  -7  -1  168.15   20.11
  35   7  -2   82.26    9.75
 -35  -7   2   83.33    9.78
  35   7  -3   87.61    9.82
 -35  -7   3   76.79    9.67
 -35  -7   4   16.55    9.31
  35   7  -4    6.81    9.43
 -35  -7   5   15.41    9.28
  35   7  -5   16.05    9.36
  35   7  -6   17.63    9.44
 -35  -7   6   19.61    9.14
  35   7  -7  392.87   10.60
 -35  -7   7  382.60   10.33
 -35  -7   8  223.55    9.50
  35   7  -8  230.58    9.82
 -35  -7   9    8.04    8.71
  35   7  -9    4.80    9.05
 -35  -7  10   83.48    8.82
  35   7 -10   71.96    9.19
 -35  -7  11   70.33    8.64
  35   7 -11   78.84    8.92
 -35  -7  12    1.68    8.30
  35   7 -12    6.34    8.72
 -35  -7  13    7.16    8.11
  35   7 -13   -3.26    8.87
 -35  -7  14    2.12    8.45
  35   7 -14    0.52    8.63
 -35  -7  15  156.99    9.16
  35   7 -15  160.94    9.29
 -35  -7  16   90.46    8.75
  35   7 -16   69.77    8.71
 -35  -7  17  141.08    8.99
  35   7 -17  133.11    9.15
 -35  -7  18  111.55    9.22
 -35  -7  19   14.00    8.84
 -35  -7  20   -0.93    8.88
  35   9  -1   28.54   10.28
 -35  -9   1   15.48   10.69
 -35  -9   2   19.44   10.52
  35   9  -2   18.21    9.95
 -35  -9   3   19.33   10.43
  35   9  -3    7.14    9.97
 -35  -9   4   10.09   10.38
  35   9  -4    6.51    9.94
 -35  -9   5   75.35   12.74
  35   9  -5   48.97    9.94
  35   9  -6   64.42   10.07
 -35  -9   6   56.42   10.37
  35   9  -7  331.31   10.98
 -35  -9   7  334.73   11.42
 -35  -9   8    4.01   10.02
  35   9  -8   -3.61    9.79
  35   9  -9   22.61    9.71
 -35  -9   9   26.90    9.98
 -35  -9  10   11.93    9.87
  35   9 -10    3.22    9.70
 -35  -9  11   22.02    9.84
  35   9 -11   22.88    9.75
  35   9 -12   45.29    9.85
 -35  -9  12   35.69    9.72
  34   0  -1    1.54   11.32
 -34   0   1    3.55    9.22
  34   0  -2    5.35    9.10
 -34   0   2    7.53    7.72
 -34   0   3   -4.16    7.54
  34   0  -3    1.87    9.07
  34   0  -4  190.35   11.93
 -34   0   4  212.90    9.01
 -34   0   5   -0.07    7.98
  34   0  -5    5.15   10.69
  34   0  -6  176.92   12.08
 -34   0   6  211.09   11.35
  34   0  -7    0.59    8.42
 -34   0   7    5.50    8.35
  34   0  -8  730.83   14.41
 -34   0   8  742.08   14.43
  34   0  -9    0.92    9.70
 -34   0   9    1.53   10.22
  34   0 -10   79.63   10.53
 -34   0  10   93.44   10.80
  34   0 -11   -0.86    9.99
 -34   0  11   -1.03    8.22
 -34   0  12  137.42    8.99
  34   0 -12  208.62   10.89
 -34   0  13    2.29    9.77
  34   0 -13    5.66    7.79
 -34   0  14  778.97   12.44
 -34   0  15   14.62   10.22
 -34   0  16   24.22   10.16
 -34   0  17    6.99   10.38
 -34   0  18   91.90    9.02
 -34   0  19    7.38    8.80
 -34   0  20    9.29   11.10
 -34   0  21   -4.70   10.87
 -34   0  22  528.06   14.97
 -34   0  23    9.87   11.52
 -34   0  24  570.33   13.36
 -34   0  25    4.95    8.37
 -34   0  25    0.05    9.57
 -34   0  26   -2.87    8.71
 -34   0  26    0.97    9.82
 -34   0  27   -1.19    8.95
 -34   0  27    5.53   12.16
  34   2  -1  320.77   12.12
  34  -2  -1  226.81   13.08
 -34  -2   1  295.75    9.20
 -34   2   1  311.40   12.13
 -34   2   2   53.53   10.52
  34  -2  -2   42.04   12.00
 -34  -2   2   51.61    8.17
  34   2  -2   34.28    9.17
  34   2  -3 1050.05   14.31
 -34   2   3 1168.67   18.90
 -34  -2   3 1135.05   13.45
  34  -2  -3 1152.14   21.00
 -34   2   4  265.37   12.35
 -34  -2   4  259.84    9.33
  34  -2  -4  167.07   13.15
  34   2  -4  185.64    9.65
  34  -2  -5 1249.17   20.28
  34   2  -5 1245.60   17.03
 -34   2   5 1243.50   21.30
 -34  -2   5 1249.10   14.25
 -34   2   6   43.85   12.14
  34   2  -6   56.20   10.86
 -34  -2   6   46.96    9.92
  34  -2  -6   33.95   12.82
  34  -2  -7  528.37   15.59
 -34  -2   7  803.74   13.82
  34   2  -7  512.80   11.22
 -34   2   7  727.94   18.21
  34  -2  -8  416.50   15.14
 -34   2   8  526.72   16.60
 -34  -2   8  575.90   12.56
  34   2  -8  384.49   10.29
  34   2  -9 1389.43   14.54
  34  -2  -9 1383.29   24.22
 -34  -2   9 1394.97   18.14
 -34   2   9 1382.00   25.25
 -34  -2  10  103.02    8.37
  34   2 -10   84.22    8.43
 -34   2  10   98.66   14.83
 -34   2  11    9.27   14.69
  34   2 -11   10.92    7.84
 -34  -2  11    8.34    7.64
  34   2 -12   67.41    8.26
 -34  -2  12   72.32    7.99
 -34   2  12   71.02   13.88
 -34  -2  13  858.45   12.82
  34   2 -13 1084.71   14.08
 -34   2  13  984.84   21.69
 -34  -2  14   33.67    9.55
 -34   2  14   24.60   13.06
  34   2 -14   30.76    7.96
 -34  -2  15  420.80   10.18
  34   2 -15  466.18   10.32
 -34   2  15  374.22   15.38
 -34  -2  16  239.21    9.34
 -34   2  16  199.38   14.04
 -34  -2  17  503.64   11.05
 -34   2  17  483.88   15.57
 -34   2  17  400.82   14.27
 -34   2  18  345.95   13.83
 -34  -2  18  337.41   10.11
 -34   2  18  406.50   16.26
 -34   2  19  392.35   16.49
 -34   2  19  351.09   14.38
 -34  -2  19  431.55   11.00
 -34  -2  20    8.69    8.42
 -34   2  20    4.26   11.93
 -34   2  20    8.18   13.64
 -34  -2  21   97.62    9.17
 -34   2  21   97.47   12.70
 -34   2  21   71.46   12.84
 -34   2  22   66.25   12.88
 -34   2  22   36.87   13.00
 -34  -2  22   73.04   11.05
 -34  -2  23  136.23    9.65
 -34   2  23  102.06   14.94
 -34   2  23  143.07   13.62
 -34   2  24   -3.66   12.89
 -34   2  24    2.00   13.59
 -34  -2  24   -0.15   11.00
 -34   2  25   80.82   11.66
 -34  -2  25   93.17    9.60
 -34   2  25   24.09   14.49
 -34   2  26  118.55   15.19
 -34   2  26  115.58   12.12
 -34  -2  26  125.21   10.25
 -34   2  27  240.75   15.93
 -34   2  27   29.92   13.86
 -34  -2  27  178.61   10.29
  34  -4  -1   30.05   13.55
  34   4  -1   53.81    8.84
 -34  -4   1   47.88    8.41
  34   4  -2    7.03    9.26
  34  -4  -2    2.14   14.04
 -34  -4   2    2.06    8.23
  34   4  -3  156.59    7.03
 -34  -4   3  235.46    9.34
  34  -4  -3  177.67   17.61
  34  -4  -4   69.77   16.62
  34   4  -4   83.47    9.29
  34  -4  -4   56.23   21.07
 -34  -4   4   74.66    8.38
  34   4  -5   13.94    8.73
 -34  -4   5   21.83    8.00
  34   4  -6   42.77    8.59
 -34  -4   6   42.19    9.94
  34   4  -7  292.15    9.25
 -34  -4   7  213.19    8.72
 -34  -4   8   13.56    7.65
  34   4  -8   15.63    7.90
  34   4  -9   11.29    7.94
 -34  -4   9   18.01    9.30
 -34  -4  10   36.33    7.54
  34   4 -10   33.21    7.89
 -34  -4  11    2.03    7.29
  34   4 -11    0.75    7.55
 -34  -4  12   21.33    7.53
  34   4 -12   10.64    7.71
 -34  -4  13   65.29    7.78
  34   4 -13   63.99    7.61
 -34  -4  14  283.28    8.89
  34   4 -14  245.15    8.55
 -34  -4  15  212.12    8.53
  34   4 -15  196.05    8.74
  34   4 -16    3.91    9.72
 -34  -4  16    2.72    7.85
 -34  -4  17    5.77    8.12
 -34  -4  18    1.74    8.33
 -34  -4  19  172.17    8.91
 -34   4  19  149.76   24.46
 -34   4  19  130.20   21.86
 -34   4  20   22.79   20.40
 -34  -4  20   27.93    8.55
 -34   4  20   21.27   18.28
 -34  -4  21   17.22    8.66
 -34   4  21   10.61   19.25
 -34   4  21   14.01   15.96
 -34   4  22   34.92   14.97
 -34  -4  22   46.49    9.05
 -34   4  22   36.50   20.47
 -34   4  23   -0.80   17.09
 -34   4  23    3.26   21.54
 -34  -4  23   -1.35    6.04
 -34   4  24   25.33   21.11
 -34  -4  24   56.04    8.91
 -34   4  24   51.43   17.00
 -34   4  25   25.93   19.52
 -34  -4  25   21.03   11.46
 -34   4  25   14.69   21.40
  34  -6  -1   29.98   15.73
  34   6  -1   24.59    9.12
  34  -6  -1   22.32   13.89
 -34  -6   1   40.74    9.18
 -34  -6   2   -1.17    9.07
  34  -6  -2    3.59   16.68
  34  -6  -2    5.41   19.81
  34   6  -2    1.02    9.13
  34   6  -3  254.67   10.01
 -34  -6   3  261.30    9.67
  34   6  -4   84.52    9.56
 -34  -6   4   75.87    9.02
  34   6  -5   42.29    9.25
 -34  -6   5   43.84    8.70
 -34  -6   6   18.40    8.63
  34   6  -6   15.61    9.05
  34   6  -7    2.96    8.86
 -34  -6   7    0.03    8.45
  34   6  -8  662.63   11.16
 -34  -6   8  573.97   10.69
 -34  -6   9   -7.70    8.24
  34   6  -9    4.11    8.49
 -34  -6  10  228.68    8.75
  34   6 -10  246.78    9.24
 -34  -6  11   63.00    8.18
  34   6 -11   66.46    8.17
  34   6 -12   35.00    7.98
 -34  -6  12   31.38    7.88
 -34  -6  13  205.11    8.83
  34   6 -13  174.56    8.63
 -34  -6  14   57.84    7.94
  34   6 -14   52.57    8.27
 -34  -6  15    9.25    8.07
  34   6 -15    5.20    8.26
 -34  -6  16  227.54    6.90
  34   6 -16  328.37    9.32
 -34  -6  17    6.48   10.14
  34   6 -17   -1.48    7.94
 -34  -6  18  335.60    9.46
 -34  -6  19    3.18    8.38
 -34  -6  20   42.48    8.75
 -34  -6  21  127.90    9.20
 -34  -6  22   32.17    8.81
  34   8  -1   19.43    9.71
  34  -8  -1   23.14   21.94
 -34  -8   1   21.03    9.89
  34  -8  -1   15.42   24.20
 -34  -8   2  262.46   10.49
  34   8  -2  226.77   10.22
 -34  -8   3   -1.44    9.62
  34   8  -3   -0.41    9.46
  34   8  -4   10.31    9.42
 -34  -8   4   10.33    9.44
 -34  -8   5   51.68    9.51
  34   8  -5   51.06    9.40
  34   8  -6   10.95    9.38
 -34  -8   6   12.01    9.63
 -34  -8   7  184.96   10.04
  34   8  -7  155.86    9.81
 -34  -8   8  107.38    9.61
  34   8  -8  122.47    9.80
  34   8  -9   34.96    9.29
 -34  -8   9   37.67    9.20
 -34  -8  10   15.13    8.94
  34   8 -10   20.87   11.22
 -34  -8  11    1.11    8.74
  34   8 -11   -3.26    8.93
  34   8 -12   51.00    9.04
 -34  -8  12   42.88    8.87
  34   8 -13   -3.58    9.02
 -34  -8  13    3.21    8.74
 -34  -8  14   39.61    9.09
  34   8 -14   25.60    9.27
 -34  -8  15   38.66    9.01
  34   8 -15   39.14    9.23
  34   8 -16    6.20    9.14
 -34  -8  16    5.20    9.24
  34   8 -17   15.81    9.03
 -34  -8  17   13.08    9.17
 -33  -1   1  217.71    8.69
  33  -1  -1  286.83   12.74
 -33   1   1  296.59   10.92
  33   1  -1  330.43   12.24
  33   1  -2   66.00   11.34
 -33  -1   2   65.97    8.20
 -33   1   2   59.55    9.77
  33  -1  -2   38.32    9.62
  33  -1  -3   72.60   11.91
  33   1  -3   65.20    9.24
 -33  -1   3   92.91   10.14
 -33   1   3   95.82    8.41
  33   1  -4 1303.85   17.19
  33  -1  -4 1034.50   17.82
 -33  -1   4 1224.89   14.45
 -33   1   4 1233.98   17.67
 -33   1   5 1865.36   21.99
  33   1  -5 1812.58   18.25
  33  -1  -5 1708.28   21.57
 -33  -1   5 1721.05   17.40
 -33   1   6  616.78   14.79
  33  -1  -6  525.34   14.99
  33   1  -6  713.14   13.78
 -33  -1   6  535.56   11.23
 -33  -1   7  713.17   12.25
 -33   1   7  748.38   15.83
  33   1  -7  682.47   12.20
  33  -1  -7  796.26   16.52
  33  -1  -8  120.16   11.29
 -33   1   8  103.45   11.71
  33   1  -8  110.22    8.58
 -33  -1   8   95.17    8.69
 -33  -1   9  223.47   10.63
 -33   1   9  192.67   12.04
  33  -1  -9  184.34   11.46
  33   1  -9  194.49    9.00
  33   1 -10  108.84   10.48
  33  -1 -10   99.24   11.78
 -33  -1  10   73.03    7.91
 -33   1  10  102.04   12.89
  33  -1 -11   25.41    9.56
 -33  -1  11   29.90    9.11
 -33   1  11   27.71   12.49
  33   1 -11   30.79    7.76
 -33  -1  12   44.52    9.51
  33   1 -12   41.67    8.18
 -33   1  12   41.93   10.73
  33   1 -13  706.50   12.20
 -33   1  13  541.51   13.96
 -33  -1  13  543.19   11.12
  33   1 -14  113.04   10.50
 -33  -1  14   95.60    8.41
 -33   1  14   87.89   10.88
 -33   1  15  967.40   17.54
 -33  -1  15 1064.10   15.38
 -33   1  16   22.42   10.29
 -33  -1  16   21.56    8.33
 -33  -1  17   30.06    8.32
 -33   1  17   21.47   10.63
 -33  -1  18   51.46    8.47
 -33   1  18   63.64   10.89
 -33   1  19    6.63   10.80
 -33  -1  19    9.84   10.55
 -33   1  20   39.96    9.26
 -33  -1  20   59.07   11.02
 -33   1  21   54.40   11.86
 -33  -1  21   57.78   11.03
 -33  -1  22    9.74   10.85
 -33   1  22   11.92   11.92
 -33   1  22   -4.39    8.43
 -33   1  23  520.57   15.42
 -33  -1  23  418.92   11.48
 -33   1  23  432.26   12.31
 -33   1  24   10.08    8.93
 -33  -1  24    4.43    9.28
 -33   1  24   19.65    9.90
 -33   1  25  253.45   10.82
 -33  -1  25  267.09   10.54
 -33   1  25  248.25   11.32
 -33   1  26    1.08    9.38
 -33   1  26    2.13   12.49
 -33  -1  26    4.93    9.19
 -33   1  27    8.97   12.84
 -33   1  27    3.07   12.15
 -33  -1  27    5.81   11.48
  33   3  -1   44.57    9.19
  33  -3  -1   49.40   12.06
 -33  -3   1   49.48    8.34
 -33  -3   2  174.62    8.82
  33   3  -2  211.72    9.90
  33  -3  -2  155.27   13.66
  33   3  -3  303.11   10.14
 -33  -3   3  304.00    9.35
  33  -3  -3  218.24   15.81
  33  -3  -4  285.06   16.03
 -33  -3   4  459.76   10.06
  33   3  -4  444.36   10.79
  33   3  -5  392.59    9.83
  33  -3  -5  395.89   19.10
 -33  -3   5  393.66    9.93
  33  -3  -6  135.68   18.66
  33   3  -6  165.20    8.97
 -33  -3   6  136.92    8.36
  33   3  -7  596.52   12.39
 -33  -3   7  586.76   10.49
 -33  -3   8  127.07    8.21
  33   3  -8  136.30    8.51
  33   3  -9  167.22    6.51
 -33  -3   9  265.45    8.84
  33   3 -10 1077.12   12.54
 -33  -3  10 1083.68   13.82
  33   3 -11  172.74    8.48
 -33  -3  11  177.09    8.52
  33   3 -12   35.95    7.72
 -33  -3  12   39.66    7.40
 -33  -3  13  432.19    9.24
  33   3 -13  436.82    9.26
 -33   3  14  148.08   23.24
  33   3 -14  157.25    8.34
 -33  -3  14  152.03    8.23
 -33   3  14  137.27   22.10
 -33   3  15  480.14   26.25
 -33  -3  15  533.81   10.51
 -33   3  15  477.99   22.52
  33   3 -15  588.40   10.78
 -33   3  16    0.14   17.45
  33   3 -16    2.30    8.01
 -33  -3  16    1.43    7.72
 -33   3  16    2.93   14.20
 -33   3  17  254.70   20.61
 -33  -3  17  353.52    9.62
 -33   3  17  290.56   16.25
 -33   3  18  308.57   20.36
 -33   3  18  400.35   17.84
 -33  -3  18  387.94   10.16
 -33  -3  19    5.27    8.34
 -33   3  19    0.14   13.87
 -33   3  19    3.22   13.80
 -33  -3  20  387.24   10.36
 -33   3  20  421.69   17.55
 -33   3  20  233.56   20.99
 -33   3  21   62.74   18.22
 -33  -3  21  127.21    9.01
 -33   3  21  129.93   15.38
 -33   3  22    1.53   15.30
 -33  -3  22   -5.94    8.44
 -33   3  22    3.57   14.81
 -33   3  23  146.23   14.42
 -33   3  23   24.76   17.05
 -33  -3  23  182.21    9.40
 -33   3  24    0.56   16.34
 -33  -3  24    3.23   10.68
 -33   3  24    6.05   13.51
 -33   3  25  101.41   14.71
 -33  -3  25  119.87   11.32
 -33   3  25   16.53   17.62
 -33   3  26   -4.43   17.75
 -33  -3  26   17.24    9.31
 -33   3  26   22.77   15.05
  33  -5  -1  235.67   16.29
  33  -5  -1  235.23   13.23
  33   5  -1  238.73    9.84
 -33  -5   1  239.12    9.36
  33  -5  -2   23.39   13.64
 -33  -5   2   29.14    8.51
  33  -5  -2   27.57   17.18
  33   5  -2   25.92    8.97
  33  -5  -3    5.34   21.62
  33  -5  -3    5.81   24.42
  33   5  -3    7.97    8.70
 -33  -5   3    5.64    8.60
  33   5  -4   51.12    8.78
 -33  -5   4   45.74    8.41
 -33  -5   5   23.19    8.15
  33   5  -5   24.01    8.65
 -33  -5   6   14.96    8.13
  33   5  -6   14.10    8.55
 -33  -5   7   70.07    7.90
  33   5  -7   68.65    8.50
 -33  -5   8   12.52    7.83
  33   5  -8    6.57    8.14
 -33  -5   9  226.03    8.36
  33   5  -9  202.62    8.82
  33   5 -10  327.53    8.99
 -33  -5  10  338.60    9.12
 -33  -5  11    7.50    7.40
  33   5 -11   12.65    7.76
 -33  -5  12   18.11    7.80
  33   5 -12   12.00    7.62
 -33  -5  13   24.90    7.52
  33   5 -13   27.14    7.55
 -33  -5  14   63.94    7.93
  33   5 -14   66.02    8.00
 -33  -5  15   19.54    9.46
  33   5 -15    6.75    7.76
  33   5 -16   39.16    8.01
 -33  -5  16   45.04    7.95
  33   5 -17   56.19    8.07
 -33  -5  17   54.78    7.94
 -33  -5  18   92.51    8.40
 -33  -5  19   15.96    8.09
 -33  -5  20  132.27    8.80
 -33  -5  21   -2.56    8.48
 -33  -5  22   13.95    8.58
 -33   5  22   16.97   24.58
 -33   5  22   19.35   21.70
 -33  -5  23   12.26    8.93
 -33   5  23    8.80   19.48
 -33   5  23   11.98   17.93
 -33  -5  24   -4.86    8.67
 -33   5  24    2.60   19.10
 -33   5  24    1.15   20.35
 -33  -7   1   98.26    9.51
  33  -7  -1   97.01   18.00
  33  -7  -1   81.55   18.21
  33   7  -1  102.95    9.42
  33  -7  -2   96.33   26.45
 -33  -7   2  125.16    9.73
  33  -7  -2  111.31   26.40
  33   7  -2  135.51   11.55
 -33  -7   3  168.26    9.84
  33   7  -3  180.32    9.73
  33   7  -4  338.39   10.12
 -33  -7   4  315.88   10.12
  33   7  -5   21.37    8.97
 -33  -7   5   24.19    8.96
  33   7  -6   51.71    9.26
 -33  -7   6   52.07    8.90
  33   7  -7    9.64    9.00
 -33  -7   7   -1.08    8.75
 -33  -7   8    9.73    8.62
  33   7  -8   28.05    8.90
  33   7  -9  297.83    9.72
 -33  -7   9  215.02    9.25
 -33  -7  10   24.89    8.41
  33   7 -10   17.50    6.16
 -33  -7  11    7.95    8.38
  33   7 -11   13.63    8.54
 -33  -7  12   71.00    8.43
  33   7 -12   71.08    8.55
  33   7 -13   -3.20    8.41
 -33  -7  13    3.96    8.20
 -33  -7  14   89.25    8.74
  33   7 -14  111.34    8.89
 -33  -7  15   41.53    8.59
  33   7 -15   60.65    8.62
 -33  -7  16   17.58    8.49
  33   7 -16   13.86    8.53
  33   7 -17  106.90    8.84
 -33  -7  17  122.46    8.77
 -33  -7  18   27.45    8.51
 -33  -7  19   23.40    8.72
 -33  -7  20   26.78    8.87
  33  -9  -1   49.30   25.82
  33  -9  -1   43.17   31.54
 -33  -9   1   29.72   10.29
  33   9  -1   32.95    9.62
  33   9  -2   18.85    9.40
 -33  -9   2   14.57   10.19
  33   9  -3   -6.57    9.50
 -33  -9   3    9.27    9.97
  33   9  -4   85.94    9.61
 -33  -9   4   93.36   10.21
 -33  -9   5  298.73   10.99
  33   9  -5  275.02    7.73
 -33  -9   6   -0.11   10.00
  33   9  -6   11.88    9.36
 -33  -9   7  186.56   10.36
  33   9  -7  174.66   12.13
 -33  -9   8   39.72    9.79
  33   9  -8   29.11    9.43
 -33  -9   9   22.12    9.75
  33   9  -9   26.06    9.47
  33   9 -10    0.16    9.22
 -33  -9  10    5.12    9.57
 -33  -9  11    4.15    9.48
  33   9 -11   -5.91    9.43
  33   9 -12   69.45    9.56
 -33  -9  12   78.45    9.62
 -33  -9  13  108.54    9.81
  33   9 -13  115.19    9.69
 -32   0   1    8.44    9.68
  32   0  -1    5.53    9.14
 -32   0   2 1421.86   17.06
  32   0  -2 1425.22   16.68
  32   0  -3    5.11   11.20
 -32   0   3    2.97    7.84
 -32   0   4 1123.27   15.94
  32   0  -4  920.16   15.96
 -32   0   5    5.35    8.10
  32   0  -5    1.74    8.70
  32   0  -6 3668.85   34.12
 -32   0   6 3655.63   26.60
  32   0  -7    5.33   10.16
 -32   0   7    5.75    8.34
 -32   0   8 1025.31   15.42
  32   0  -8 1033.91   16.94
 -32   0   9   -1.42    9.77
  32   0  -9    0.85    9.60
 -32   0  10  443.24   10.29
  32   0 -10  448.56   10.40
 -32   0  11   -1.08    9.27
  32   0 -11    3.17    9.40
 -32   0  12  170.22   10.80
  32   0 -12  182.80   10.80
 -32   0  13    7.70    9.68
 -32   0  14 1350.64   19.03
 -32   0  15    3.02    7.85
 -32   0  16 1340.31   20.00
 -32   0  17    0.20    8.29
 -32   0  18   55.15    8.70
 -32   0  19    5.77    8.44
 -32   0  20    3.39    8.76
 -32   0  21   11.12   10.72
 -32   0  22   21.00    9.14
 -32   0  23   13.33   11.20
 -32   0  24  568.43   14.79
 -32   0  25   -2.37    7.94
 -32   0  25   -0.25   11.04
 -32   0  26  136.32    9.28
 -32   0  26  199.56   12.22
 -32   0  27    3.64    9.34
 -32   0  27    5.57    8.68
 -32   0  28    1.48   11.51
 -32   0  28   -2.71    9.10
 -32   2   1  404.69   12.74
 -32  -2   1  355.23    9.43
  32   2  -1  416.08   10.69
  32  -2  -1  322.62   13.93
 -32  -2   2   40.71    8.13
 -32   2   2   38.49   10.50
  32  -2  -2   24.35   12.00
  32   2  -2   46.08   10.90
 -32   2   3  473.25   14.27
  32   2  -3  434.45   11.24
 -32  -2   3  474.54   10.22
  32  -2  -3  329.01   15.09
  32   2  -4  211.10    9.80
  32  -2  -4  184.82   15.09
 -32  -2   4  182.94    8.98
 -32   2   4  251.72   14.08
 -32  -2   5  112.15    8.48
 -32   2   5  108.71   11.24
  32  -2  -5   75.04   13.96
  32   2  -5  106.85    9.26
 -32  -2   6  127.06   10.36
 -32   2   6  112.98   12.90
  32   2  -6  127.01   10.71
  32  -2  -6   83.83   13.16
 -32   2   7   15.69   13.36
  32   2  -7   11.83    8.15
 -32  -2   7   13.42    7.69
  32  -2  -7   12.31   13.02
 -32   2   8   19.80   12.30
  32  -2  -8   19.87   12.29
 -32  -2   8   23.64    7.60
  32   2  -8   25.36    7.83
 -32   2   9   67.11   14.33
  32   2  -9   92.22    8.54
 -32  -2   9   83.74    8.22
  32   2 -10   12.67    7.45
 -32   2  10    9.85   12.59
 -32  -2  10   17.68    7.35
 -32   2  11  771.78   20.27
 -32  -2  11  794.85   14.05
  32   2 -11  778.68   11.45
 -32   2  12  341.11   16.75
  32   2 -12  266.73    9.23
 -32  -2  12  268.64    9.23
 -32   2  13  249.16   14.16
  32   2 -13  303.65    9.34
 -32  -2  13  237.39    8.96
  32   2 -14   -3.23    7.65
 -32   2  14    0.63   13.80
 -32  -2  14   -1.34    9.30
  32   2 -15   31.58    7.96
 -32   2  15   24.54   12.25
 -32  -2  15   24.13    7.63
 -32  -2  16  166.91    8.57
 -32   2  16  159.47   12.94
 -32  -2  17   44.97    8.27
 -32   2  17   43.33   10.59
 -32   2  17   33.28   10.80
 -32  -2  18    3.28    9.93
 -32   2  18    8.81   10.70
 -32   2  18    1.91   11.05
 -32   2  19  221.34   12.98
 -32   2  19  217.14   12.87
 -32  -2  19  200.62    9.19
 -32  -2  20   92.97    8.93
 -32   2  20  112.52   12.61
 -32   2  20   86.87   12.09
 -32  -2  21  699.33   13.98
 -32   2  21  571.36   16.19
 -32   2  21  513.31   16.38
 -32  -2  22   87.12    8.87
 -32   2  22   95.92   12.72
 -32   2  22   49.15   12.90
 -32  -2  23  186.53    9.39
 -32   2  23  129.93   11.36
 -32   2  23  162.91   13.10
 -32   2  24   57.55   12.73
 -32  -2  24   61.81   11.09
 -32   2  24   25.61   13.26
 -32   2  25   84.90   14.86
 -32  -2  25  230.67   11.80
 -32   2  25  175.84   11.56
 -32  -2  26   43.90    9.11
 -32   2  26   55.65   13.00
 -32   2  26    5.13   14.30
 -32   2  27    2.19   13.13
 -32  -2  27    3.50    9.08
 -32   2  27    1.87   14.71
  32  -4  -1  438.51   16.32
  32   4  -1  445.27   10.79
 -32  -4   1  437.59    9.94
  32   4  -2   89.91    9.31
 -32  -4   2   96.99    8.67
  32  -4  -2   68.17   14.32
  32   4  -3  191.17    9.31
  32  -4  -3  147.12   18.59
 -32  -4   3  197.49    8.80
  32  -4  -4   87.02   19.48
  32   4  -4  114.65    9.06
  32  -4  -4   77.59   24.10
 -32  -4   4  117.05    8.55
 -32  -4   5  660.54   10.61
  32   4  -5  658.57   11.56
 -32  -4   6  227.31    8.85
  32   4  -6  259.33    9.17
 -32  -4   7  177.82    8.48
  32   4  -7  188.27    8.72
 -32  -4   8  145.97    8.26
  32   4  -8  142.70    8.30
  32   4  -9  122.95    8.16
 -32  -4   9  139.23    7.94
  32   4 -10    1.71    7.56
 -32  -4  10    8.99    7.50
 -32  -4  11  392.66    9.03
  32   4 -11  377.89    9.13
  32   4 -12   51.23    7.57
 -32  -4  12   40.78    7.55
 -32  -4  13  143.98    7.97
  32   4 -13  137.49    7.97
 -32  -4  14  106.44    8.02
  32   4 -14  102.16    8.32
  32   4 -15  368.94    9.27
 -32  -4  15  373.56    9.17
  32   4 -16   86.51    7.92
 -32  -4  16   65.16    7.92
 -32  -4  17   25.14    7.79
 -32  -4  18   15.50    8.09
 -32   4  18   15.80   19.94
 -32   4  18   12.91   17.61
 -32  -4  19  210.48    8.65
 -32   4  19  203.78   21.84
 -32   4  19  159.53   16.63
 -32   4  20    7.60   18.74
 -32   4  20    5.42   17.16
 -32  -4  20    5.30    8.21
 -32   4  21   90.60   18.52
 -32   4  21   91.64   17.15
 -32  -4  21  109.04    8.72
 -32   4  22    8.96   20.95
 -32  -4  22   24.88    8.69
 -32   4  22   21.38   15.43
 -32   4  23  183.44   17.76
 -32  -4  23  174.03    9.31
 -32   4  23  129.28   20.66
 -32   4  24   71.37   20.96
 -32  -4  24   75.84    9.03
 -32   4  24   93.99   17.38
 -32   4  25    9.17   21.46
 -32  -4  25   -2.25    8.87
 -32   4  25    8.18   17.17
 -32   4  26    5.83   19.59
 -32   4  26   23.27   15.53
 -32  -4  26   25.64    9.03
  32  -6  -1   21.30   13.76
  32   6  -1   28.81    9.05
  32  -6  -1   25.58   14.13
 -32  -6   1   26.48    8.96
  32  -6  -2   36.19   18.47
  32  -6  -2   31.66   17.07
 -32  -6   2   36.95    9.00
  32   6  -2   42.10    8.92
  32   6  -3   15.90    8.82
 -32  -6   3   15.85    8.69
 -32  -6   4  344.70    9.96
  32   6  -4  340.65    7.75
 -32  -6   5   96.17    8.65
  32   6  -5   96.13    9.06
  32   6  -6    4.47    8.59
 -32  -6   6   15.51    8.27
 -32  -6   7  116.97    8.66
  32   6  -7  116.59    8.76
  32   6  -8   14.94    8.54
 -32  -6   8    5.02    8.12
 -32  -6   9  118.31    8.41
  32   6  -9  129.10    8.74
  32   6 -10    0.37    8.23
 -32  -6  10    2.97    8.05
  32   6 -11   14.66    8.07
 -32  -6  11   13.77    7.75
 -32  -6  12  331.76    8.89
  32   6 -12  373.68    9.37
  32   6 -13   47.07    7.70
 -32  -6  13   36.90    7.97
 -32  -6  14   37.72    7.61
  32   6 -14   42.65    7.81
  32   6 -15    6.23    7.88
 -32  -6  15   -1.59    7.98
 -32  -6  16   66.32    8.35
  32   6 -16   64.45    8.38
  32   6 -17  110.42    8.45
 -32  -6  17   96.86    8.31
 -32  -6  18    2.57    7.90
 -32  -6  19   -3.59    8.35
 -32  -6  20   81.30    8.50
 -32  -6  21   14.31    8.50
 -32  -6  22   84.58    8.88
 -32  -6  23   21.19    8.89
  32  -8  -1   20.06   21.93
  32  -8  -1   14.06   17.47
  32   8  -1    9.16    6.64
 -32  -8   1   19.11    9.37
  32  -8  -2  207.33   29.34
  32  -8  -2  198.54   35.22
  32   8  -2  176.45   11.77
 -32  -8   2  205.01    9.98
 -32  -8   3    6.19    9.38
  32   8  -3    8.38    6.34
  32   8  -4   18.68    9.11
 -32  -8   4   20.03    9.33
  32   8  -5   22.82    9.08
 -32  -8   5   32.07    9.31
  32   8  -6  519.12   10.70
 -32  -8   6  517.14   10.88
  32   8  -7   17.62    8.95
 -32  -8   7   22.63    9.01
  32   8  -8   66.67    8.97
 -32  -8   8   64.50    9.00
 -32  -8   9    6.78    6.21
  32   8  -9   12.80    8.80
 -32  -8  10  221.30    9.48
  32   8 -10  206.74    9.38
  32   8 -11   -2.73    8.82
 -32  -8  11   -0.23    8.64
  32   8 -12    2.86    8.70
 -32  -8  12    7.50    8.59
 -32  -8  13   18.14    8.59
  32   8 -13   19.99    6.16
 -32  -8  14   76.52    8.82
  32   8 -14   75.91    9.08
  32   8 -15    3.95    8.98
 -32  -8  15    8.84    8.99
  32   8 -16  181.08    9.33
 -32  -8  16  174.87    9.30
 -32  -8  17   12.78    8.96
 -32  -8  18   51.00    9.07
  32 -10  -2    1.20   11.04
  32 -10  -2    0.30   10.88
 -32 -10   3   17.44   11.00
 -32 -10   4   35.01   10.96
  31   1  -1   51.71    9.87
  31  -1  -1   81.67   12.00
 -31   1   1   74.50    8.42
 -31  -1   1   67.80    8.39
  31   1  -2 1043.03   14.73
 -31   1   2 1331.20   17.85
 -31  -1   2 1112.13   13.79
  31  -1  -2 1126.36   18.45
 -31   1   3  142.21   10.61
  31   1  -3   98.49    9.63
  31  -1  -3  123.89   12.37
 -31  -1   3  118.42    8.60
 -31   1   4 1405.55   20.84
 -31  -1   4 1394.83   15.51
  31  -1  -4 1404.13   20.01
  31   1  -4 1395.29   15.30
  31   1  -5   80.38    9.25
  31  -1  -5   87.34   11.71
 -31   1   5  133.82   11.42
 -31  -1   5  104.68    8.82
  31  -1  -6  222.31   12.20
  31   1  -6  324.85   11.81
 -31  -1   6  329.02   11.50
 -31   1   6  294.33   13.76
  31   1  -7 2074.20   19.88
 -31   1   7 2069.24   23.81
  31  -1  -7 2067.25   23.68
 -31  -1   7 2080.64   23.43
 -31  -1   8    5.60    8.03
 -31   1   8    4.91   10.40
  31  -1  -8    3.43   11.42
  31   1  -8    5.30    8.05
 -31  -1   9  104.11    8.27
 -31   1   9  122.39   11.60
  31  -1  -9  117.78   11.01
  31   1  -9  136.04    8.80
 -31  -1  10  381.68    9.53
  31  -1 -10  399.12   13.19
 -31   1  10  407.05   13.49
  31   1 -10  386.88    9.69
 -31  -1  11   29.22    7.92
  31   1 -11   37.05   10.16
 -31   1  11   34.74   11.96
  31   1 -12  941.38   15.93
 -31   1  12  953.82   15.86
 -31  -1  12  932.77   13.10
 -31   1  13   91.72   10.57
 -31  -1  13   88.76    8.05
  31   1 -13  127.09    9.71
 -31  -1  14  611.90   11.44
 -31   1  14  620.22   14.35
 -31   1  15  112.19   10.63
 -31  -1  15  108.21    8.35
 -31  -1  16  125.52    8.68
 -31   1  16  120.30   10.73
 -31   1  17 1078.46   17.69
 -31  -1  17 1084.71   17.61
 -31   1  18   -2.47   10.52
 -31  -1  18    0.46    8.26
 -31   1  19   27.28   10.74
 -31  -1  19   46.33   10.04
 -31  -1  20  283.25    9.98
 -31   1  20  304.18   10.88
 -31   1  21  125.70   10.34
 -31  -1  21  146.51   10.98
 -31   1  21  164.24   12.01
 -31   1  22  394.94   12.53
 -31   1  22  402.22   14.29
 -31  -1  22  389.93   10.69
 -31   1  23   15.10   10.19
 -31  -1  23   28.69    8.85
 -31   1  23   18.32   11.17
 -31   1  24   55.22   11.12
 -31  -1  24  123.33   11.22
 -31   1  24  101.41   11.90
 -31  -1  25  150.08    9.34
 -31   1  25  141.28   12.11
 -31   1  25  114.28   11.47
 -31   1  26    1.08    9.45
 -31  -1  26   43.01    8.81
 -31   1  26   52.32    9.65
 -31   1  27   75.63   11.96
 -31  -1  27   15.85    8.71
 -31   1  27   12.82   12.13
 -31  -1  27   83.22   11.34
 -31  -1  28    5.08    8.67
 -31   1  28    3.02   10.03
 -31   1  28    2.17   11.79
 -31  -1  28    2.86    8.88
  31  -3  -1  141.40   12.48
 -31  -3   1  154.22    8.66
  31   3  -1  128.58    9.33
  31  -3  -2  936.70   20.83
 -31  -3   2 1064.52   12.57
  31   3  -2 1207.82   15.36
  31   3  -3  367.43   10.43
  31  -3  -3  420.31   18.87
 -31  -3   3  373.98    9.91
  31   3  -4  609.69   11.41
 -31  -3   4  603.99   12.59
  31  -3  -4  599.10   19.04
  31   3  -5  344.55    9.84
 -31  -3   5  343.63   10.86
  31  -3  -5  237.73   19.11
  31  -3  -6   57.51   19.79
  31   3  -6   82.84    8.26
 -31  -3   6   86.44    7.97
  31   3  -7   14.92    7.54
 -31  -3   7   26.56    7.43
 -31  -3   8    3.60    7.29
  31   3  -8   11.17    7.55
  31   3  -9   24.45    7.48
 -31  -3   9   20.74    7.37
  31   3 -10   54.74    9.14
 -31  -3  10   40.34    7.34
  31   3 -11  142.89    7.98
 -31  -3  11  123.10    7.77
 -31  -3  12  571.46   11.47
  31   3 -12  569.84   10.19
  31   3 -13   72.76    7.69
 -31   3  13   53.68   21.24
 -31  -3  13   66.34    7.50
 -31   3  13   63.02   23.26
  31   3 -14   45.69    7.61
 -31   3  14   33.13   17.29
 -31   3  14   30.95   16.09
 -31  -3  14   41.91    7.46
  31   3 -15    3.03    7.59
 -31   3  15    1.83   16.78
 -31   3  15    4.26   13.61
 -31  -3  15    2.66    7.60
 -31   3  16    9.20   13.71
 -31   3  16   10.79   14.39
 -31  -3  16    4.31    7.58
 -31  -3  17   25.37    7.93
 -31   3  17   23.26   15.18
 -31   3  17   30.24   12.66
 -31   3  18  141.26   17.15
 -31   3  18  179.42   14.14
 -31  -3  18  198.19    8.79
 -31   3  19    2.86   13.21
 -31  -3  19   -1.88    8.09
 -31   3  19    0.42   15.30
 -31  -3  20  253.82    9.29
 -31   3  20  217.92   14.06
 -31   3  20  167.14   16.59
 -31  -3  21   25.68   10.43
 -31   3  21   23.75   14.83
 -31   3  21   13.02   14.40
 -31   3  22   75.11   15.81
 -31   3  22  139.93   13.22
 -31  -3  22  142.74    8.91
 -31   3  23    0.79   15.03
 -31  -3  23    5.32    8.56
 -31   3  23    4.59   12.66
 -31   3  24    1.97   12.83
 -31  -3  24    4.39    8.67
 -31   3  24   -0.69   13.05
 -31   3  25   14.87   13.60
 -31  -3  25    7.54    8.82
 -31   3  25    3.44   16.75
 -31  -3  26  140.10    9.38
 -31   3  26  164.29   15.21
 -31   3  26   64.17   18.55
 -31   3  27   -7.63   18.00
 -31   3  27    9.59   14.37
 -31  -3  27    8.45    9.42
  31   5  -1  190.32    9.57
 -31  -5   1  200.18    9.32
  31  -5  -1  161.43   13.49
  31  -5  -1  194.09   12.68
  31  -5  -2    7.25   13.32
  31  -5  -2   11.14   16.38
  31   5  -2   17.73    8.93
 -31  -5   2    6.80    8.55
 -31  -5   3  139.28    8.89
  31   5  -3  164.15    9.18
  31  -5  -3  116.51   25.76
  31  -5  -3  119.06   22.87
 -31  -5   4   25.96    8.21
  31   5  -4   19.95    8.56
  31   5  -5   39.13    8.34
 -31  -5   5   33.22    8.28
  31   5  -6  185.99    9.02
 -31  -5   6  178.21    8.70
 -31  -5   7  761.92   11.03
  31   5  -7  876.54   11.76
  31   5  -8   68.99    7.97
 -31  -5   8   74.84    7.79
  31   5  -9  372.17    9.09
 -31  -5   9  386.65    8.95
 -31  -5  10   80.29    7.41
  31   5 -10  102.59    7.91
 -31  -5  11   21.58    7.46
  31   5 -11   17.19    7.63
  31   5 -12    1.14    7.52
 -31  -5  12    1.23    7.11
 -31  -5  13   84.92    7.45
  31   5 -13   77.72    7.73
 -31  -5  14  108.97    7.75
  31   5 -14  137.05    7.83
 -31  -5  15  151.67    8.08
  31   5 -15  121.05    7.94
  31   5 -16   20.64    7.60
 -31  -5  16   28.75    7.61
 -31  -5  17  476.09   11.30
 -31  -5  18  199.39    8.59
 -31  -5  19   84.32    8.24
 -31   5  20    4.80   22.68
 -31   5  20    2.13   22.16
 -31  -5  20    3.39    8.10
 -31   5  21    4.66   19.63
 -31  -5  21   -1.21    8.34
 -31   5  21    2.04   18.64
 -31  -5  22   23.22    8.51
 -31   5  22   19.51   19.71
 -31   5  22   14.90   17.26
 -31  -5  23    8.65    8.40
 -31   5  23    3.54   19.11
 -31   5  23    4.66   18.20
 -31   5  24   81.90   20.11
 -31  -5  24   73.63    8.82
 -31   5  24   63.23   20.79
 -31   5  25   61.21   20.27
 -31  -5  25   81.91    9.23
 -31   5  25   97.59   21.43
 -31  -7   1   19.91    9.15
  31  -7  -1   11.72   14.91
  31   7  -1   19.93    8.90
  31  -7  -1   13.84   13.46
  31  -7  -2   60.36   19.66
 -31  -7   2   47.14    9.07
  31  -7  -2   45.94   23.12
  31   7  -2   56.63    9.29
 -31  -7   3   91.13    8.98
  31   7  -3   98.66    8.97
 -31  -7   4  185.85    9.31
  31   7  -4  186.82    9.21
 -31  -7   5  100.72    8.82
  31   7  -5  103.61    8.96
 -31  -7   6  184.30    9.00
  31   7  -6  195.21    9.30
 -31  -7   7  209.99    9.15
  31   7  -7  208.70    9.17
  31   7  -8  106.50    8.68
 -31  -7   8  103.57    8.62
  31   7  -9   21.98    8.37
 -31  -7   9   30.38    8.12
 -31  -7  10    3.36    8.23
  31   7 -10    6.16    8.34
 -31  -7  11    4.29    8.12
  31   7 -11    4.12    8.29
 -31  -7  12  128.41    8.54
  31   7 -12  122.56    8.67
 -31  -7  13  403.68    9.51
  31   7 -13  359.91    9.35
 -31  -7  14   84.75    6.14
  31   7 -14  122.52    8.61
  31   7 -15    9.03    8.21
 -31  -7  15    9.74    8.13
 -31  -7  16   34.32    7.98
  31   7 -16   32.20    8.66
 -31  -7  17   58.00    8.19
 -31  -7  18   -4.50    8.33
 -31  -7  19    3.96    8.36
 -31  -7  20   31.87    6.12
 -31  -7  21   33.16    8.85
 -31  -9   1  145.14   10.67
  31  -9  -1  155.26   20.73
  31   9  -1  131.84    9.71
  31  -9  -1  134.98   25.97
  31  -9  -2   17.57   26.83
  31  -9  -2   17.18   31.09
 -31  -9   2   14.88   10.34
  31   9  -2   19.56   11.47
  31   9  -3   59.16    9.22
 -31  -9   3   72.82   10.07
  31   9  -4   51.61    9.04
 -31  -9   4   63.53   10.01
 -31  -9   5    6.38    9.71
  31   9  -5    8.00    8.95
  31   9  -6   20.38    8.85
 -31  -9   6    7.74    9.60
 -31  -9   7   58.31    9.79
  31   9  -7   77.53   11.27
 -31  -9   8   61.01    9.69
  31   9  -8   55.21    6.52
  31   9  -9    3.15    9.09
 -31  -9   9   -2.60    9.38
 -31  -9  10    6.11    6.59
  31   9 -10    7.07    8.95
  31   9 -11   38.87    9.12
 -31  -9  11   45.51    9.50
 -31  -9  12   54.76    9.51
  31   9 -12   44.20    9.23
 -31  -9  13   11.71   11.24
  31   9 -13    6.60    9.30
  31   9 -14   -4.69    9.06
 -31  -9  14   13.53    9.27
 -31  -9  15   -4.50    6.42
 -30   0   1   -0.78    7.87
  30   0  -1    2.15   11.39
 -30   0   2  169.74    9.13
  30   0  -2  146.56   10.91
 -30   0   3    4.46    8.06
  30   0  -3   -0.06    9.38
  30   0  -4  580.87   14.37
 -30   0   4  511.19   12.90
 -30   0   5    2.61   10.07
  30   0  -5    3.03    8.65
 -30   0   6  117.23    9.00
  30   0  -6  127.50   10.99
 -30   0   7    2.78   10.07
  30   0  -7    0.50    8.03
 -30   0   8 1568.59   19.59
  30   0  -8 1582.68   20.25
 -30   0   9   -1.91    9.50
  30   0  -9   -0.72    9.54
 -30   0  10  425.97   10.59
  30   0 -10  520.10   12.62
  30   0 -11    2.34    9.14
 -30   0  11   -1.93    8.97
 -30   0  12  859.44   15.55
  30   0 -12  856.42   12.66
 -30   0  13   -2.53    9.30
 -30   0  14 2179.47   26.09
 -30   0  15   18.55    8.04
 -30   0  16    8.71    9.61
 -30   0  17    6.35    8.48
 -30   0  18  608.34   12.49
 -30   0  19   -0.26   10.18
 -30   0  20  228.99    9.70
 -30   0  21   -2.93   10.43
 -30   0  22  855.18   14.43
 -30   0  23   13.63   10.74
 -30   0  24  348.82   12.92
 -30   0  25    2.76    9.78
 -30   0  25    3.53   10.75
 -30   0  26   54.75    9.05
 -30   0  26   31.75    8.82
 -30   0  27    4.09    8.95
 -30   0  27    2.80   10.41
 -30   0  28   95.65   11.37
 -30   0  28   35.09    9.12
  30   2  -1  138.56    9.74
  30  -2  -1  161.81   12.66
 -30   2   1  217.18   11.36
 -30  -2   1  153.00    8.56
  30   2  -2    6.40    8.92
 -30  -2   2    3.91    7.93
  30  -2  -2   -1.10   11.91
 -30   2   2   -0.54   10.13
 -30   2   3 3334.52   36.00
  30   2  -3 3321.18   27.04
 -30  -2   3 3354.03   25.82
  30  -2  -3 3367.55   28.76
  30  -2  -4    9.82   13.26
 -30   2   4   16.61   12.09
  30   2  -4   13.44   10.64
 -30  -2   4   18.47    8.10
  30  -2  -5 1424.75   22.30
 -30  -2   5 1406.10   15.80
  30   2  -5 1413.60   14.87
 -30   2   5 1405.66   24.73
  30  -2  -6    5.52   12.84
 -30   2   6    3.45   13.33
  30   2  -6    1.32    8.03
 -30  -2   6    0.58    7.79
  30  -2  -7   30.77   10.93
  30   2  -7   46.16    8.15
 -30   2   7   38.52   12.24
 -30  -2   7   44.43    7.93
  30   2  -8  564.47   10.83
  30  -2  -8  603.00   17.66
 -30  -2   8  547.55   10.45
 -30   2   8  719.25   20.09
 -30   2   9    3.19   13.65
 -30  -2   9    1.72    7.33
  30   2  -9   -1.48    7.32
 -30  -2  10   10.59    7.02
  30   2 -10   13.10    7.45
 -30   2  10   17.75   13.86
 -30   2  11  606.13   16.63
 -30  -2  11  598.45   10.40
  30   2 -11  612.78   10.97
 -30  -2  12    1.70    7.43
 -30   2  12    4.02   11.72
  30   2 -12    1.95    7.60
  30   2 -13 1315.58   18.20
 -30  -2  13 1309.96   15.64
 -30   2  13 1310.38   18.96
 -30  -2  14  403.78   11.22
  30   2 -14  376.96    9.60
 -30   2  14  264.16   11.96
 -30  -2  15  143.58    8.18
 -30   2  15  127.29   12.54
 -30   2  16   52.54   12.31
 -30   2  16   60.30   10.45
 -30  -2  16   54.96    7.79
 -30   2  17   53.10   12.37
 -30  -2  17   44.63    7.84
 -30   2  17   58.21   12.49
 -30   2  18  101.28   11.40
 -30  -2  18  119.66    8.17
 -30   2  18  110.58   11.00
 -30   2  19   -4.87   10.54
 -30  -2  19    2.28    8.11
 -30   2  19    3.94   11.07
 -30   2  20   31.00   11.26
 -30   2  20   39.53   11.47
 -30  -2  20   46.57    8.45
 -30   2  21  377.96   14.83
 -30  -2  21  379.76   10.24
 -30   2  21  478.03   14.62
 -30  -2  22   17.03    8.36
 -30   2  22   11.90   11.52
 -30   2  22   11.92   11.39
 -30   2  23   92.87   12.77
 -30   2  23  148.68   10.27
 -30  -2  23  193.60    9.24
 -30  -2  24   19.94    8.67
 -30   2  24   14.21    9.45
 -30   2  24   10.70   12.63
 -30  -2  25    0.97    8.57
 -30   2  25   -1.00   11.79
 -30   2  25    5.91   12.85
 -30   2  26   26.03   11.93
 -30  -2  26   26.63    8.97
 -30   2  26    6.12   13.33
 -30   2  27   93.96   12.64
 -30  -2  27   86.52    9.26
 -30   2  27   15.70   14.55
  30  -4  -1 1218.67   21.93
 -30  -4   1 1343.67   13.90
  30   4  -1 1292.68   14.18
 -30  -4   2   12.69    8.18
  30   4  -2    7.40    8.69
  30  -4  -2   10.28   13.63
  30   4  -3   21.93    8.82
  30  -4  -3   12.96   17.12
 -30  -4   3   18.47    8.16
  30  -4  -3   14.96   12.47
  30   4  -4   79.02    8.77
 -30  -4   4   74.54    8.20
 -30  -4   5   25.15    8.21
  30   4  -5    9.58    8.38
 -30  -4   6   25.64    7.97
  30   4  -6   22.37    8.14
 -30  -4   7    3.72    7.31
  30   4  -7    3.47    7.69
  30   4  -8   60.97    7.89
 -30  -4   8   59.57    7.66
 -30  -4   9 1045.96   12.24
  30   4  -9 1077.19   12.42
  30   4 -10  104.70    7.76
 -30  -4  10   88.52    7.68
 -30  -4  11  125.65    7.70
  30   4 -11  187.22    8.07
  30   4 -12   57.90    7.49
 -30  -4  12   58.00    7.41
 -30  -4  13   72.06    7.39
  30   4 -13   53.57    7.40
  30   4 -14    9.63    7.38
 -30  -4  14   11.41    7.30
 -30  -4  15    7.28    7.40
  30   4 -15    2.75    7.42
 -30  -4  16   78.00    9.10
  30   4 -16   64.24    7.87
 -30   4  16   49.82   25.68
 -30   4  16   53.35   26.10
 -30  -4  17  198.76    8.42
 -30   4  17  230.75   21.69
 -30   4  17  218.15   20.22
 -30   4  18  120.35   15.94
 -30  -4  18  141.76    8.27
 -30   4  18  142.85   20.46
 -30   4  19  783.76   24.11
 -30  -4  19  695.79   11.43
 -30   4  19  815.35   26.71
 -30   4  20   90.64   16.75
 -30   4  20   76.28   17.79
 -30  -4  20   96.63    8.28
 -30   4  21   -0.11   14.69
 -30  -4  21    0.48    8.00
 -30   4  21    1.98   17.54
 -30  -4  22   64.53    8.30
 -30   4  22   50.46   18.82
 -30   4  22   51.17   13.74
 -30   4  23   15.83   19.35
 -30  -4  23   15.32    8.59
 -30   4  23   10.30   13.88
 -30   4  24    2.02   19.99
 -30  -4  24   -0.97    8.44
 -30   4  24    4.86   16.03
 -30  -4  25    5.60    8.64
 -30   4  25    1.41   21.17
 -30   4  25    3.57   16.55
 -30   4  26   16.15   19.20
 -30   4  26   25.31   14.91
 -30  -4  26   13.15    8.73
  30  -6  -1   95.05   14.33
  30   6  -1  106.21    9.00
  30  -6  -1   93.97   13.46
 -30  -6   1   99.09    8.96
  30  -6  -2    4.62   15.09
 -30  -6   2    7.90    8.72
  30   6  -2    3.87    8.74
  30  -6  -2    2.08   17.91
  30   6  -3   17.34    8.73
 -30  -6   3   22.81    8.50
 -30  -6   4   77.05    8.62
  30   6  -4   84.38    8.92
  30   6  -5   -0.76    8.50
 -30  -6   5   -1.01    8.16
  30   6  -6   15.98    8.42
 -30  -6   6    8.27    8.03
 -30  -6   7   15.28    8.08
  30   6  -7   19.09    8.08
 -30  -6   8  277.74    6.89
  30   6  -8  369.59    9.48
 -30  -6   9   41.02    8.03
  30   6  -9   40.59    8.12
  30   6 -10   24.53    7.93
 -30  -6  10   26.69    7.84
  30   6 -11   16.98    7.76
 -30  -6  11   16.76    7.78
  30   6 -12   58.03    8.05
 -30  -6  12   55.05    8.00
 -30  -6  13   21.63    7.54
  30   6 -13   22.26    7.66
 -30  -6  14   99.60    7.89
  30   6 -14  100.70    8.00
 -30  -6  15   46.01    7.66
  30   6 -15   64.68    7.99
  30   6 -16  101.33    8.29
 -30  -6  16  104.47    8.25
 -30  -6  17    8.30    7.80
 -30  -6  18   86.59    8.15
 -30  -6  19  101.79    8.15
 -30  -6  20   30.47    8.40
 -30  -6  21    0.00    7.94
 -30  -6  22    6.28    8.38
 -30  -6  23    5.70    8.63
 -30   6  23    2.48   19.77
 -30   6  23    2.74   18.78
 -30  -8   1  169.47   10.10
  30   8  -1  170.56    9.52
  30  -8  -1  155.30   20.04
  30  -8  -1  182.98   15.63
  30  -8  -2   10.06   18.40
  30   8  -2   10.19    8.99
 -30  -8   2   15.56    9.55
  30  -8  -2   11.13   23.64
 -30  -8   3   67.29    9.52
  30   8  -3   55.58    9.07
  30   8  -4  241.31    7.21
 -30  -8   4  291.81   10.33
  30   8  -5   28.86    9.00
 -30  -8   5   29.45    9.27
 -30  -8   6  436.49   10.67
  30   8  -6  434.02   10.29
 -30  -8   7   17.53    8.89
  30   8  -7    3.29    8.46
 -30  -8   8   36.97    8.64
  30   8  -8   30.24    8.56
 -30  -8   9  154.44    9.09
  30   8  -9  147.49    8.87
  30   8 -10    9.15    8.36
 -30  -8  10   10.65    8.29
 -30  -8  11  112.89    8.74
  30   8 -11  104.42    8.72
 -30  -8  12   15.32    8.53
  30   8 -12    5.68    8.51
 -30  -8  13   40.03    8.65
  30   8 -13   39.63    8.57
  30   8 -14  520.88   10.37
 -30  -8  14  556.18   10.30
 -30  -8  15   15.37    5.97
  30   8 -15   21.45    8.37
 -30  -8  16   36.12    8.79
  30   8 -16   40.16    8.71
 -30  -8  17   13.31    8.49
 -30  -8  18    7.87    8.64
 -30  -8  19   48.20    6.38
  30 -10  -1    4.71   21.94
  30  10  -1   -1.13    9.23
  30 -10  -1    6.60   26.95
 -30 -10   1   10.31   10.93
  30  10  -2    9.99    9.52
  30 -10  -2    2.66   33.41
 -30 -10   2   14.70   10.77
  30 -10  -2    0.34   28.17
  30  10  -3  193.53   10.00
 -30 -10   3  213.95   11.63
  30  10  -4    5.04    9.33
 -30 -10   4   14.88   13.18
 -30 -10   5  152.98   11.28
  30  10  -5  137.60    9.70
  30  10  -6   13.97    8.98
 -30 -10   6    0.18   10.33
 -30 -10   7    4.00   10.46
  30  10  -7    5.22    9.45
 -30 -10   8  166.25   11.05
  30  10  -8  131.58    9.47
 -29  -1   1 1373.26   15.21
 -29   1   1 1615.99   18.58
  29   1  -1 1507.23   17.18
  29  -1  -1 1447.69   20.24
  29   1  -2   85.38    9.36
 -29   1   2  104.97    9.23
 -29  -1   2  105.22    8.23
  29  -1  -2   85.06   10.70
  29   1  -3  132.89    9.62
  29  -1  -3  129.21   10.44
 -29   1   3  206.08   11.09
 -29  -1   3  204.86    8.70
  29   1  -4  233.29   10.27
 -29   1   4  243.58   12.10
  29  -1  -4  162.75   12.18
 -29  -1   4  182.29    9.09
  29  -1  -5 1227.64   17.11
 -29  -1   5 1231.12   16.86
 -29   1   5 1229.94   18.33
  29   1  -5 1230.65   14.48
  29  -1  -6   32.21    9.97
 -29   1   6   43.89   11.83
  29   1  -6   37.34    8.13
 -29  -1   6   41.96    7.73
 -29   1   7   56.72   10.67
  29  -1  -7   65.02   11.61
  29   1  -7   60.12    8.26
 -29  -1   7   55.37    8.18
 -29  -1   8   63.90    7.97
 -29   1   8   46.98   10.38
  29  -1  -8   48.56    9.91
  29   1  -8   48.69    8.05
 -29   1   9 1043.73   16.43
 -29  -1   9 1031.76   16.16
  29   1  -9 1035.53   16.47
  29  -1  -9 1035.43   15.93
 -29  -1  10   14.51    8.96
 -29   1  10   12.07   11.47
  29  -1 -10    9.45    9.09
  29   1 -10    8.52    9.29
 -29   1  11  490.21   14.81
 -29  -1  11  468.54    9.64
  29   1 -11  483.95   12.06
 -29   1  12    9.63    9.46
  29   1 -12   12.67    7.58
 -29  -1  12   10.99    7.36
  29   1 -13  697.29   12.87
 -29  -1  13  464.97   10.91
 -29   1  13  672.23   15.61
 -29   1  14   13.39    9.91
 -29  -1  14   16.73    7.72
 -29  -1  15 1204.78   17.99
 -29   1  15 1203.12   18.26
 -29  -1  16    9.27    7.97
 -29   1  16   19.05   10.25
 -29  -1  17   71.83    8.08
 -29   1  17   68.38    8.94
 -29   1  18   10.65   10.19
 -29  -1  18   10.49    9.66
 -29  -1  19  303.47    9.58
 -29   1  19  304.34   10.39
 -29   1  20   12.24   10.31
 -29  -1  20   12.64    8.27
 -29   1  21  127.11    9.35
 -29   1  21  111.71   10.51
 -29  -1  21  129.12    9.08
 -29  -1  22    2.40    8.28
 -29   1  22    0.00    9.59
 -29   1  22    2.44   10.51
 -29   1  23  393.17   12.58
 -29  -1  23  385.79   10.12
 -29   1  23  393.72   13.56
 -29  -1  24    4.69    8.36
 -29   1  24    2.63    8.14
 -29   1  24    4.92   10.46
 -29  -1  25   83.35   10.54
 -29   1  25   71.06   11.18
 -29   1  25   34.28    9.19
 -29   1  26   -1.00    8.92
 -29   1  26    0.69   10.95
 -29  -1  26    4.97    8.50
 -29   1  27   16.54    9.19
 -29  -1  27   26.32    8.52
 -29  -1  27   43.74   10.67
 -29   1  27    2.19   11.50
 -29  -1  28   53.18    9.17
 -29  -1  28   -3.43    8.99
 -29   1  28   26.50   10.04
 -29   1  28   49.03    9.43
  29   3  -1  252.60   10.02
  29  -3  -1  330.91   13.97
 -29  -3   1  403.93    9.89
  29   3  -2  364.16   10.37
 -29  -3   2  489.36   11.82
  29  -3  -2  367.50   16.88
  29   3  -3  834.37   12.18
  29  -3  -3  556.87   19.05
 -29  -3   3  705.27   11.12
  29  -3  -4  701.51   20.80
 -29  -3   4  691.29   11.88
  29   3  -4  706.65   11.29
  29  -3  -5    2.20   17.21
 -29  -3   5    3.24    7.85
  29   3  -5    5.35    8.24
  29   3  -6  563.90   10.44
 -29  -3   6  554.00   10.00
 -29  -3   7  314.24    8.86
  29   3  -7  306.55    9.09
  29   3  -8   24.12    7.34
 -29  -3   8   27.50    7.31
 -29  -3   9  213.18    8.04
  29   3  -9  283.88    9.95
 -29  -3  10  676.33   10.42
  29   3 -10  708.08   10.67
  29   3 -11  564.07   10.01
 -29  -3  11  670.76   10.36
  29   3 -12    4.00    7.13
 -29  -3  12    7.35    7.19
 -29   3  13  242.46   20.20
 -29   3  13  274.68   22.06
 -29  -3  13  219.26    8.29
  29   3 -13  293.89    8.69
 -29   3  14  306.29   20.84
 -29   3  14  272.54   16.21
 -29  -3  14  321.02    8.87
  29   3 -14  362.66    9.04
 -29   3  15   45.14   13.43
 -29  -3  15   46.02    7.44
  29   3 -15   55.62    7.52
 -29   3  15   53.14   16.06
 -29   3  16   64.63   16.51
 -29   3  16   68.53   13.96
 -29  -3  16   57.28    7.68
 -29   3  17  123.53   15.97
 -29  -3  17  153.36    8.36
 -29   3  17  137.92   13.57
 -29  -3  18  272.90    8.94
 -29   3  18  183.69   17.11
 -29   3  18  243.44   14.84
 -29  -3  19  355.10    9.46
 -29   3  19  223.52   16.18
 -29   3  19  337.00   15.66
 -29  -3  20  142.54    8.53
 -29   3  20  112.85   10.69
 -29   3  20  112.38   16.62
 -29   3  21  270.39   13.81
 -29   3  21  150.49   18.18
 -29  -3  21  311.74    9.42
 -29   3  22   32.68   16.85
 -29   3  22   79.22   14.17
 -29  -3  22   50.51    8.41
 -29   3  23    4.40   14.67
 -29  -3  23   21.31    8.22
 -29   3  23   19.42   12.00
 -29  -3  24    6.22    8.29
 -29   3  24   13.37   12.30
 -29   3  24    6.20   15.51
 -29  -3  25   30.70    6.05
 -29   3  25   14.13   16.32
 -29   3  25   24.88   10.36
 -29   3  26    0.57   12.83
 -29  -3  26    3.26    8.65
 -29   3  26    2.86   16.74
 -29   3  27   13.68   17.51
 -29  -3  27   78.61   10.88
 -29   3  27   68.59   13.39
  29  -5  -1    8.68   11.80
  29  -5  -1   12.91   12.03
  29   5  -1    4.35    8.89
 -29  -5   1   12.07    8.70
 -29  -5   2 1033.63   12.51
  29  -5  -2  852.79   22.18
  29   5  -2 1034.57   12.76
  29  -5  -2 1016.53   24.44
  29  -5  -3   48.89   25.05
  29  -5  -3   38.83   20.75
 -29  -5   3   65.13    8.56
  29   5  -3   57.90    8.86
 -29  -5   4   62.02    8.31
  29   5  -4   69.48   10.47
 -29  -5   5   13.76    8.04
  29   5  -5   10.93    8.24
 -29  -5   6   23.71    8.00
  29   5  -6   29.19    8.05
 -29  -5   7    3.51    7.77
  29   5  -7    8.78    7.85
 -29  -5   8   32.99    7.60
  29   5  -8   26.47    8.00
  29   5  -9    9.61    7.83
 -29  -5   9   14.24    9.19
  29   5 -10  997.36   11.69
 -29  -5  10 1052.77   11.90
  29   5 -11   25.88    7.28
 -29  -5  11   26.50    7.37
  29   5 -12   59.47    7.20
 -29  -5  12   70.37    7.38
 -29  -5  13   -2.03    7.21
  29   5 -13    3.97    7.12
  29   5 -14   40.68    7.24
 -29  -5  14   36.55    7.49
  29   5 -15  122.07    7.69
 -29  -5  15   99.68    7.62
 -29  -5  16   16.18    7.65
  29   5 -16   14.12    9.24
 -29  -5  17   33.22    7.50
 -29  -5  18  112.02    8.08
 -29   5  19   11.60   20.22
 -29  -5  19   16.56    7.83
 -29   5  19   10.56   19.49
 -29   5  20  239.14   19.65
 -29  -5  20  308.27    9.40
 -29   5  20  281.84   22.59
 -29  -5  21   16.07    7.96
 -29   5  21    9.10   18.08
 -29   5  21   14.31   15.13
 -29  -5  22    0.87    8.05
 -29   5  22    5.49   18.99
 -29   5  22    3.02   18.02
 -29   5  23   23.17   18.65
 -29   5  23   39.66   18.75
 -29  -5  23   34.51    8.38
 -29   5  24    4.26   19.30
 -29   5  24    2.08   17.22
 -29  -5  24    1.20    8.65
 -29   5  25   57.17   21.21
 -29   5  25   86.87   18.96
 -29  -5  25   73.74    8.97
 -29  -7   1   27.22   10.99
  29  -7  -1   25.72   15.99
  29  -7  -1   28.06   12.07
  29   7  -1   31.69    8.85
  29  -7  -2    5.57   19.07
  29   7  -2    7.75    8.80
  29  -7  -2    8.76   14.01
 -29  -7   2    0.15    9.06
 -29  -7   3   11.81    9.02
  29   7  -3   22.89    8.65
  29  -7  -3   19.88   27.59
  29   7  -4    6.85    8.62
 -29  -7   4    4.59    8.70
 -29  -7   5  376.52    9.87
  29   7  -5  356.48    9.58
 -29  -7   6  179.54    9.19
  29   7  -6  192.62    9.00
 -29  -7   7  375.04    9.80
  29   7  -7  381.79    9.44
 -29  -7   8  176.17    8.78
  29   7  -8  184.76    8.83
  29   7  -9   16.69    7.95
 -29  -7   9   24.45    7.89
  29   7 -10    5.38    7.86
 -29  -7  10    0.28    7.79
 -29  -7  11   83.59    8.09
  29   7 -11   84.52    8.16
 -29  -7  12    6.45    9.67
  29   7 -12    6.87    8.17
 -29  -7  13    7.58    7.99
  29   7 -13   10.50    7.99
 -29  -7  14   43.96    7.98
  29   7 -14   37.72    7.98
 -29  -7  15  502.06   11.35
  29   7 -15  486.19    9.71
  29   7 -16  174.07    8.33
 -29  -7  16  149.34    8.40
 -29  -7  17   18.24    5.93
 -29  -7  18   46.43    8.28
 -29  -7  19   12.93    8.13
 -29  -7  20   10.67    8.23
 -29  -7  21   81.65    8.98
 -29  -9   1  384.07   11.59
  29   9  -1  351.27   10.19
  29  -9  -1  360.78   22.59
  29  -9  -1  400.23   21.23
  29  -9  -2  163.34   20.96
  29   9  -2  148.60    9.43
 -29  -9   2  140.35    7.56
  29  -9  -2  166.01   26.07
  29  -9  -3  114.52   35.41
  29  -9  -3  125.01   29.33
 -29  -9   3  109.47   10.35
  29   9  -3   96.90    9.35
  29   9  -4   26.62    9.15
 -29  -9   4   27.77    9.84
  29   9  -5  243.00    9.27
 -29  -9   5  263.25   10.68
  29   9  -6   24.40    8.65
 -29  -9   6   20.29    9.66
  29   9  -7   41.78    8.62
 -29  -9   7   51.94    9.47
 -29  -9   8   10.40    9.29
  29   9  -8   15.98    8.61
 -29  -9   9  260.87   10.18
  29   9  -9  277.82    9.58
  29   9 -10  117.86    9.01
 -29  -9  10  122.57    9.40
 -29  -9  11  126.71    9.73
  29   9 -11  130.25    9.31
  29   9 -12  117.92    9.16
 -29  -9  12  113.24    9.41
 -29  -9  13  147.95    9.60
  29   9 -13  150.17    9.40
 -29  -9  14   68.39    9.38
  29   9 -14   70.60    9.22
 -29  -9  15  162.97    9.63
  29   9 -15  153.89    9.57
 -28   0   1    2.64    8.00
  28   0  -1    2.37   11.34
 -28   0   2 3059.27   27.66
  28   0  -2 3045.58   27.68
  28   0  -3    3.15    9.15
 -28   0   3    4.67    9.82
  28   0  -4  149.72   11.76
 -28   0   4  164.34    9.42
  28   0  -5    3.74    8.53
 -28   0   5   -0.54    8.52
  28   0  -6  355.72   12.37
 -28   0   6  407.82   12.53
 -28   0   7    7.55    9.58
  28   0  -7    2.21    9.58
 -28   0   8   14.63    9.47
  28   0  -8   16.55    9.70
  28   0  -9   -2.05    9.36
 -28   0   9   -1.24    9.33
  28   0 -10 1238.48   14.37
 -28   0  10 1264.17   15.67
 -28   0  11   -1.79    8.96
  28   0 -11    0.60    7.45
 -28   0  12  244.35    8.54
 -28   0  13    6.31    8.99
 -28   0  14  298.19   11.16
 -28   0  15    3.09    9.51
 -28   0  16  577.82   13.18
 -28   0  17    8.51    9.89
 -28   0  18  394.27   10.64
 -28   0  19    1.67   10.05
 -28   0  20  303.23   11.46
 -28   0  21    7.26    8.30
 -28   0  22    5.97    7.91
 -28   0  23    7.06    8.28
 -28   0  24  215.17   10.79
 -28   0  24  251.30    9.68
 -28   0  25   -2.06    7.97
 -28   0  25   -0.49   10.25
 -28   0  26   18.78    8.21
 -28   0  26   37.31    8.27
 -28   0  27    3.44   10.43
 -28   0  27    1.19    8.29
 -28   0  28   13.91   10.94
 -28   0  28   48.22   10.91
  28   2  -1  453.63   12.81
 -28  -2   1  424.57   10.11
 -28   2   1  430.71   13.02
  28  -2  -1  442.09   14.57
  28  -2  -2    6.27   11.64
  28   2  -2    6.70    8.86
 -28   2   2    3.72    9.53
 -28  -2   2    2.17    8.08
 -28  -2   3  587.15   11.36
  28  -2  -3  583.52   17.80
  28   2  -3  591.69   11.37
 -28   2   3  594.38   15.46
 -28   2   4   19.97   11.53
  28  -2  -4   10.37   12.57
  28   2  -4   17.35    8.28
 -28  -2   4   17.48    7.76
  28   2  -5  235.98    9.42
 -28   2   5  245.51   14.00
  28  -2  -5  171.69   13.44
 -28  -2   5  259.03    9.17
  28   2  -6  568.98   10.61
 -28  -2   6  570.91   10.96
 -28   2   6  569.30   18.95
  28  -2  -6  568.39   17.17
 -28  -2   7  245.76    8.74
 -28   2   7  254.82   15.81
  28  -2  -7  206.44   13.95
  28   2  -7  204.60    8.61
 -28   2   8  897.98   24.20
 -28  -2   8  882.28   11.69
  28   2  -8  885.13   11.97
 -28  -2   9   50.46    7.80
  28   2  -9   67.40    8.99
 -28   2   9   58.97   13.97
  28   2 -10    4.07    7.07
 -28   2  10    3.46   13.14
 -28  -2  10    7.70    6.83
 -28   2  11  866.22   19.94
  28   2 -11 1077.75   13.13
 -28  -2  11  783.15   11.58
  28   2 -12  180.60    7.98
 -28   2  12  107.31   10.87
 -28  -2  12  160.06    8.05
 -28   2  13  175.23   12.41
  28   2 -13  214.37    8.38
 -28  -2  13  209.19    8.32
  28   2 -14   54.19    9.21
 -28   2  14   34.46   10.06
 -28  -2  14   34.07    7.45
 -28   2  15   89.54   10.69
 -28   2  15  111.25   10.73
 -28  -2  15  100.94    7.98
 -28  -2  16  865.26   12.78
 -28   2  16  978.99   19.61
 -28   2  16  834.37   17.21
 -28   2  17   12.53    9.99
 -28  -2  17   14.19    9.40
 -28   2  17   14.35   12.11
 -28  -2  18   52.17    7.86
 -28   2  18   56.83   10.56
 -28   2  18   53.77   12.19
 -28  -2  19  315.01    9.40
 -28   2  19  344.04   13.28
 -28   2  19  365.92   13.13
 -28  -2  20   37.74    8.05
 -28   2  20   53.79   10.96
 -28   2  20   44.78   11.00
 -28   2  21  390.86   12.53
 -28   2  21  442.60   13.78
 -28  -2  21  414.55   10.11
 -28   2  22   22.95    8.70
 -28   2  22   24.11   11.36
 -28  -2  22   33.18    8.06
 -28  -2  23   -1.09    8.13
 -28   2  23    6.23    8.89
 -28   2  23   -1.64   11.79
 -28  -2  24  292.98    9.46
 -28   2  24  221.26   10.32
 -28   2  24  177.98   13.89
 -28   2  25    0.22    8.94
 -28  -2  25    3.84    8.29
 -28   2  25    2.04   12.38
 -28  -2  26  200.58   11.12
 -28   2  26  185.69   12.03
 -28   2  26   72.70   13.80
 -28  -2  27   36.71    8.91
 -28   2  27   17.37   13.66
 -28   2  27   47.99   11.55
 -28  -2  28   32.54    8.86
 -28   2  28   -5.69   11.78
 -28   2  28   23.15   11.70
  28   4  -1  193.14    9.71
  28  -4  -1  175.68   13.27
 -28  -4   1  191.55    9.18
 -28  -4   2  432.65   10.02
  28   4  -2  432.68   10.54
  28  -4  -2  293.45   15.88
  28  -4  -3  349.18   21.16
 -28  -4   3  494.73   10.12
  28   4  -3  503.74   10.60
  28  -4  -3  464.15   18.82
 -28  -4   4   60.50    8.23
  28   4  -4   67.85    8.44
 -28  -4   5  607.95   10.25
  28   4  -5  618.72   10.88
 -28  -4   6    0.72    7.90
  28   4  -6    7.63    7.49
  28   4  -7    2.77    5.40
 -28  -4   7    8.32    7.50
  28   4  -8  126.86    8.11
 -28  -4   8  143.07    7.76
  28   4  -9   60.08    7.49
 -28  -4   9   55.76    7.41
  28   4 -10  209.72    8.12
 -28  -4  10  199.54    8.02
  28   4 -11  361.10    8.79
 -28  -4  11  384.41   10.13
 -28  -4  12  146.66    7.53
  28   4 -12  155.32    7.60
  28   4 -13   15.33    7.03
 -28  -4  13   14.90    7.01
 -28  -4  14   35.53    7.31
  28   4 -14   39.81    7.16
  28   4 -15   47.52    7.43
 -28   4  15   50.50   23.52
 -28   4  15   47.82   21.61
 -28  -4  15   55.45    7.50
 -28   4  16    4.69   18.72
 -28   4  16    5.25   16.01
 -28  -4  16    8.68    7.58
 -28  -4  17  235.88    8.43
 -28   4  17  230.03   20.16
 -28   4  17  208.01   16.09
 -28   4  18   64.03   16.14
 -28  -4  18   73.39    9.44
 -28   4  18   59.14   13.38
 -28   4  19    6.78   15.95
 -28   4  19    7.48   14.08
 -28  -4  19    9.54    7.73
 -28   4  20   82.10   17.76
 -28  -4  20   98.21    8.20
 -28   4  20   88.96   14.73
 -28   4  21   28.31   17.70
 -28  -4  21   49.20    7.88
 -28   4  21   33.05   12.40
 -28   4  22   10.11   16.25
 -28  -4  22   12.69    8.07
 -28   4  22   10.27   13.03
 -28   4  23    8.18   16.68
 -28   4  23   28.16   14.87
 -28  -4  23   26.99    7.89
 -28   4  24   -0.16   17.34
 -28  -4  24    9.05    8.35
 -28   4  24   12.48   13.09
 -28   4  25   10.34   18.32
 -28   4  25  101.67   16.16
 -28  -4  25   88.29    8.96
 -28   4  26    4.29   18.84
 -28  -4  26    0.47    8.90
 -28   4  26    2.55   13.88
  28   6  -1  122.25    8.75
  28  -6  -1  117.61   12.38
  28  -6  -1  126.07   14.56
 -28  -6   1  121.25    8.98
  28  -6  -2   72.94   13.98
  28  -6  -2   63.51   15.59
  28   6  -2   79.51    8.48
 -28  -6   2   76.19    8.69
  28  -6  -3  460.84   32.23
  28   6  -3  662.00   10.76
  28  -6  -3  539.70   29.57
 -28  -6   3  657.08   10.64
  28   6  -4   57.02    8.29
 -28  -6   4   54.86    8.18
  28   6  -5   62.29    8.26
 -28  -6   5   78.93    8.08
 -28  -6   6  568.15    9.80
  28   6  -6  588.64   10.36
  28   6  -7  261.92    9.09
 -28  -6   7  242.88    8.88
 -28  -6   8  763.87   11.01
  28   6  -8  776.82   10.94
  28   6  -9   33.06    8.04
 -28  -6   9   37.36    7.59
  28   6 -10  107.03    8.01
 -28  -6  10   89.32    7.82
 -28  -6  11  351.25    8.94
  28   6 -11  358.07    8.91
 -28  -6  12  186.59    8.19
  28   6 -12  196.13    8.19
  28   6 -13  119.55    7.89
 -28  -6  13  121.82    7.76
 -28  -6  14   36.48    7.63
  28   6 -14   38.72    7.62
  28   6 -15   69.73    7.85
 -28  -6  15   61.87    7.79
  28   6 -16  936.20   11.04
 -28  -6  16  942.23   12.60
 -28  -6  17  301.70    8.90
 -28  -6  18  204.19    8.49
 -28  -6  19   17.86    7.85
 -28   6  20   81.33   26.47
 -28  -6  20   97.96    8.38
 -28   6  20   73.19   26.59
 -28   6  20    2.53    9.54
 -28   6  21   91.47   20.90
 -28  -6  21  126.81    8.55
 -28   6  21  100.94   22.16
 -28   6  22   55.36   18.23
 -28  -6  22   70.30    8.67
 -28   6  22   67.94   22.69
 -28   6  23    2.35   16.74
 -28   6  23    1.36   19.75
 -28  -6  23    1.05    8.31
 -28   6  24  180.74   21.57
 -28  -6  24  185.96    9.47
 -28   6  24  154.28   21.09
  28   8  -1   34.92    8.91
 -28  -8   1   41.66    9.30
  28  -8  -1   25.44   11.33
  28  -8  -1   27.71   16.58
  28   8  -2  106.09    9.08
 -28  -8   2  110.46    9.64
  28  -8  -2   92.99   20.77
  28  -8  -2  106.50   15.27
  28  -8  -3   65.16   17.91
 -28  -8   3   63.24    9.22
  28   8  -3   65.77    8.84
  28  -8  -3   63.31   25.62
 -28  -8   4   23.70    9.26
  28   8  -4   15.11    8.55
 -28  -8   5  -10.44    9.15
  28   8  -5    9.20    8.50
  28   8  -6  175.23    9.06
 -28  -8   6  168.17   11.27
 -28  -8   7    0.03    8.79
  28   8  -7   17.35    8.45
  28   8  -8   43.50    8.50
 -28  -8   8   44.00    8.88
 -28  -8   9   37.46    6.15
  28   8  -9   38.52   10.03
 -28  -8  10   86.61    8.59
  28   8 -10   86.04    8.39
 -28  -8  11   -0.77    8.19
  28   8 -11    2.48    8.05
 -28  -8  12   42.85    5.94
  28   8 -12   51.10    8.41
 -28  -8  13   11.27    8.28
  28   8 -13    8.39    8.37
 -28  -8  14    4.91    8.43
  28   8 -14    5.43    5.83
 -28  -8  15    6.78    8.34
  28   8 -15   13.95    8.28
 -28  -8  16  137.61    8.70
  28   8 -16  119.18    8.69
 -28  -8  17   43.91    8.65
 -28  -8  18   12.37    8.48
 -28  -8  19   18.04    8.52
 -28 -10   1  126.80   11.16
  28  10  -1  104.38    9.68
  28 -10  -1  137.87   19.94
  28 -10  -1  159.99   25.20
  28 -10  -2  141.59   20.95
 -28 -10   2  151.66   13.79
  28 -10  -2  169.54   28.20
  28  10  -2  121.01   11.20
  28 -10  -3  563.68   39.25
  28 -10  -3  541.27   37.86
 -28 -10   3  487.74   12.62
  28  10  -3  423.21   10.74
  28  10  -4   16.15    8.99
  28 -10  -4    0.18    9.20
 -28 -10   4   30.01   10.63
  28 -10  -4   -0.15    9.69
  28  10  -5   50.72    9.10
 -28 -10   5   43.46   10.78
 -28 -10   6   40.66   10.75
  28  10  -6   34.87    8.86
  28  10  -7    9.47    8.79
 -28 -10   7   21.66   10.17
  28  10  -8   -0.35    8.87
 -28 -10   8   10.89   11.77
  28  10  -9    9.99    8.78
 -28 -10   9    8.78    9.83
 -28 -10  10  144.48    7.47
 -27   1   1  197.04    9.64
  27  -1  -1  192.38   13.27
 -27  -1   1  194.41   10.44
  27   1  -1  225.13   12.00
 -27   1   2  702.48   14.49
  27   1  -2  771.01   14.50
 -27  -1   2  683.41   11.46
  27  -1  -2  684.51   16.17
 -27  -1   3   63.03    7.97
  27   1  -3   62.79    8.94
  27  -1  -3   58.98   11.97
 -27   1   3   75.41   10.22
 -27  -1   4  402.83   10.12
  27   1  -4  407.38   10.45
  27  -1  -4  401.77   13.60
 -27   1   4  440.33   12.93
 -27   1   5    9.99    9.88
 -27  -1   5    6.87    7.86
  27   1  -5   12.07    9.51
  27  -1  -5    4.53    9.97
 -27   1   6  197.79   11.32
  27  -1  -6  173.30   11.04
  27   1  -6  181.44    8.60
 -27  -1   6  227.60    8.92
 -27   1   7  152.82   10.80
 -27  -1   7  198.52    8.73
  27   1  -7  198.03    9.78
  27  -1  -7  154.00   10.63
 -27  -1   8  632.16   11.44
  27  -1  -8  544.77   13.71
  27   1  -8  517.29   10.87
 -27   1   8  538.46   13.82
 -27  -1   9   24.48    7.58
 -27   1   9   23.68    9.68
  27   1  -9   23.11    7.62
  27  -1  -9   37.44   10.38
 -27  -1  10  544.39   10.86
 -27   1  10  578.74   13.78
  27   1 -10  736.38   12.06
 -27  -1  11  149.96    8.01
  27   1 -11  186.78    9.85
 -27   1  11  127.32   10.28
 -27   1  12  434.15   12.93
  27   1 -12  546.07   10.66
 -27  -1  12  581.70   12.03
 -27   1  13   68.06    9.50
 -27  -1  13   69.85    7.82
 -27  -1  14   -1.90    7.60
 -27   1  14    1.16    9.41
 -27   1  15    3.06    8.03
 -27  -1  15    7.26    9.23
 -27  -1  16  193.68    8.71
 -27   1  16  191.12    9.29
 -27  -1  17  587.95   11.24
 -27   1  17  597.94   13.78
 -27   1  18  165.72   10.80
 -27  -1  18  142.67    8.45
 -27   1  19   93.06   10.51
 -27  -1  19   59.58    7.94
 -27   1  20  390.04   12.06
 -27   1  20  322.36   11.22
 -27  -1  20  427.04   11.42
 -27   1  21   88.96    8.70
 -27   1  21   96.16    9.87
 -27  -1  21   96.24    8.17
 -27  -1  22   81.90    8.20
 -27   1  22   60.02    8.03
 -27   1  22   51.34    8.43
 -27   1  23  109.06    8.61
 -27  -1  23  120.57    8.41
 -27   1  23  113.71    8.70
 -27  -1  24   77.09    8.34
 -27   1  24   72.60    8.66
 -27   1  24   46.91   10.45
 -27   1  25  139.86    9.27
 -27  -1  25  203.02   10.81
 -27   1  25  150.98    8.92
 -27  -1  26    2.88    8.17
 -27   1  26    9.57   10.92
 -27  -1  26   30.95    8.43
 -27   1  26   31.09    8.57
 -27   1  27   49.70    9.52
 -27  -1  27   72.17    8.64
 -27  -1  27   53.75    8.53
 -27   1  27   64.05    8.83
 -27   1  28   42.93    9.15
 -27  -1  28   50.69    8.76
 -27  -1  28    2.57   10.83
 -27   1  28   22.88    9.79
 -27  -3   1  466.82   10.26
  27   3  -1  349.66   10.38
  27  -3  -1  450.94   15.83
 -27  -3   2  367.66    9.91
  27  -3  -2  401.33   16.76
  27   3  -2  468.38   10.91
  27   3  -3    0.63    8.46
  27  -3  -3    1.94   13.61
 -27  -3   3   -0.67    8.02
  27  -3  -4  590.85   23.56
  27   3  -4  622.85   11.13
 -27  -3   4  692.13   11.02
  27   3  -5    5.42    7.93
 -27  -3   5   14.83    7.66
 -27  -3   6  161.94    8.17
  27   3  -6  122.46    8.30
 -27  -3   7  673.80   10.03
  27   3  -7  684.12   10.28
 -27  -3   8    5.08    7.02
  27   3  -8    8.51    7.22
 -27  -3   9  712.38   10.40
  27   3  -9  712.34   11.81
 -27  -3  10    0.45    6.95
  27   3 -10   -2.68    7.06
 -27  -3  11   59.22    7.03
  27   3 -11   68.13    7.09
 -27   3  12  648.82   25.57
  27   3 -12  805.11   10.94
 -27   3  12  755.01   28.97
 -27  -3  12  857.26   12.35
 -27   3  13    4.42   17.10
 -27  -3  13   11.30    6.94
  27   3 -13    5.08    6.97
 -27   3  13    2.42   12.53
 -27   3  14   25.17   12.43
 -27   3  14   29.53   15.00
 -27  -3  14   33.24    7.41
  27   3 -14   30.98    7.39
 -27   3  15   19.31   13.50
 -27   3  15   16.95   11.78
 -27  -3  15   17.33    7.48
 -27   3  16    5.78   13.89
 -27  -3  16    3.45    7.12
 -27   3  16    5.92   13.67
 -27   3  17  239.77   16.73
 -27  -3  17  293.18    8.60
 -27   3  17  221.65   12.71
 -27  -3  18  231.46    8.47
 -27   3  18  176.05   14.32
 -27   3  18  260.58   15.64
 -27   3  19    4.38   14.57
 -27  -3  19    8.79    7.60
 -27   3  19    9.93   10.79
 -27   3  20   66.27   13.73
 -27   3  20   94.90   11.29
 -27  -3  20   73.18    7.87
 -27   3  21    7.71   13.37
 -27  -3  21   12.07    7.85
 -27   3  21   11.56   11.04
 -27  -3  22  107.85    8.28
 -27   3  22   55.32   14.52
 -27   3  22  104.38   11.62
 -27   3  23    2.13   14.38
 -27  -3  23   10.30    8.16
 -27   3  23   10.02   11.23
 -27   3  24    8.26   14.52
 -27  -3  24    7.58    8.04
 -27   3  24    0.90   11.18
 -27   3  25    8.11   11.14
 -27  -3  25    7.78    8.39
 -27   3  25    1.95   12.44
 -27  -3  26  122.55    9.05
 -27   3  26  123.79   12.45
 -27   3  26  112.07   17.04
 -27   3  27   -4.79   16.78
 -27  -3  27    1.11    8.61
 -27   3  27   -5.09   12.13
  27  -5  -1    8.72   11.60
  27  -5  -1    6.12   11.92
  27   5  -1   13.20    8.64
 -27  -5   1    9.16    8.28
  27  -5  -2    8.61   12.80
 -27  -5   2   16.18    8.46
  27  -5  -2    7.26   12.62
  27   5  -2    2.59    8.56
 -27  -5   3   27.71    8.39
  27   5  -3   27.09    8.52
  27  -5  -3   20.00   20.42
  27  -5  -3   24.67   20.16
  27   5  -4  366.07    9.52
 -27  -5   4  368.91    9.50
  27   5  -5  142.68    8.42
 -27  -5   5  142.66    8.20
 -27  -5   6   30.33    7.77
  27   5  -6   22.40    8.02
 -27  -5   7  380.59    9.11
  27   5  -7  387.02   10.80
  27   5  -8  531.09    9.60
 -27  -5   8  548.95    9.69
  27   5  -9   72.15    7.74
 -27  -5   9   65.88    7.56
  27   5 -10  567.51    9.85
 -27  -5  10  463.80    9.05
  27   5 -11   93.96    7.60
 -27  -5  11  101.77    7.54
  27   5 -12  219.94    7.90
 -27  -5  12  213.40    8.06
  27   5 -13   -1.10    6.90
 -27  -5  13    0.73    6.94
  27   5 -14  192.40    7.75
 -27  -5  14  196.41    9.54
 -27  -5  15  106.61    7.84
  27   5 -15  109.12    7.58
 -27  -5  16  237.79    5.93
 -27   5  17  166.58   21.91
 -27  -5  17  206.96    8.39
 -27   5  17  172.15   23.90
 -27   5  18  747.00   25.93
 -27  -5  18  893.04   11.68
 -27   5  18  772.23   26.88
 -27   5  19    0.99   16.24
 -27  -5  19    0.20    7.71
 -27   5  19   -1.12   16.76
 -27   5  20   70.50   15.26
 -27  -5  20   76.15    9.73
 -27   5  20   80.79   17.92
 -27   5  21   11.16   18.50
 -27  -5  21   12.70    7.73
 -27   5  21   13.87   17.04
 -27  -5  22   65.38    7.94
 -27   5  22   52.10   17.79
 -27   5  22   60.98   15.95
 -27   5  23    0.46   18.30
 -27  -5  23    1.08    8.28
 -27   5  23   -0.72   15.87
 -27   5  24   27.19   17.38
 -27  -5  24   39.94    8.33
 -27   5  24   53.58   16.78
 -27   5  25   93.34   17.65
 -27   5  25   62.86   18.87
 -27  -5  25   74.62    9.00
  27  -7  -1  109.68   14.99
  27  -7  -1  142.10   11.92
  27   7  -1  148.05    8.83
 -27  -7   1  140.54    6.90
  27  -7  -2  118.23   12.27
  27   7  -2   96.19    6.34
 -27  -7   2  131.69    9.26
  27  -7  -2  127.33   19.29
 -27  -7   3  192.21    9.21
  27   7  -3  197.58    9.15
  27  -7  -3  179.29   16.35
  27  -7  -3  199.49   25.90
 -27  -7   4   84.78    8.95
  27   7  -4   88.99    8.34
 -27  -7   5  142.14   10.60
  27   7  -5  147.57    8.57
 -27  -7   6   26.16    8.40
  27   7  -6   26.21    8.32
 -27  -7   7  417.52    9.69
  27   7  -7  426.39    9.65
 -27  -7   8   30.75    8.36
  27   7  -8   22.55    8.23
  27   7  -9  559.30    9.92
 -27  -7   9  565.63    9.90
 -27  -7  10   46.92    7.93
  27   7 -10   38.86    7.76
  27   7 -11   77.26    8.00
 -27  -7  11   72.20    7.94
 -27  -7  12  125.14    8.15
  27   7 -12  121.08    8.15
  27   7 -13  497.88    9.59
 -27  -7  13  533.84    9.73
 -27  -7  14   11.90    7.96
  27   7 -14   -0.11    8.01
 -27  -7  15    7.47    7.92
  27   7 -15   15.24    8.03
  27   7 -16   59.28    7.99
 -27  -7  16   52.52    7.99
 -27  -7  17  316.05    9.15
 -27  -7  18   34.60    8.15
 -27  -7  19   34.69    5.71
 -27  -7  20   24.08    8.39
 -27  -7  21  140.95    8.73
 -27  -7  22    2.97    8.28
 -27   7  22    7.74   30.56
 -27   7  22    3.71   23.71
  27  -9  -1    6.63   14.41
  27  -9  -1    7.93   18.59
 -27  -9   1   10.79    9.84
  27   9  -1    9.91    8.86
  27  -9  -2  186.20   17.00
 -27  -9   2  194.35   10.96
  27   9  -2  168.87    8.91
  27  -9  -2  214.08   23.67
  27  -9  -3    7.27   16.23
  27  -9  -3   15.00   25.66
 -27  -9   3   11.37    9.63
  27   9  -3    9.57    8.15
  27  -9  -4  333.55    8.70
 -27  -9   4  330.66   10.85
  27   9  -4  336.91    9.82
  27  -9  -4  327.02   36.63
  27  -9  -4  340.61   34.82
  27   9  -5   90.95    8.57
 -27  -9   5  105.22    9.83
  27   9  -6   79.97   10.68
 -27  -9   6   93.33    9.32
  27   9  -7   15.41    8.42
 -27  -9   7   17.65    9.24
 -27  -9   8   74.34    9.21
  27   9  -8   54.79    8.43
 -27  -9   9   52.85    9.19
  27   9  -9   61.50    8.65
  27   9 -10   11.48    8.34
 -27  -9  10   10.31    8.91
 -27  -9  11   -4.65    9.02
  27   9 -11    2.54    6.01
  27   9 -12  115.46   10.80
 -27  -9  12  119.23    9.26
 -27  -9  13  131.33    9.22
  27   9 -13  112.33    8.97
  27   9 -14   31.26    8.82
 -27  -9  14   49.11    9.04
  27   9 -15   11.03    8.67
 -27  -9  15   17.62    8.93
 -27  -9  16   18.36    9.05
 -26   0   1    4.18    7.76
  26   0  -1   -1.05    9.14
 -26   0   2  221.58   11.54
  26   0  -2  143.45   10.71
  26   0  -3    0.79   11.06
 -26   0   3    4.58    9.94
 -26   0   4  311.98   11.70
  26   0  -4  255.05   12.14
 -26   0   5   -0.83    9.92
  26   0  -5   -0.52    8.16
  26   0  -6  101.67    8.73
 -26   0   6  116.98   10.33
  26   0  -7    0.54    9.68
 -26   0   7   -1.01    9.65
  26   0  -8  702.93   13.68
 -26   0   8  716.14   11.77
  26   0  -9    7.13    7.55
 -26   0   9    1.86    9.07
  26   0 -10  476.55   12.12
 -26   0  10  454.05   11.77
 -26   0  11    1.18    8.70
  26   0 -11   -0.76    7.13
 -26   0  12   64.14    9.04
 -26   0  13   -0.40    7.15
 -26   0  14  463.43   11.86
 -26   0  15    7.16    9.22
 -26   0  16  317.10    9.76
 -26   0  17    4.20    7.67
 -26   0  18 1048.96   15.24
 -26   0  19    4.70    7.80
 -26   0  20   69.37    8.01
 -26   0  21    3.89    9.49
 -26   0  22  154.66   10.23
 -26   0  23   -0.53    7.33
 -26   0  23    4.36    7.92
 -26   0  24   56.74    8.21
 -26   0  24   71.79    8.01
 -26   0  25    4.80    8.04
 -26   0  25    4.58    7.83
 -26   0  26  379.83   10.48
 -26   0  26  392.05   10.67
 -26   0  27   11.84    8.27
 -26   0  27    0.47   10.21
 -26   0  28   90.09    9.46
 -26   0  28  182.18    9.44
  26   2  -1  205.22    9.84
 -26   2   1  200.97   10.98
 -26  -2   1  189.03    8.76
  26  -2  -1  140.97   12.41
  26   2  -2   -1.91    8.76
 -26   2   2    1.68    9.35
  26  -2  -2    0.00   11.50
 -26  -2   2    4.29    9.75
  26  -2  -3  221.30   14.97
  26   2  -3  305.32   10.12
 -26  -2   3  265.06    8.99
 -26   2   3  297.56   12.41
 -26   2   4   56.63   11.75
  26  -2  -4   38.46   12.35
 -26  -2   4   65.54    7.70
  26   2  -4   61.47    8.07
  26   2  -5   95.86    9.63
  26  -2  -5   68.80   13.17
 -26  -2   5   99.22    9.24
 -26   2   5   91.95   12.51
 -26   2   6  121.52   15.46
  26  -2  -6   94.92   14.01
  26   2  -6   84.04    7.88
 -26  -2   6  104.09    7.61
  26   2  -7  764.15   11.45
 -26   2   7  899.17   23.21
  26  -2  -7  709.59   19.14
 -26  -2   7  857.14   11.84
  26   2  -8  169.19    8.26
 -26  -2   8  145.73    7.71
 -26   2   8  138.46   14.56
  26   2  -9  155.91    7.83
 -26   2   9  158.79   15.49
 -26  -2   9  191.92    8.03
 -26   2  10   14.82   12.38
 -26  -2  10   19.37    7.02
  26   2 -10   12.00    7.07
  26   2 -11  108.56    7.40
 -26  -2  11  123.64    7.43
 -26   2  11   88.06   11.78
 -26   2  12   33.20   11.12
 -26  -2  12   34.55    7.29
  26   2 -12   40.15    7.40
 -26  -2  13  242.99    8.75
 -26   2  13  211.37   12.76
  26   2 -13  201.49    8.28
 -26   2  14  437.90   13.40
 -26   2  14  397.33   14.34
 -26  -2  14  379.53    9.25
 -26   2  15  309.43   13.46
 -26   2  15  289.01   13.65
 -26  -2  15  311.87    8.75
 -26   2  16    6.11    9.61
 -26  -2  16    0.11    7.46
 -26   2  16    6.41   10.33
 -26   2  17  230.48   12.94
 -26  -2  17  214.03    8.37
 -26   2  17  198.70   11.20
 -26   2  18   22.59   11.55
 -26  -2  18   29.03    7.80
 -26   2  18   21.59    8.24
 -26   2  19    2.10    8.10
 -26   2  19   -1.56   10.04
 -26  -2  19    5.35    7.79
 -26  -2  20   53.95    7.67
 -26   2  20   74.25   10.24
 -26   2  20   50.78   10.77
 -26   2  21   35.51   10.81
 -26   2  21   34.06   10.14
 -26  -2  21   43.99    7.87
 -26   2  22   37.20   11.26
 -26  -2  22   56.11    8.01
 -26   2  22   36.89    8.44
 -26   2  23   -1.92   10.23
 -26  -2  23    9.82    8.11
 -26   2  23   -0.88   11.28
 -26   2  24  254.52   11.56
 -26   2  24  120.26   13.32
 -26  -2  24  258.31    9.22
 -26   2  25   61.30   12.70
 -26  -2  25  101.82    8.47
 -26   2  25  135.42   10.88
 -26   2  26    0.47   12.66
 -26  -2  26    6.39    7.99
 -26   2  26   10.15   10.53
 -26   2  27    7.01   10.55
 -26  -2  27    2.85    8.33
 -26   2  27   -2.76   13.19
 -26  -2  28   -3.61    8.88
 -26   2  28    9.77   11.13
 -26   2  28   11.39    8.90
 -26  -2  28   21.00    8.85
  26  -4  -1 1095.51   19.19
 -26  -4   1 1303.90   13.69
  26   4  -1 1246.85   13.62
  26  -4  -2   30.48   11.36
 -26  -4   2   31.20    7.98
  26  -4  -2   27.35   13.86
  26   4  -2   34.20    8.61
 -26  -4   3  519.18   10.08
  26  -4  -3  368.54   18.92
  26   4  -3  517.10   10.32
  26  -4  -3  402.16   24.53
 -26  -4   4   39.90    7.91
  26   4  -4   38.34    8.15
  26   4  -5 1977.99   16.58
 -26  -4   5 1907.30   16.00
  26   4  -6   93.97    7.94
 -26  -4   6   87.89    7.71
 -26  -4   7  623.05    9.86
  26   4  -7  636.06   10.16
  26   4  -8    5.62    7.11
 -26  -4   8    6.97    7.33
 -26  -4   9 1366.70   13.41
  26   4  -9 1240.15   12.90
 -26  -4  10    1.29    6.93
  26   4 -10    1.00    7.20
  26   4 -11  214.79    7.96
 -26  -4  11  166.65    7.67
  26   4 -12    1.95    7.18
 -26  -4  12    0.64    6.91
 -26  -4  13  780.26   10.98
  26   4 -13  778.62   10.30
 -26   4  14   33.94   22.65
  26   4 -14   43.98    7.23
 -26  -4  14   43.70    7.38
 -26   4  14   33.01   19.87
 -26  -4  15  474.93    9.16
 -26   4  15  539.34   23.35
  26   4 -15  521.61    9.37
 -26   4  15  478.09   20.85
 -26   4  16   81.84   16.69
 -26  -4  16   94.22    7.46
 -26   4  16   69.09   13.18
 -26   4  17  647.42   20.35
 -26   4  17  627.27   22.70
 -26  -4  17  693.93   10.55
 -26   4  18   11.63   15.63
 -26  -4  18    9.90    7.34
 -26   4  18    8.21   13.31
 -26  -4  19  785.49   11.53
 -26   4  19  698.30   19.51
 -26   4  19  659.78   22.17
 -26   4  20    8.02   16.57
 -26   4  20    5.91   11.46
 -26  -4  20    2.59    7.39
 -26   4  21    5.08   15.20
 -26  -4  21   10.93    7.68
 -26   4  21    7.39   11.67
 -26   4  22    5.33   11.47
 -26  -4  22    3.66    7.79
 -26   4  22    1.25   15.07
 -26   4  23  238.71   13.41
 -26   4  23  158.52   17.82
 -26  -4  23  241.88    8.65
 -26   4  24   24.73   17.10
 -26  -4  24   26.21    8.14
 -26   4  24   49.59   12.07
 -26   4  25   28.61   14.57
 -26  -4  25   54.72    8.47
 -26   4  25   55.76   12.76
 -26   4  26   49.77   13.15
 -26   4  26   -8.64   18.43
 -26  -4  26   43.76    8.93
 -26   4  27  264.32   15.33
  26  -6  -1  459.07   14.79
  26   6  -1  464.48   10.21
  26  -6  -1  449.58   17.25
 -26  -6   1  465.81   10.41
  26   6  -2    6.85    8.34
  26  -6  -2    2.46   10.86
  26  -6  -2    2.84   14.58
 -26  -6   2    2.42    8.30
  26  -6  -3   11.87   20.62
  26  -6  -3   14.51   15.03
  26   6  -3   18.74    8.24
 -26  -6   3   18.23    8.21
 -26  -6   4   14.19    8.01
  26   6  -4   12.99    7.93
 -26  -6   5  132.06    9.93
  26   6  -5  125.91    8.24
 -26  -6   6  180.57    8.42
  26   6  -6  171.39    8.49
 -26  -6   7   15.78    7.66
  26   6  -7   12.68    7.61
 -26  -6   8   52.46    7.61
  26   6  -8   59.05    7.60
 -26  -6   9  407.14    9.06
  26   6  -9  404.31    9.15
  26   6 -10   19.86    5.45
 -26  -6  10   28.52    7.56
  26   6 -11  230.54    8.17
 -26  -6  11  171.66    6.02
 -26  -6  12    2.10    7.37
  26   6 -12   12.26    7.38
 -26  -6  13   63.13    7.65
  26   6 -13   56.44    7.59
 -26  -6  14  263.41    6.65
  26   6 -14  339.23    8.77
 -26  -6  15   -3.47    7.32
  26   6 -15    2.65    7.36
 -26  -6  16  125.94    8.20
 -26  -6  17   72.03    7.82
 -26   6  18    3.45   21.56
 -26   6  18    7.48   26.52
 -26  -6  18    8.18    7.70
 -26   6  19  277.89   22.84
 -26  -6  19  352.15    8.93
 -26   6  19  322.80   24.34
 -26   6  20   47.81   17.80
 -26   6  20   53.65   19.67
 -26  -6  20   43.66    7.99
 -26   6  21   22.98   18.07
 -26  -6  21   25.77    7.87
 -26   6  21   19.64   16.16
 -26   6  22   80.29   19.76
 -26  -6  22   84.03    8.16
 -26   6  22   63.43   15.79
 -26  -6  23    5.94    8.40
 -26   6  23    2.06   17.90
 -26   6  23    0.17   21.39
 -26   6  24  242.94   21.88
 -26   6  24  288.51   24.37
 -26  -6  24  240.89    9.37
  26  -8  -1  159.12   13.21
  26  -8  -1  147.86   17.24
  26   8  -1  136.12    8.89
 -26  -8   1  159.71    9.87
  26  -8  -2  262.40   14.59
  26   8  -2  249.44    9.20
 -26  -8   2  254.27    9.84
  26  -8  -2  244.80   21.29
 -26  -8   3   12.85    8.80
  26  -8  -3   12.63   21.83
  26  -8  -3   11.42   13.11
  26   8  -3   12.58    8.21
  26   8  -4  606.92   10.50
 -26  -8   4  621.42   11.18
  26  -8  -4  677.41   34.21
  26  -8  -4  633.14   27.56
 -26  -8   5  266.35    9.46
  26   8  -5  270.32    9.06
  26   8  -6  509.91    9.90
 -26  -8   6  496.20   10.46
 -26  -8   7  260.81    9.35
  26   8  -7  263.87    8.98
 -26  -8   8  240.73    9.29
  26   8  -8  227.96    8.85
 -26  -8   9  246.87    9.19
  26   8  -9  246.69    8.98
  26   8 -10  272.37    6.89
 -26  -8  10  340.23    9.64
  26   8 -11   35.07    8.08
 -26  -8  11   20.11    8.27
 -26  -8  12  169.83    8.57
  26   8 -12  162.86    8.45
 -26  -8  13   50.44    8.38
  26   8 -13   56.09    8.31
 -26  -8  14  576.51   10.31
  26   8 -14  597.77   10.49
 -26  -8  15  124.78    8.66
  26   8 -15  124.18   10.46
 -26  -8  16   35.67    8.29
 -26  -8  17  106.86    8.83
 -26  -8  18  192.83    9.20
 -26  -8  19   42.29    6.11
 -26  -8  20   30.73    8.83
  26 -10  -1   16.79   15.96
  26 -10  -1   21.57   21.19
 -26 -10   1   20.48   10.55
  26  10  -1   21.93    8.71
  26 -10  -2   88.00   24.72
  26 -10  -2   70.37   16.49
 -26 -10   2   62.47   10.85
  26  10  -2   62.12    8.95
  26 -10  -3   31.57   19.88
  26 -10  -3   38.43   26.53
 -26 -10   3   34.80   10.60
  26  10  -3   31.76    8.50
 -26 -10   4   27.14   10.60
  26  10  -4   20.35    8.42
  26 -10  -4   22.33   24.25
  26 -10  -4   22.80   25.06
 -26 -10   5   66.85   10.57
  26  10  -5   63.99    8.85
 -26 -10   6    3.03   10.03
  26  10  -6    4.65    8.64
 -26 -10   7   28.50   10.41
  26  10  -7   21.94    8.78
 -26 -10   8   72.20   10.02
  26  10  -8   70.17    9.10
 -26 -10   9   32.27    9.77
  26  10  -9   26.68    8.66
  26  10 -10    6.77    8.58
 -26 -10  10    8.35    9.41
 -26 -10  11   49.58    9.51
  26  10 -11   46.77    8.90
  25   1  -1  888.19   13.86
  25  -1  -1  677.09   14.97
 -25  -1   1  915.23   12.77
 -25   1   1  944.73   15.03
 -25   1   2  189.12    9.90
  25   1  -2  141.37    9.44
 -25  -1   2  201.76    8.92
  25  -1  -2  161.35   12.91
 -25  -1   3  117.93    8.27
 -25   1   3  133.43   11.04
  25   1  -3  108.01    8.87
  25  -1  -3  115.59   12.49
 -25   1   4   78.47   10.65
  25   1  -4   88.23   10.06
  25  -1  -4   55.88   10.70
 -25  -1   4   92.11    9.63
  25  -1  -5  173.36   11.35
 -25   1   5  182.71   11.49
  25   1  -5  216.70    9.06
 -25  -1   5  230.15    8.83
 -25  -1   6   52.36    7.89
  25  -1  -6   53.46    9.97
 -25   1   6   50.85   10.27
  25   1  -6   52.59    7.54
 -25   1   7  116.39   10.59
  25  -1  -7  122.98   10.23
  25   1  -7  126.16    7.74
 -25  -1   7  163.87    9.26
 -25   1   8  272.46   11.52
  25  -1  -8  272.05   11.35
  25   1  -8  384.25   11.04
 -25  -1   8  383.43   10.76
 -25  -1   9  562.59   10.87
  25   1  -9  537.05   10.80
  25  -1  -9  735.77   15.56
 -25   1   9  501.33   13.22
 -25   1  10   12.67    8.89
 -25  -1  10   16.01    6.98
  25   1 -10   19.49    8.67
 -25  -1  11    9.08    7.07
 -25   1  11    6.39    8.93
  25   1 -11    4.73    7.22
  25   1 -12  151.53    9.55
 -25  -1  12  155.52    9.48
 -25   1  12  111.83    9.74
 -25   1  13   28.19    9.23
 -25  -1  13   28.96    7.50
 -25  -1  14    2.38    7.47
 -25   1  14    1.74    9.17
 -25  -1  15  318.61    9.26
 -25   1  15  299.57   11.37
 -25   1  16    7.48    8.03
 -25  -1  16    8.45    7.55
 -25  -1  17   13.34    7.48
 -25   1  17   20.02    9.50
 -25   1  18    0.95    7.83
 -25  -1  18    2.28    7.33
 -25   1  19  223.13    9.17
 -25  -1  19  224.52    8.67
 -25   1  19  257.12   10.22
 -25   1  20   91.03    9.42
 -25   1  20  108.32    9.89
 -25  -1  20  103.58    7.98
 -25   1  21  118.45    9.90
 -25  -1  21  110.04    9.60
 -25   1  21   91.95    9.67
 -25  -1  22    2.56    9.26
 -25   1  22    2.00    7.66
 -25   1  22    3.79    9.37
 -25   1  23    1.42    7.85
 -25  -1  23    5.48    9.39
 -25   1  23    6.26    9.50
 -25   1  24    5.47    9.70
 -25   1  24    4.11    8.26
 -25  -1  24   13.15    7.85
 -25   1  25    3.20   10.34
 -25  -1  25   31.02    9.63
 -25   1  25   27.73    9.91
 -25   1  26    2.26    8.03
 -25   1  26   -4.53    8.66
 -25  -1  26    5.69    8.19
 -25  -1  26   -7.02    9.63
 -25  -1  27   25.65    8.46
 -25   1  27   60.78   10.34
 -25  -1  27   37.65    8.17
 -25   1  27   24.44    9.10
 -25  -1  28   38.16    8.72
 -25  -1  28   36.86    8.60
 -25   1  28    7.88    9.37
 -25   1  28   51.36   10.45
  25  -3  -1   20.33   11.71
  25   3  -1   20.63    8.77
 -25  -3   1   21.54    8.09
 -25  -3   2  559.98   10.70
  25   3  -2  457.04   10.74
  25  -3  -2  432.85   16.90
 -25  -3   3  120.48    8.35
  25   3  -3  107.08    8.90
  25  -3  -3   94.61   16.15
  25  -3  -4  214.51   21.62
  25   3  -4  290.43    9.38
 -25  -3   4  308.61    9.02
 -25  -3   5 1277.17   13.69
  25   3  -5 1314.12   14.06
 -25  -3   6  759.39   10.63
  25   3  -6  761.86   11.80
  25   3  -7 1800.28   14.96
 -25  -3   7 1799.47   17.67
 -25  -3   8  121.18    7.44
  25   3  -8  104.97    7.40
  25   3  -9  329.92    8.51
 -25  -3   9  317.50    8.30
 -25  -3  10  281.82    8.14
  25   3 -10  223.19    8.05
 -25   3  11    1.96   18.93
  25   3 -11    9.43    6.81
 -25  -3  11   -0.11    6.65
 -25   3  11    1.09   21.68
 -25   3  12   49.31   14.65
 -25   3  12   53.61   16.24
  25   3 -12   54.70    7.08
 -25  -3  12   69.00    7.12
 -25   3  13  290.17   17.88
 -25  -3  13  257.09    8.05
 -25   3  13  258.19   14.62
  25   3 -13  326.56    8.38
 -25  -3  14  285.22    8.37
 -25   3  14  289.55   16.73
 -25   3  14  291.18   15.20
  25   3 -14  324.50    8.54
 -25   3  15 1088.21   24.68
 -25  -3  15  925.81   12.28
 -25   3  15  972.02   20.65
 -25   3  16   -0.93   10.58
 -25   3  16    0.51   13.64
 -25  -3  16    1.38    7.08
 -25   3  17 1139.37   19.37
 -25   3  17 1149.80   24.86
 -25  -3  17 1146.31   15.81
 -25   3  18    8.22   11.87
 -25  -3  18   14.57    8.90
 -25   3  18    4.93   12.21
 -25   3  19  107.41   15.34
 -25  -3  19  130.48    7.84
 -25   3  19  108.20   10.99
 -25   3  20  113.10   13.99
 -25  -3  20  120.90    8.12
 -25   3  20  159.95   11.13
 -25   3  21    1.27   12.92
 -25  -3  21   -0.89    7.85
 -25   3  21    5.60   10.14
 -25   3  22   17.38   10.20
 -25   3  22   10.19   13.32
 -25  -3  22   22.84    7.76
 -25   3  23  384.00   13.31
 -25   3  23  180.61   16.29
 -25  -3  23  334.30    9.38
 -25  -3  24   11.82    7.93
 -25   3  24    0.66   14.31
 -25   3  24   10.71   10.54
 -25  -3  25  390.59   10.00
 -25   3  25  393.89   13.31
 -25   3  25  135.52   16.78
 -25   3  26   50.15   11.14
 -25  -3  26   41.82    8.53
 -25   3  26    8.02   15.37
 -25   3  27   91.92   11.73
 -25  -3  27  100.78    8.86
 -25   3  27   53.16   13.79
  25   5  -1    3.98    8.38
  25  -5  -1    0.40   10.78
 -25  -5   1   -2.67    8.30
  25  -5  -1    1.42   10.74
  25   5  -2  612.86   10.87
  25  -5  -2  502.39   17.94
  25  -5  -2  587.88   17.17
 -25  -5   2  496.17    8.41
  25  -5  -3   44.09   17.03
  25  -5  -3   35.59   18.67
  25   5  -3   57.51    8.35
 -25  -5   3   47.03    8.30
  25   5  -4  327.60    9.29
 -25  -5   4  326.80    9.17
 -25  -5   5   88.51    8.10
  25   5  -5   54.91    5.88
 -25  -5   6 1050.87   13.07
  25   5  -6 1056.83   12.11
 -25  -5   7  196.97    8.23
  25   5  -7  201.01    8.54
  25   5  -8  106.06    7.79
 -25  -5   8   98.40    7.59
  25   5  -9   17.48    7.30
 -25  -5   9   14.26    7.25
  25   5 -10  765.38   10.30
 -25  -5  10  753.50   10.19
 -25  -5  11    1.04    7.17
  25   5 -11    2.30    7.06
  25   5 -12  104.83    7.65
 -25  -5  12   69.59    5.32
 -25  -5  13   42.55    7.18
  25   5 -13   30.60    7.39
  25   5 -14  234.43    7.84
 -25  -5  14  233.89    7.82
 -25  -5  15  414.15    8.85
  25   5 -15  501.02    9.14
 -25  -5  16   63.78    7.46
 -25   5  16   52.96   18.55
 -25   5  16   49.25   17.75
 -25  -5  17   78.45    7.55
 -25   5  17   72.34   16.27
 -25   5  17   85.99   17.11
 -25   5  18   98.72   15.73
 -25   5  18  115.21   16.29
 -25  -5  18  105.06    7.80
 -25   5  19   16.09   15.78
 -25  -5  19   15.71    7.38
 -25   5  19   17.56   15.70
 -25   5  20  319.82   16.62
 -25   5  20  308.56   18.61
 -25  -5  20  303.63    8.71
 -25  -5  21    2.44    7.52
 -25   5  21    2.24   14.58
 -25   5  21    3.12   11.99
 -25  -5  22    3.93    7.93
 -25   5  22   11.01   12.53
 -25   5  22    6.44   15.61
 -25   5  23   86.65   15.13
 -25  -5  23  103.98    8.23
 -25   5  23   85.51   19.04
 -25  -5  24   -4.46    8.09
 -25   5  24    2.64   17.18
 -25   5  24   -0.43   13.15
 -25   5  25  117.62   21.92
 -25  -5  25  105.81    8.76
 -25   5  25  157.07   14.92
 -25   5  26   14.57   11.79
 -25   5  26    2.22   19.66
  25   7  -1  455.61   10.04
  25  -7  -1  492.75   17.68
 -25  -7   1  479.82   10.52
  25  -7  -1  451.50   13.86
  25  -7  -2  203.19   12.39
  25  -7  -2  200.27   18.31
  25   7  -2  214.64    8.69
 -25  -7   2  217.14    9.48
 -25  -7   3   89.32    8.96
  25  -7  -3   80.34   12.24
  25   7  -3   88.87    8.50
  25  -7  -3   72.25   20.18
  25   7  -4  150.13    8.39
  25  -7  -4  142.98   25.99
  25  -7  -4  147.85   18.31
 -25  -7   4  167.25    8.77
  25   7  -5  748.77   10.72
 -25  -7   5  771.96   11.28
 -25  -7   6  192.39    8.86
  25   7  -6  174.78    8.40
  25   7  -7  780.41   10.77
 -25  -7   7  807.54   11.06
  25   7  -8   22.87    7.69
 -25  -7   8   18.94    7.89
  25   7  -9   19.19    7.70
 -25  -7   9   23.99    7.90
 -25  -7  10  160.41    8.03
  25   7 -10  164.40    8.39
 -25  -7  11   60.90    7.82
  25   7 -11   83.16    7.81
  25   7 -12  119.74    5.90
 -25  -7  12  151.59    8.04
  25   7 -13  162.83    8.07
 -25  -7  13  153.37    8.06
 -25  -7  14   99.16    8.13
  25   7 -14   83.78    8.08
 -25  -7  15 1060.25   12.30
  25   7 -15  961.34   11.89
 -25  -7  16   14.96    7.90
 -25  -7  17  183.29    8.53
 -25  -7  18   26.19    8.02
 -25  -7  19   -2.77    8.01
 -25   7  19    4.23   29.81
 -25   7  20  148.43   27.11
 -25   7  20   90.06   18.92
 -25  -7  20  130.80    8.51
 -25   7  21    3.76   22.80
 -25  -7  21    6.94    8.14
 -25   7  21    3.06   16.14
 -25   7  22   18.58   16.38
 -25  -7  22   30.29    8.32
 -25   7  22   30.06   22.60
  25  -9  -1  448.02   21.55
 -25  -9   1  426.69   11.28
  25  -9  -1  460.85   18.67
  25   9  -1  381.64    9.81
 -25  -9   2  525.66   11.59
  25  -9  -2  606.85   25.89
  25  -9  -2  592.45   22.21
  25   9  -2  493.72   10.14
  25   9  -3    2.45    8.15
  25  -9  -3    5.56   21.64
  25  -9  -3    2.94   15.43
 -25  -9   3    4.16    9.41
 -25  -9   4   10.29    9.30
  25  -9  -4   16.45   15.62
  25  -9  -4   16.80   24.80
  25   9  -4   16.87    8.18
  25   9  -5    9.00    8.01
  25  -9  -5    7.50   21.22
 -25  -9   5    3.45    9.08
  25  -9  -5    7.78   27.24
  25   9  -6   58.64    7.83
 -25  -9   6   60.64    9.08
  25   9  -7    4.05    7.96
 -25  -9   7   -2.66    8.88
 -25  -9   8   84.77    9.38
  25   9  -8   85.89    8.56
 -25  -9   9  269.20    9.85
  25   9  -9  215.78    6.97
 -25  -9  10  533.02   12.33
  25   9 -10  508.56    9.98
 -25  -9  11   78.39    8.66
  25   9 -11   69.40    8.47
 -25  -9  12  301.04    9.63
  25   9 -12  265.32    9.17
 -25  -9  13   17.00    8.70
  25   9 -13    5.16    8.34
 -25  -9  14    0.14    8.86
  25   9 -14    1.57   10.46
 -25  -9  15   24.45    8.76
 -25  -9  16   12.42    8.93
 -25  -9  17   28.57    9.22
 -24   0   1   -2.54    9.53
  24   0  -1    2.06    9.79
 -24   0   2  429.62   12.24
  24   0  -2  460.32   13.98
 -24   0   3    2.35    8.47
  24   0  -3    4.21    9.01
 -24   0   4 1177.82   17.04
  24   0  -4  841.27   14.78
 -24   0   5    1.05    8.22
  24   0  -5    2.31    9.91
  24   0  -6  177.56    8.95
 -24   0   6  173.58    9.00
 -24   0   7    3.45    9.25
  24   0  -7    2.86    9.30
 -24   0   8    2.72    7.26
  24   0  -8    2.24    9.11
 -24   0   9    1.81    8.92
  24   0  -9    2.79    9.10
 -24   0  10  327.62    9.88
  24   0 -10  385.80   10.32
 -24   0  11    6.79    8.87
 -24   0  12  441.63   11.68
 -24   0  13   -4.77    8.87
 -24   0  14  566.54   11.23
 -24   0  15    3.47    8.99
 -24   0  16  363.11   10.99
 -24   0  17    1.66    7.51
 -24   0  18   -2.46    7.40
 -24   0  19   -0.62    7.42
 -24   0  20    8.90    7.49
 -24   0  21    1.85    7.71
 -24   0  22  618.65   11.12
 -24   0  23   -0.89    7.45
 -24   0  23   -3.76    9.46
 -24   0  24    3.85    7.68
 -24   0  24   -0.31    7.63
 -24   0  25    0.00    7.91
 -24   0  25    0.84    9.62
 -24   0  26  107.02    8.75
 -24   0  26  110.52   10.18
 -24   0  27   -1.41    8.07
 -24   0  27   -1.70    8.26
 -24   0  28    2.88    8.42
 -24   0  28    1.85    8.31
 -24   0  29    6.44    9.20
 -24   0  29    4.95   10.72
 -24  -2   1  134.40    8.72
  24   2  -1  139.36   11.48
  24  -2  -1  135.28   11.98
 -24   2   1  131.67   10.46
  24  -2  -2  792.34   18.85
 -24   2   2 1085.64   18.82
  24   2  -2 1095.52   14.33
 -24  -2   2 1086.88   13.25
  24   2  -3  936.21   13.74
 -24   2   3  940.88   20.54
 -24  -2   3  932.99   12.06
  24  -2  -3  940.37   20.27
 -24   2   4  141.56   12.77
  24  -2  -4  107.23   14.61
  24   2  -4  107.78    8.26
 -24  -2   4  106.96    8.10
 -24   2   5  338.32   17.08
  24  -2  -5  223.10   14.07
 -24  -2   5  362.14    9.11
  24   2  -5  368.18    9.38
 -24  -2   6 1369.81   14.94
  24  -2  -6 1356.36   26.28
  24   2  -6 1355.23   14.41
 -24   2   6 1362.67   29.44
 -24  -2   7   62.26    7.24
 -24   2   7   43.48   14.97
  24   2  -7   53.11    7.38
 -24  -2   8  850.53   12.62
 -24   2   8  844.92   22.00
  24   2  -8  845.70   10.94
 -24  -2   9  103.08    7.10
 -24   2   9   96.01   12.82
  24   2  -9   99.24    7.26
 -24  -2  10   81.34    7.17
  24   2 -10   90.62    7.36
 -24   2  10   64.01   10.95
  24   2 -11  574.63   10.09
 -24  -2  11  478.90    9.58
 -24   2  11  375.64   12.99
 -24  -2  12   65.43    7.06
  24   2 -12   62.55    7.04
 -24   2  12   56.26   10.93
 -24   2  13    4.46   11.04
  24   2 -13    0.11    6.84
 -24  -2  13   -0.43    6.85
 -24   2  13    4.25   10.69
 -24  -2  14  324.72    8.85
 -24   2  14  331.59   12.04
 -24   2  14  256.19   11.68
 -24   2  15  722.29   15.52
 -24   2  15  773.86   17.08
 -24  -2  15  765.20   11.51
 -24   2  16 1465.86   21.51
 -24   2  16 1536.08   22.46
 -24  -2  16 1253.88   14.85
 -24   2  17    4.14    9.54
 -24   2  17    1.93    9.56
 -24  -2  17    4.83    7.29
 -24  -2  18   55.70    7.39
 -24   2  18   58.41    9.89
 -24   2  18   62.41    9.71
 -24   2  19  103.40   10.49
 -24   2  19   99.82    9.74
 -24  -2  19   94.65    7.65
 -24  -2  20    4.67    7.43
 -24   2  20   -0.34   10.12
 -24   2  20    5.20    9.30
 -24  -2  21   32.58    7.64
 -24   2  21   16.48   10.69
 -24   2  21   34.29    9.55
 -24  -2  22    2.96    7.71
 -24   2  22    3.13    7.69
 -24   2  22    0.25    8.73
 -24   2  23  217.88   10.67
 -24   2  23  179.52   10.47
 -24  -2  23  212.93    8.75
 -24   2  24  212.24   10.61
 -24  -2  24  222.71   10.45
 -24   2  24  140.30   12.50
 -24   2  25   30.75   12.35
 -24   2  25   84.61   10.08
 -24  -2  25   82.48    8.28
 -24  -2  26  113.69   10.23
 -24   2  26   47.10   12.57
 -24   2  26   97.46   10.34
 -24  -2  27    3.12   10.28
 -24   2  27    1.39   10.41
 -24   2  27   -3.75    8.31
 -24   2  28    5.10    8.60
 -24  -2  28   10.71   10.43
 -24   2  28   -4.28   11.14
 -24  -2  28    1.07   10.59
  24  -4  -1   72.36   11.06
  24   4  -1   78.51    8.65
  24  -4  -1   72.38   10.93
 -24  -4   1   79.73   10.29
  24   4  -2   50.01    8.46
  24  -4  -2   55.24   11.67
  24  -4  -2   53.23   11.62
 -24  -4   2   60.80    8.14
 -24  -4   3 1526.85   14.38
  24  -4  -3 1202.42   33.89
  24   4  -3 1575.91   14.79
  24  -4  -3 1375.84   32.74
  24   4  -4  387.55    9.86
 -24  -4   4  390.68   11.09
 -24  -4   5    5.03    7.47
  24   4  -5    9.30    7.78
 -24  -4   6  428.63    9.11
  24   4  -6  442.80   10.83
  24   4  -7   -0.46    7.27
 -24  -4   7    2.28    7.02
 -24  -4   8  111.72    7.36
  24   4  -8  120.07    7.56
 -24  -4   9  251.89    7.90
  24   4  -9  248.39    7.97
 -24  -4  10   13.46    7.22
  24   4 -10    8.08    7.18
 -24  -4  11  512.85    9.37
  24   4 -11  624.24    9.89
 -24  -4  12  412.91    8.79
  24   4 -12  418.37    8.79
 -24   4  13  513.46   28.10
 -24  -4  13  561.54    9.50
  24   4 -13  535.66    9.43
 -24   4  13  476.56   25.60
  24   4 -14  177.86    7.65
 -24   4  14  182.59   16.55
 -24   4  14  207.15   19.28
 -24  -4  14  218.21    7.98
 -24   4  15    4.77   15.93
 -24   4  15   10.59   13.48
 -24  -4  15    9.51    7.03
 -24  -4  16   74.32    7.21
 -24   4  16   77.63   15.17
 -24   4  16   74.75   12.69
 -24   4  17  534.93   20.04
 -24  -4  17  599.91    9.95
 -24   4  17  517.81   16.76
 -24   4  18   48.08   16.41
 -24  -4  18   57.61    7.52
 -24   4  18   52.97   12.70
 -24   4  19    0.26   11.95
 -24   4  19    5.27   15.82
 -24  -4  19    1.23    7.26
 -24   4  20    3.70   14.20
 -24   4  20    4.30   11.74
 -24  -4  20    5.68    7.35
 -24  -4  21  466.04    9.39
 -24   4  21  364.06   13.30
 -24   4  21  314.28   17.96
 -24   4  22   46.41   15.77
 -24  -4  22  105.10    7.93
 -24   4  22   93.51   11.17
 -24   4  23   89.37   11.33
 -24  -4  23   91.37    8.01
 -24   4  23   41.76   16.17
 -24   4  24   38.39   11.08
 -24   4  24   12.42   16.72
 -24  -4  24   38.12    8.11
 -24   4  25  111.87   18.42
 -24   4  25  244.67   14.59
 -24  -4  25  254.50    9.09
 -24   4  26    5.42   18.08
 -24  -4  26   24.90    8.39
 -24   4  26   20.86   11.73
 -24  -4  27  201.54    9.64
 -24   4  27  108.63   19.29
 -24   4  27  203.58   13.58
 -24  -6   1  339.00    9.73
  24  -6  -1  323.04   11.85
  24  -6  -1  270.96   14.30
  24   6  -1  345.38    9.54
  24  -6  -2  431.56   18.58
 -24  -6   2  418.17    9.81
  24   6  -2  437.08    9.64
  24  -6  -2  399.43   14.18
  24  -6  -3  830.58   27.79
  24  -6  -3  972.31   23.00
  24   6  -3 1067.92   12.22
 -24  -6   3 1030.39   12.19
 -24  -6   4  263.67    8.97
  24   6  -4  270.24    8.89
 -24  -6   5   65.68    7.93
  24   6  -5   59.34    7.95
 -24  -6   6 1568.19   14.04
  24   6  -6 1581.70   14.13
 -24  -6   7   17.85    7.68
  24   6  -7   22.68    7.53
  24   6  -8 1106.04   11.90
 -24  -6   8 1112.58   11.93
 -24  -6   9   13.72    7.24
  24   6  -9   12.15    7.24
  24   6 -10   32.27    7.34
 -24  -6  10   28.72    7.28
  24   6 -11  630.89   11.36
 -24  -6  11  608.93    9.85
 -24  -6  12   26.90    7.35
  24   6 -12   46.07    7.30
 -24  -6  13  155.34    7.91
  24   6 -13  138.06    7.83
  24   6 -14  389.36    8.91
 -24  -6  14  437.20    8.97
  24   6 -15   -1.85    7.59
 -24  -6  15    7.60    7.43
 -24   6  16 1150.62   40.35
 -24  -6  16 1235.07   13.21
 -24   6  16 1010.06   36.74
 -24   6  17   29.83   18.32
 -24   6  17   31.29   17.72
 -24  -6  17   33.32    7.57
 -24   6  18  108.43   17.89
 -24  -6  18  112.45    7.99
 -24   6  18  109.14   17.05
 -24   6  19  107.66   16.58
 -24  -6  19  116.86    7.98
 -24   6  19  136.51   19.06
 -24  -6  20   16.57    7.83
 -24   6  20   19.23   15.06
 -24   6  20   14.53   14.79
 -24   6  21  239.48   17.53
 -24   6  21  248.63   18.94
 -24  -6  21  246.71    8.75
 -24   6  22    4.78   16.02
 -24  -6  22    6.47    8.06
 -24   6  22   -3.38   15.65
 -24   6  23    3.84   14.01
 -24   6  23   -0.65   16.86
 -24  -6  23    2.60    8.22
 -24  -6  24  221.43    9.42
 -24   6  24  205.53   19.92
 -24   6  24  282.38   20.24
  24  -8  -1   70.18   14.43
  24  -8  -1  100.25   11.46
 -24  -8   1   88.59    9.19
  24   8  -1   94.47    8.24
  24  -8  -2   69.49   18.40
  24  -8  -2   60.58   11.89
  24   8  -2   59.67    8.19
 -24  -8   2   67.23    8.96
  24  -8  -3   99.98   20.54
  24  -8  -3   87.16   12.46
 -24  -8   3   91.45    9.02
  24   8  -3   79.65    8.16
  24   8  -4   66.75    8.08
  24  -8  -4   74.44   13.52
  24  -8  -4   77.80   21.93
 -24  -8   4   69.88    8.87
  24   8  -5    3.65    7.74
  24  -8  -5    5.37   14.62
  24  -8  -5    6.48   23.33
 -24  -8   5   12.13    8.38
  24  -8  -6    0.79    6.15
 -24  -8   6  222.46    9.15
  24   8  -6  235.33    8.48
 -24  -8   7    5.05    5.71
  24   8  -7    3.73    7.63
  24   8  -8  406.06    9.41
 -24  -8   8  418.83    9.75
  24   8  -9    6.19    9.66
 -24  -8   9    9.82    8.16
 -24  -8  10    5.66    5.76
  24   8 -10    0.41    7.91
  24   8 -11  107.71    6.07
 -24  -8  11  120.48    8.55
 -24  -8  12   61.30    8.30
  24   8 -12   53.87    8.04
 -24  -8  13  148.06    8.56
  24   8 -13  153.40    8.36
 -24  -8  14   25.30    8.25
  24   8 -14   12.87    8.13
 -24  -8  15   38.50    8.48
  24   8 -15   31.93    8.37
 -24  -8  16  331.86    9.42
 -24  -8  17   11.07    8.29
 -24  -8  18  120.01    8.89
 -24  -8  19   17.64    8.39
 -24  -8  20   45.89    8.70
  24 -10  -1  482.69   23.82
 -24 -10   1  417.99   11.98
  24  10  -1  349.73   10.13
 -24 -10   2   55.61   10.95
  24  10  -2   30.71    8.81
  24 -10  -2   53.74   23.94
  24 -10  -3  814.23   31.01
  24  10  -3  603.99   10.87
 -24 -10   3  713.13   13.04
  24  10  -4   51.03    8.38
  24 -10  -4   55.17   24.05
 -24 -10   4   50.85   10.11
  24 -10  -5    3.57   23.77
 -24 -10   5    1.26    9.91
  24  10  -5   -3.10    8.03
  24 -10  -6    0.15    8.42
  24 -10  -6    2.17   26.06
  24  10  -6    8.07    8.37
 -24 -10   6   -2.91    9.47
  24 -10  -6    2.28   23.01
 -24 -10   7  108.44   10.03
  24  10  -7   97.79    8.76
  24 -10  -7    0.20    8.18
 -24 -10   8    9.58    7.00
  24  10  -8    1.73    8.21
  24  10  -9   90.43    8.95
 -24 -10   9   90.26   10.18
 -24 -10  10   66.09    9.91
  24  10 -10   73.22    9.01
 -24 -10  11  547.40   11.50
  24  10 -11  495.56   10.55
 -24 -10  12   -2.61    9.39
  24  10 -12    2.70    8.44
  23   1  -1   21.99    9.28
 -23  -1   1   19.99    8.11
  23  -1  -1   32.48   12.56
 -23   1   1   23.72   10.60
 -23  -1   2   16.11    7.93
 -23   1   2    8.60   10.72
  23   1  -2    9.31    8.90
  23  -1  -2   11.67   12.49
 -23   1   3   64.38   10.86
  23   1  -3   44.34    8.60
 -23  -1   3   64.66    8.18
  23  -1  -3   42.29    9.86
 -23   1   4   89.67   10.57
  23   1  -4   81.57    8.45
  23  -1  -4   70.02   10.42
 -23  -1   4  103.96    9.87
  23  -1  -5 1155.38   18.55
  23   1  -5 1155.58   17.99
 -23   1   5 1137.86   18.36
 -23  -1   5 1143.69   13.87
  23  -1  -6 1183.67   18.10
  23   1  -6 1163.87   14.11
 -23   1   6 1187.47   20.15
 -23  -1   6 1177.08   13.63
  23   1  -7    8.25    7.06
  23  -1  -7    4.23   10.35
 -23   1   7    1.98   10.69
 -23  -1   7    5.20    6.87
  23  -1  -8  215.91   12.10
 -23   1   8  149.82   10.38
 -23  -1   8  175.92    7.85
  23   1  -8  182.71    8.24
  23   1  -9  579.67   11.54
 -23  -1   9  406.19    9.33
 -23   1   9  389.10   12.22
  23   1 -10  109.54    7.59
 -23  -1  10   86.19    7.09
 -23   1  10   84.90    9.33
  23   1 -11    4.82    8.56
 -23   1  11    1.20    8.72
 -23  -1  11    0.96    8.48
 -23   1  12  128.92    9.90
 -23  -1  12  159.74    7.87
 -23  -1  13  375.64   10.50
 -23   1  13  277.49   11.03
 -23   1  14  578.98   13.12
 -23  -1  14  540.60   10.38
 -23  -1  15   44.99    9.11
 -23   1  15   37.27    9.25
 -23  -1  16  440.37    9.86
 -23   1  16  503.29   12.45
 -23  -1  17  518.04   10.19
 -23   1  17  561.85   12.38
 -23   1  18    6.77    7.10
 -23  -1  18    9.83    7.30
 -23   1  18    7.38    8.79
 -23  -1  19   28.04    7.31
 -23   1  19   33.23    7.13
 -23   1  19   29.41    7.44
 -23   1  20  106.30    9.48
 -23   1  20   90.34    7.80
 -23  -1  20   89.08    7.48
 -23   1  21   16.99    9.29
 -23  -1  21   24.72    7.54
 -23   1  21   19.25    7.69
 -23   1  22  138.78    8.43
 -23  -1  22  120.68    8.11
 -23   1  22  161.21    9.72
 -23   1  23  167.91    8.34
 -23  -1  23  194.37    8.12
 -23   1  23  160.27   10.20
 -23   1  24  146.18    9.27
 -23   1  24  180.70    8.57
 -23  -1  24  163.72    8.46
 -23   1  25   84.71    8.12
 -23   1  25   89.45    8.73
 -23  -1  25   43.94    8.23
 -23  -1  25   96.18    8.17
 -23   1  26    3.36    8.68
 -23  -1  26    3.22    8.01
 -23   1  26    4.56    7.75
 -23  -1  26    3.09    8.02
 -23   1  27   21.79   11.35
 -23   1  27  103.56   10.34
 -23  -1  27  101.40    8.61
 -23  -1  27   92.68    8.56
 -23  -1  28   20.30    8.55
 -23  -1  28   13.06    8.49
 -23   1  28   33.60    8.56
 -23   1  28   12.22   11.62
 -23  -1  29   -7.04    8.95
 -23  -1  29    1.52    8.73
 -23   1  29   -1.31   12.06
 -23   1  29    1.47    8.63
  23  -3  -1  117.91   12.29
  23   3  -1   81.38    6.75
 -23  -3   1  124.97    8.99
 -23  -3   2  103.50    8.73
  23  -3  -2   80.85   13.34
  23   3  -2   70.86    9.03
  23  -3  -3  646.14   24.66
  23   3  -3  923.67   12.62
 -23  -3   3  950.10   12.19
 -23  -3   4 1604.52   15.02
  23   3  -4 1649.69   15.76
  23   3  -5  331.89    9.33
 -23  -3   5  378.76    9.23
 -23  -3   6    5.33    7.13
  23   3  -6    2.79    7.43
 -23  -3   7  259.80    8.37
  23   3  -7  316.94    8.77
 -23  -3   8  173.32    7.78
  23   3  -8  190.52    7.96
 -23  -3   9   28.41    6.96
  23   3  -9   33.07    6.98
 -23  -3  10  521.99    9.25
  23   3 -10  525.87    9.32
  23   3 -11   96.86    7.28
 -23   3  11   67.20   14.92
 -23   3  11   85.03   18.30
 -23  -3  11   97.22    7.34
 -23   3  12  542.49   20.59
  23   3 -12  622.85   10.97
 -23   3  12  473.20   16.90
 -23  -3  12  590.90    9.79
 -23   3  13  172.60   14.12
 -23   3  13  174.94   16.32
  23   3 -13  179.39    7.56
 -23  -3  13  200.36    7.73
 -23  -3  14  139.43    7.41
 -23   3  14  129.96   14.31
 -23   3  14  108.53   10.69
 -23  -3  15   40.73    7.13
 -23   3  15   31.23   13.63
 -23   3  15   30.47   10.02
 -23   3  16    4.73   11.56
 -23  -3  16    5.90    6.89
 -23   3  16    2.46   11.68
 -23   3  17   93.72   12.59
 -23   3  17  123.90   11.79
 -23  -3  17   93.73    7.53
 -23  -3  18  401.60   10.12
 -23   3  18  334.05   14.81
 -23   3  18  262.82    9.68
 -23   3  19    5.28    9.48
 -23  -3  19    7.30    7.16
 -23   3  19    2.67   12.10
 -23  -3  20    8.55    8.83
 -23   3  20   -1.39    9.45
 -23   3  20    3.24   12.28
 -23   3  21    6.26   12.64
 -23  -3  21   -1.75    7.53
 -23   3  21    6.62    9.53
 -23   3  22   93.14    9.90
 -23   3  22   56.23   11.17
 -23  -3  22   70.05    7.67
 -23   3  23   17.32   11.23
 -23   3  23   24.82   10.07
 -23  -3  23   36.67    7.70
 -23   3  24    9.49   11.13
 -23   3  24    6.18    9.33
 -23  -3  24    2.74    7.75
 -23   3  25   10.44    9.85
 -23   3  25   -1.68   14.14
 -23  -3  25    9.35    7.94
 -23   3  26   11.55   15.19
 -23   3  26   82.08   10.66
 -23  -3  26   52.69    8.65
 -23   3  27    0.00   14.98
 -23   3  27    4.39    8.37
 -23  -3  27   -1.72    8.46
 -23   3  28   -5.37   13.72
 -23  -3  28   67.50    9.09
 -23   3  28   55.01    9.32
  23  -5  -1   85.47   11.41
  23   5  -1   98.28    8.60
 -23  -5   1   76.66    8.57
  23  -5  -1   79.58    9.58
 -23  -5   2  678.21   10.94
  23   5  -2  708.53   11.10
  23  -5  -2  646.53   16.91
  23  -5  -2  571.13   18.47
  23  -5  -3  126.59   19.85
 -23  -5   3  170.21    8.69
  23   5  -3  170.83    8.83
  23  -5  -3  155.64   15.18
 -23  -5   4 2993.37   19.93
  23   5  -4 3082.47   20.34
 -23  -5   5   14.76    5.52
  23   5  -5   20.36    7.93
 -23  -5   6  699.97   10.23
  23   5  -6  691.87   10.36
 -23  -5   7   41.39    7.45
  23   5  -7   37.82    7.51
 -23  -5   8  223.66    8.09
  23   5  -8  218.83    8.12
 -23  -5   9   18.66    7.19
  23   5  -9   15.59    7.24
  23   5 -10   48.61    7.23
 -23  -5  10   39.28    7.27
 -23  -5  11   87.91    7.40
  23   5 -11   87.72    7.39
  23   5 -12 1564.08   13.05
 -23  -5  12 1570.96   14.74
 -23  -5  13   50.03    7.19
  23   5 -13   54.15    7.24
 -23  -5  14 1096.36   12.14
 -23   5  14  972.27   30.57
  23   5 -14 1193.94   12.37
 -23   5  14 1078.60   32.25
 -23   5  15   45.98   16.19
 -23   5  15   54.75   15.49
 -23  -5  15   52.18    7.07
 -23  -5  16  236.51    7.99
 -23   5  16  203.39   17.07
 -23   5  16  219.39   15.71
 -23  -5  17    0.57    7.24
 -23   5  17    0.17   12.21
 -23   5  17    0.58   13.83
 -23  -5  18  302.91    8.43
 -23   5  18  275.61   17.08
 -23   5  18  330.29   16.17
 -23  -5  19   10.63    7.24
 -23   5  19   14.68   13.67
 -23   5  19   15.56   12.31
 -23   5  20   54.48   12.85
 -23  -5  20   57.25    7.73
 -23   5  20   50.37   14.61
 -23   5  21   -0.41   12.59
 -23  -5  21   -3.29    7.59
 -23   5  21    3.68   15.13
 -23  -5  22  797.92   11.22
 -23   5  22  647.90   21.90
 -23   5  22  762.54   21.49
 -23  -5  23  118.76    8.43
 -23   5  23   85.96   17.22
 -23   5  23   96.85   12.18
 -23   5  24  164.39   13.01
 -23   5  24   70.88   18.20
 -23  -5  24  138.05    8.70
 -23   5  25   10.43   18.83
 -23  -5  25   13.83    8.13
 -23   5  25   15.03   12.71
 -23   5  26  145.88   14.12
 -23  -5  26  114.39    8.87
 -23   5  26  103.10   19.89
  23  -7  -1   31.22    9.72
  23  -7  -1   29.98   14.29
 -23  -7   1   35.14    8.66
  23   7  -1   34.66    8.06
  23  -7  -2   34.86   14.97
  23   7  -2   35.98    7.74
 -23  -7   2   38.07    8.38
  23  -7  -2   38.15    9.62
  23   7  -3  105.68    8.00
  23  -7  -3  103.77   12.03
 -23  -7   3  110.71    8.55
  23  -7  -3   92.78   18.12
  23  -7  -4    6.72   19.49
 -23  -7   4   14.34    8.20
  23  -7  -4    5.76   11.62
  23   7  -4    4.44    7.59
 -23  -7   5    2.80    8.16
  23  -7  -5    4.64   14.67
  23  -7  -5    2.45   22.10
  23   7  -5    1.17    7.48
 -23  -7   6  135.53    8.13
  23   7  -6  142.67    7.96
 -23  -7   7  755.51   10.95
  23   7  -7  734.68   10.56
 -23  -7   8   21.38    7.87
  23   7  -8   30.82    7.69
 -23  -7   9  904.48   11.10
  23   7  -9 1009.62   11.57
 -23  -7  10   22.12    7.55
  23   7 -10   20.04    7.66
 -23  -7  11    0.98    7.48
  23   7 -11   11.40    7.43
 -23  -7  12   12.19    7.51
  23   7 -12    1.53    7.32
 -23  -7  13  103.96    7.76
  23   7 -13  106.27    7.77
  23   7 -14  129.22    7.87
 -23  -7  14  115.33    7.94
  23   7 -15   12.00    5.46
 -23  -7  15   25.01    7.77
 -23  -7  16  111.86    8.04
 -23  -7  17  659.63   10.38
 -23   7  17  658.78   24.67
 -23  -7  18    7.24    7.96
 -23   7  18    9.68   16.58
 -23   7  19  105.28   16.28
 -23  -7  19  139.44    8.42
 -23   7  20   39.14   15.60
 -23  -7  20   49.31    8.26
 -23  -7  21   84.78    8.46
 -23   7  21   60.55   16.09
 -23   7  22   12.29   14.47
 -23  -7  22   13.36    8.27
  23  -9  -1   98.01   17.89
  23   9  -1   80.84    8.44
 -23  -9   1   95.15    9.99
 -23  -9   2  236.51   10.54
  23  -9  -2  265.08   20.23
  23   9  -2  207.50    9.00
 -23  -9   3   42.89    9.56
  23   9  -3   34.71    8.07
  23  -9  -3   43.29   19.22
 -23  -9   4  296.89   10.26
  23   9  -4  289.88    8.89
  23  -9  -4  356.66   23.61
  23  -9  -5  130.49   24.23
  23   9  -5  114.13    8.31
 -23  -9   5  116.79    9.59
  23   9  -6    1.56    7.66
  23  -9  -6    8.31   21.86
 -23  -9   6    4.52    8.87
 -23  -9   7  104.98    9.08
  23  -9  -7  109.25   29.05
  23   9  -7   82.76    9.75
 -23  -9   8   16.45    8.69
  23   9  -8    5.02    7.88
 -23  -9   9  438.47   10.11
  23   9  -9  417.87    9.57
 -23  -9  10   10.73    8.85
  23   9 -10    2.15    8.00
 -23  -9  11   20.46    8.75
  23   9 -11   20.97    8.10
 -23  -9  12  183.15    9.32
  23   9 -12  157.62    8.66
 -23  -9  13   98.67    8.76
  23   9 -13   81.59    8.35
 -23  -9  14   85.00    8.91
  23   9 -14   90.15    8.63
 -23  -9  15   13.70    8.82
 -23  -9  16    2.43    8.76
 -23  -9  17  196.64    9.62
 -22   0   1    0.84    8.43
  22   0  -1    8.75    9.79
  22   0  -2  103.01   12.28
 -22   0   2   95.05   10.83
  22   0  -3    3.05    9.11
 -22   0   3    3.45   10.21
  22   0  -4  470.26   12.21
 -22   0   4  676.85   14.50
  22   0  -5    0.70    7.97
 -22   0   5    3.25    9.69
 -22   0   6  448.92   12.43
  22   0  -6  452.14   12.07
 -22   0   7    4.96    9.13
  22   0  -7    4.81    9.33
  22   0  -8  366.38   11.60
 -22   0   8  341.15   11.48
 -22   0   9   -0.68    7.27
  22   0  -9    5.54    7.28
  22   0 -10   16.86    7.24
 -22   0  10   15.11    8.65
 -22   0  11   -1.05    7.42
 -22   0  12  158.64    9.72
 -22   0  13    3.16    8.72
 -22   0  14   11.30    7.25
 -22   0  15    0.43    8.44
 -22   0  16   -0.65    7.24
 -22   0  17    4.13    7.19
 -22   0  18  297.46    8.95
 -22   0  19   -1.13    6.98
 -22   0  20  237.46    9.72
 -22   0  21    2.73    7.18
 -22   0  22   97.70    7.85
 -22   0  22   79.80    7.69
 -22   0  23    1.27    7.45
 -22   0  23    3.77    7.20
 -22   0  24  101.66    8.00
 -22   0  24  115.60    7.91
 -22   0  25    0.86    7.70
 -22   0  25    2.76    7.53
 -22   0  26   55.06    8.10
 -22   0  26   48.32    8.21
 -22   0  27    1.55    8.23
 -22   0  27    5.11    7.98
 -22   0  28    4.82    8.41
 -22   0  28    4.65   10.05
 -22   0  29    4.64    8.96
 -22   0  29    2.65    8.45
 -22  -2   1 1842.57   19.27
  22   2  -1 1833.95   17.73
  22  -2  -1 1831.45   22.66
 -22   2   1 1814.71   25.67
  22   2  -2   20.60    8.83
  22  -2  -2   10.82   12.25
 -22   2   2   15.04   10.95
 -22  -2   2    9.72    7.81
 -22   2   3  744.57   19.35
  22   2  -3  731.32   11.46
 -22  -2   3  739.98   11.98
  22  -2  -3  739.14   21.39
 -22  -2   4   27.60    7.54
  22   2  -4   25.91    9.50
 -22   2   4   29.59   12.73
  22  -2  -4   21.63   12.95
 -22  -2   5   58.45    7.63
  22   2  -5   44.86    7.40
  22  -2  -5   40.22   12.40
 -22   2   5   50.99   14.89
 -22   2   6  762.30   25.63
 -22  -2   6  771.35   11.56
  22  -2  -6  756.74   23.00
  22   2  -6  775.43   11.76
 -22   2   7  341.69   19.64
  22   2  -7  411.85    9.41
 -22  -2   7  316.96    8.84
 -22  -2   8   68.45    7.03
 -22   2   8   62.71   12.60
  22   2  -8   62.79    7.17
 -22   2   9  528.02   15.96
 -22  -2   9  529.01   11.23
  22   2  -9  519.87    9.47
 -22   2  10   19.81   10.12
  22   2 -10   21.43    6.66
 -22  -2  10   12.83    6.70
  22   2 -11 2020.91   18.79
 -22   2  11 2018.47   25.42
 -22  -2  11 2022.24   19.44
 -22   2  12  104.57   10.15
  22   2 -12  140.58    7.63
 -22  -2  12  139.58    8.96
 -22   2  12  142.63   10.19
 -22  -2  13  102.02    7.39
 -22   2  13  100.61   10.05
 -22   2  13   79.11   10.21
 -22   2  14  797.11   16.80
 -22  -2  14  715.84   10.84
 -22   2  14  711.62   13.97
 -22   2  15  149.19   10.44
 -22  -2  15  156.54    7.70
 -22   2  15  150.52   10.41
 -22   2  16  226.29   10.79
 -22  -2  16  181.80    7.82
 -22   2  16  233.01   11.24
 -22  -2  17    5.64    7.04
 -22   2  17   14.87    9.61
 -22   2  17   13.93    9.08
 -22   2  18   43.69    7.62
 -22  -2  18   39.75    7.21
 -22   2  18   51.40    9.89
 -22   2  19  526.04   10.97
 -22   2  19  652.26   14.54
 -22  -2  19  699.98   10.66
 -22   2  20   -2.04    8.16
 -22  -2  20    4.15    7.17
 -22   2  20   -2.71    7.24
 -22   2  21  491.04   12.33
 -22  -2  21  606.59   11.55
 -22   2  21  536.61   12.40
 -22   2  22  120.80   11.48
 -22  -2  22  156.13    8.03
 -22   2  22  148.49    9.66
 -22   2  23   41.82   11.41
 -22   2  23   65.39    9.40
 -22  -2  23   44.85    7.72
 -22   2  24  396.92   12.14
 -22  -2  24  511.43   10.12
 -22   2  24  511.77   12.25
 -22   2  25   21.56    9.74
 -22   2  25   39.26    7.60
 -22  -2  25   32.41    8.14
 -22   2  26    7.25   11.86
 -22   2  26    3.97    7.68
 -22  -2  26   -0.05    8.10
 -22   2  27   63.06    8.42
 -22   2  27   44.21   12.65
 -22  -2  27   46.67    8.92
 -22  -2  27   71.93    8.68
 -22   2  28    9.69   10.78
 -22   2  28    8.30   10.28
 -22  -2  28   10.00    8.62
 -22  -2  28    6.63    8.41
  22  -4  -1    9.58    9.90
  22  -4  -1   11.10    9.42
  22   4  -1   12.26    8.01
 -22  -4   1   17.59    8.18
  22   4  -2   84.25    8.65
 -22  -4   2   89.65    8.44
  22  -4  -2   83.28   12.11
  22  -4  -2   75.49   12.25
  22  -4  -3 1456.94   35.33
  22   4  -3 1965.27   16.65
  22  -4  -3 1830.52   38.67
 -22  -4   3 1803.19   15.73
  22   4  -4   41.57    8.10
 -22  -4   4   38.61    7.89
 -22  -4   5 3109.57   21.37
  22   4  -5 3105.10   20.78
 -22  -4   6   20.82    5.23
  22   4  -6   27.10    5.27
 -22  -4   7   83.67    7.35
  22   4  -7   90.74    7.37
 -22  -4   8   74.91    7.13
  22   4  -8   70.83    7.18
 -22  -4   9  100.86    7.24
  22   4  -9   91.90    7.21
 -22  -4  10   37.04    6.85
  22   4 -10   30.61    6.85
 -22  -4  11    5.01    7.10
  22   4 -11    2.67    7.15
 -22   4  12   69.74   18.82
 -22   4  12   71.80   17.67
 -22  -4  12   94.93    7.32
  22   4 -12   81.96    7.29
 -22   4  13 1817.89   29.27
  22   4 -13 1839.24   15.63
 -22   4  13 1821.99   30.34
 -22  -4  13 1820.64   16.32
 -22   4  14    5.06   11.04
 -22  -4  14    6.11    7.19
 -22   4  14    8.96   14.85
  22   4 -14    1.90    7.02
 -22   4  15  457.67   15.26
 -22   4  15  453.83   18.03
 -22  -4  15  389.91    8.75
 -22   4  16   11.90   14.44
 -22  -4  16   14.89    7.11
 -22   4  16    9.84   11.18
 -22   4  17    3.18   11.13
 -22   4  17   -0.54   15.43
 -22  -4  17   -6.53    6.89
 -22   4  18  106.03   11.59
 -22  -4  18   64.32    5.45
 -22   4  18   84.80   14.18
 -22   4  19  202.51   10.97
 -22   4  19  180.14   15.32
 -22  -4  19  253.11    8.07
 -22   4  20   44.13   14.62
 -22   4  20   63.58    9.76
 -22  -4  20   57.27    7.47
 -22   4  21   26.52   14.98
 -22  -4  21   36.80    7.54
 -22   4  21   54.16    9.94
 -22   4  22    6.85   15.25
 -22   4  22   14.72   10.04
 -22  -4  22   24.74    7.53
 -22   4  23  174.40   11.15
 -22  -4  23  178.21    8.51
 -22   4  23  165.16   16.47
 -22   4  24    2.01   16.19
 -22  -4  24   -6.93    7.82
 -22   4  24    1.94   10.08
 -22   4  25   12.47   10.54
 -22  -4  25   10.19    7.93
 -22   4  25    2.44   16.73
 -22   4  26   -0.38   17.76
 -22  -4  26    7.64    8.10
 -22   4  26    1.80   10.78
 -22   4  27   11.18   17.96
 -22  -4  27   29.31    8.48
 -22   4  27   27.05   11.41
 -22  -6   1   17.46    8.38
  22  -6  -1   12.33    8.66
  22   6  -1   16.22    7.96
  22  -6  -1   14.79   12.29
  22   6  -2    5.05    7.87
  22  -6  -2    3.74    8.78
 -22  -6   2    7.37    8.16
  22  -6  -2    3.21   12.79
  22  -6  -3  165.25   19.01
  22   6  -3  201.61    8.61
 -22  -6   3  196.43    8.78
  22  -6  -3  183.20   11.36
 -22  -6   4   31.17    7.99
  22  -6  -4   20.37   19.49
  22   6  -4   20.47    7.62
  22  -6  -4   22.73   11.93
 -22  -6   5  319.88    8.87
  22   6  -5  313.80    8.74
  22   6  -6  503.58    9.39
 -22  -6   6  497.60    9.39
 -22  -6   7    3.75    7.40
  22   6  -7   13.72    7.32
 -22  -6   8   16.77    7.39
  22   6  -8   24.76    7.26
 -22  -6   9  111.36    5.54
  22   6  -9  130.74    7.58
 -22  -6  10  310.23    8.30
  22   6 -10  301.38    8.36
 -22  -6  11   19.53    7.10
  22   6 -11   12.06    7.02
 -22  -6  12  113.80    7.45
  22   6 -12  119.43    7.65
 -22  -6  13  328.42    8.34
  22   6 -13  328.04    8.35
  22   6 -14  685.43   10.15
 -22  -6  14  718.14   10.09
 -22   6  14  560.77   26.15
 -22   6  15   57.46   18.18
 -22  -6  15   58.02    7.33
 -22   6  16  190.87   18.69
 -22  -6  16  203.97    8.11
 -22   6  17   53.54   14.45
 -22  -6  17   72.73    7.61
 -22   6  18   47.13   15.86
 -22  -6  18   41.44    7.56
 -22  -6  19  373.94    9.03
 -22   6  19  343.83   17.70
 -22  -6  20   84.36    7.86
 -22   6  20  100.70   15.68
 -22   6  21    3.55   15.91
 -22  -6  21    2.50    7.99
 -22  -6  22  274.26    8.94
 -22   6  22  290.48   16.88
 -22   6  23   69.18   18.20
 -22  -6  23   80.03    8.39
 -22   6  24  514.36   22.21
 -22  -6  24  562.62   10.54
  22  -8  -1   28.65   13.44
 -22  -8   1   41.37    9.06
  22   8  -1   30.86    5.69
  22  -8  -2  181.98   17.46
  22   8  -2  147.19    8.22
 -22  -8   2  158.15    9.28
  22   8  -3  319.93    8.77
 -22  -8   3  354.51    9.93
  22  -8  -3  361.76   19.97
  22   8  -4   48.95    7.83
  22  -8  -4   54.33   19.47
 -22  -8   4   44.29    8.89
  22  -8  -5  531.92   24.68
  22   8  -5  485.35    9.38
 -22  -8   5  502.39   10.43
  22   8  -6   60.28    7.77
 -22  -8   6   50.06    8.38
  22  -8  -6   57.93   18.97
 -22  -8   7   40.37    8.23
  22   8  -7   45.02    7.65
  22  -8  -7   43.05   19.92
 -22  -8   8  678.54   10.63
  22   8  -8  657.49   10.12
 -22  -8   9    2.92    8.09
  22   8  -9   -7.77    7.67
 -22  -8  10  644.57   10.21
  22   8 -10  640.21   10.06
  22   8 -11  113.19    8.09
 -22  -8  11  102.01    8.53
 -22  -8  12   16.30    7.95
  22   8 -12   10.99    7.71
 -22  -8  13  238.44    8.77
  22   8 -13  234.99    8.55
  22   8 -14  139.95    8.11
 -22  -8  14  133.27    8.28
 -22  -8  15  125.52    8.43
 -22   8  16    5.14   27.41
 -22  -8  16   21.33    8.25
 -22   8  17    5.75   21.89
 -22  -8  17    6.27    8.09
 -22  -8  18  340.35    9.67
 -22   8  18  265.32   22.63
 -22   8  19   10.18   16.20
 -22  -8  19   19.16    8.42
 -22  -8  20   12.00    8.47
 -22   8  20    4.70   15.93
  22  10  -1  162.92    8.90
 -22 -10   1  192.74   11.22
  22 -10  -1  196.71   18.11
  22 -10  -2   22.51   17.83
  22  10  -2   17.91    8.36
 -22 -10   2   17.34   10.51
  22 -10  -3   11.83   18.03
  22  10  -3   -0.68    8.29
 -22 -10   3    5.45   10.32
 -22 -10   4    7.07   10.16
  22  10  -4    7.49    8.36
  22 -10  -4   13.30   20.79
  22 -10  -5  118.27   24.69
 -22 -10   5  105.94   10.47
  22  10  -5   91.78    8.50
  22  10  -6  100.92    8.43
  22 -10  -6  128.25   23.66
 -22 -10   6  114.83   10.09
 -22 -10   7   19.76    9.70
  22  10  -7   13.61    8.00
  22 -10  -7    8.46   24.52
 -22 -10   8   -1.89    9.35
  22 -10  -8    1.56   25.29
  22  10  -8    8.52    8.10
 -22 -10   9  243.93   10.49
  22  10  -9  216.02    9.22
 -22 -10  10    2.19    9.49
  22  10 -10    3.23    8.30
  22  10 -11  198.64    9.14
 -22 -10  11  241.04   10.66
 -22 -10  12   40.46    9.63
  22  10 -12   30.65    8.67
 -22 -10  13   10.08    9.33
  22  10 -13   12.59    8.59
 -21  -1   1  677.37   13.58
  21   1  -1  504.72   12.39
  21  -1  -1  538.44   16.37
 -21   1   1  653.35   15.20
 -21   1   2 2291.67   29.69
 -21  -1   2 2291.89   22.56
  21   1  -2 2274.96   20.34
  21  -1  -2 2292.35   25.92
  21  -1  -3  318.21   15.52
 -21   1   3  359.13   13.62
  21   1  -3  387.04   10.86
 -21  -1   3  299.17    9.82
 -21  -1   4  260.64    9.28
  21  -1  -4  275.47   13.91
  21   1  -4  342.98   10.01
 -21   1   4  294.30   13.05
 -21  -1   5    2.11    7.05
  21  -1  -5    2.01    9.48
  21   1  -5    2.47    9.23
 -21   1   5    1.13    9.87
  21  -1  -6   17.18   10.72
 -21  -1   6   20.27    8.74
  21   1  -6   17.45    8.83
 -21   1   6   12.59    9.77
  21   1  -7 1239.39   15.22
 -21  -1   7 1263.74   18.08
 -21   1   7 1239.97   18.16
  21  -1  -7 1230.81   19.01
 -21   1   8   62.11    9.38
 -21  -1   8   76.32    7.27
  21   1  -8   74.72    7.46
 -21   1   9  190.62   10.29
  21   1  -9  275.21    9.90
 -21  -1   9  200.33    8.07
  21   1 -10  334.22    8.75
 -21  -1  10  269.87    8.41
 -21   1  10  250.66   10.67
 -21  -1  11   78.94    7.37
 -21   1  11   63.33    8.99
  21   1 -11   87.85    8.43
 -21  -1  12  392.13    9.39
 -21   1  12  405.65   12.05
 -21  -1  13  335.49    9.00
 -21   1  13  368.05   11.64
 -21   1  14   25.47    8.93
 -21  -1  14   36.93    7.29
 -21   1  15  593.51   12.45
 -21  -1  15  586.28   10.31
 -21  -1  16   35.32    8.88
 -21   1  16   19.00    7.24
 -21   1  17  387.37   11.38
 -21  -1  17  389.83    8.80
 -21   1  18   13.66    8.61
 -21  -1  18   11.31    7.28
 -21   1  18   13.08    8.46
 -21   1  19    1.51    8.75
 -21   1  19    0.91    7.23
 -21  -1  19    9.93    8.56
 -21   1  20  105.19    7.57
 -21   1  20  130.07    7.96
 -21  -1  20  138.50    9.15
 -21   1  21  387.43   11.26
 -21  -1  21  468.54   11.02
 -21   1  21  442.45   10.99
 -21   1  22   -1.84    7.20
 -21   1  22    0.98    7.61
 -21  -1  22    1.73    7.19
 -21  -1  23    8.57    9.13
 -21   1  23    2.42    7.74
 -21   1  23    8.32    7.31
 -21   1  24   19.94    7.53
 -21   1  24   19.25    9.95
 -21  -1  24   16.82    7.57
 -21   1  25  291.50   11.09
 -21   1  25  272.23   10.00
 -21  -1  25  277.40    8.92
 -21  -1  25  293.47    9.31
 -21  -1  26    6.92    7.99
 -21   1  26    3.15    8.55
 -21  -1  26    4.39    7.99
 -21   1  26   -3.48    7.78
 -21   1  27   21.43    9.71
 -21   1  27    6.18    8.90
 -21  -1  27    8.48    8.07
 -21  -1  27   19.28    9.96
 -21   1  28   -0.13    9.22
 -21  -1  28   -3.20    8.42
 -21   1  28    7.72    8.25
 -21  -1  28    6.71    8.70
 -21   1  29   73.05   10.30
 -21   1  29   77.79   10.72
 -21  -1  29   75.72    9.26
 -21  -1  29   78.08    9.33
 -21  -3   1 1508.95   15.36
  21   3  -1 1532.83   15.94
  21  -3  -1 1435.49   22.63
 -21  -3   2 2809.30   21.06
  21   3  -2 2578.60   20.33
  21  -3  -2 2733.36   36.29
  21   3  -3 1339.93   15.37
  21  -3  -3 1325.24   33.01
 -21  -3   3 1336.62   14.84
  21   3  -4    3.38    8.20
 -21  -3   4    2.64    7.83
 -21  -3   5 1493.64   14.68
  21   3  -5 1512.50   15.38
 -21  -3   6  330.84    8.76
  21   3  -6  334.09    8.84
 -21  -3   7  342.77    8.48
  21   3  -7  234.84    6.44
 -21  -3   8  151.41    7.66
  21   3  -8  176.78    7.75
  21   3  -9  472.78    9.20
 -21  -3   9  470.28   10.28
 -21  -3  10  664.77   10.10
 -21   3  10  496.37   21.54
  21   3 -10  669.72   10.03
 -21   3  10  596.67   26.43
 -21   3  11 1937.44   29.05
 -21  -3  11 1999.46   17.77
  21   3 -11 1915.82   17.34
 -21   3  11 1912.51   33.28
  21   3 -12 1005.72   11.91
 -21   3  12  973.15   21.23
 -21  -3  12  975.57   11.68
 -21   3  12  991.83   23.25
  21   3 -13 1237.84   12.25
 -21   3  13 1240.58   22.87
 -21   3  13 1243.85   24.15
 -21  -3  13 1243.39   13.87
 -21   3  14   20.44   10.94
 -21   3  14   27.48   11.53
 -21  -3  14   24.74    6.95
 -21  -3  15  591.49    9.87
 -21   3  15  718.73   17.80
 -21   3  15  644.96   14.59
 -21  -3  16  133.69    7.57
 -21   3  16  128.09   12.65
 -21   3  16  130.70   10.03
 -21   3  17    2.91   11.39
 -21  -3  17   -3.41    6.83
 -21   3  17    1.26    8.70
 -21  -3  18    8.36    7.07
 -21   3  18    4.63    8.70
 -21   3  18    7.67   11.50
 -21   3  19  400.69   11.44
 -21   3  19  342.37   12.99
 -21  -3  19  422.25    8.97
 -21   3  20  658.72   13.53
 -21  -3  20  674.69   10.22
 -21   3  20  523.07   16.77
 -21  -3  21  507.47    9.46
 -21   3  21  331.55   15.58
 -21   3  21  481.13   12.14
 -21   3  22   43.08   10.78
 -21  -3  22   48.34    7.46
 -21   3  22   51.56    9.52
 -21   3  23  189.64    8.70
 -21   3  23  131.89   12.37
 -21  -3  23  193.97    8.33
 -21   3  24    6.52   11.02
 -21  -3  24   22.72    7.85
 -21   3  24   14.75    7.72
 -21   3  25   50.43    8.02
 -21   3  25   29.55   11.90
 -21  -3  25   58.51    7.90
 -21  -3  26  152.74    8.97
 -21   3  26  101.59   13.01
 -21   3  26  160.59    9.19
 -21   3  27   47.13   10.45
 -21  -3  27   43.44    8.66
 -21   3  27    8.86   12.34
 -21  -3  28   25.20    8.74
 -21   3  28    3.09   15.49
 -21   3  28   28.36   10.74
  21   5  -1  180.83    8.38
  21  -5  -1  148.80   11.15
  21  -5  -1  172.95   10.30
 -21  -5   1  176.23    8.62
  21  -5  -2  129.08    9.98
  21  -5  -2  103.71   13.01
  21   5  -2  114.11    8.24
 -21  -5   2  130.22    8.44
  21  -5  -3   82.80   16.75
  21   5  -3  113.36    8.11
  21  -5  -3  110.84   12.11
 -21  -5   3  109.79    8.14
  21  -5  -4  349.12   24.08
  21   5  -4  362.93    9.05
 -21  -5   4  355.27    9.12
  21  -5  -4  268.54   30.97
  21   5  -5  452.89    9.30
 -21  -5   5  465.35    9.27
 -21  -5   6  619.50    8.03
  21   5  -6  621.60   10.32
  21   5  -7  490.14    9.16
 -21  -5   7  490.55    9.12
  21   5  -8   90.34    7.45
 -21  -5   8   89.59    7.43
 -21  -5   9   -4.60    6.81
  21   5  -9    2.63    6.83
 -21  -5  10  177.86    7.72
  21   5 -10  173.29    7.59
 -21  -5  11   16.91    6.98
  21   5 -11   21.31    6.93
 -21   5  12  101.11   21.80
 -21  -5  12  113.58    7.56
 -21   5  12   98.52   22.58
  21   5 -12  105.03    7.50
 -21  -5  13   37.49    7.18
 -21   5  13   30.91   16.88
  21   5 -13   28.57    7.19
 -21   5  14  335.88   18.63
  21   5 -14  280.89    8.07
 -21  -5  14  346.26    8.35
 -21  -5  15  228.74    7.95
 -21   5  15  230.41   15.25
 -21   5  16   25.75   13.68
 -21  -5  16   20.91    7.22
 -21   5  17   64.23   12.81
 -21  -5  17   55.19    7.24
 -21  -5  18   10.36    7.19
 -21   5  18   11.01   14.76
 -21   5  19   68.24   16.71
 -21  -5  19   80.09    7.38
 -21  -5  20  474.44    9.44
 -21   5  20  398.25   18.21
 -21  -5  21   -2.62    7.49
 -21   5  21   -1.72   15.08
 -21  -5  22    3.04    7.63
 -21   5  22    8.36   15.33
 -21   5  23   21.16   16.50
 -21  -5  23   30.51    8.24
 -21  -5  24   -1.34    7.66
 -21   5  24   -5.98   17.17
 -21  -5  25   61.65    8.36
 -21   5  25   40.85   15.23
 -21   5  26   10.12   18.98
 -21  -5  26   12.20    8.65
  21  -7  -1 1550.79   24.87
 -21  -7   1 1459.43   14.13
  21   7  -1 1430.33   13.42
  21  -7  -2  265.25   16.57
 -21  -7   2  328.25    9.40
  21   7  -2  325.79    8.73
  21   7  -3  116.02    7.82
 -21  -7   3  116.69   10.14
  21  -7  -3   97.87   16.11
 -21  -7   4   17.75    5.77
  21  -7  -4   20.61   19.06
  21   7  -4   21.81    7.36
  21   7  -5  247.20    8.21
 -21  -7   5  245.96    8.67
  21  -7  -5  251.77   20.51
 -21  -7   6   13.68    7.90
  21   7  -6   17.71    7.41
  21  -7  -6   20.50   18.28
  21   7  -7  328.43    8.74
  21  -7  -7  326.11   23.11
 -21  -7   7  335.90    9.10
 -21  -7   8   30.19    7.70
  21   7  -8   31.25    7.44
 -21  -7   9  325.85    8.76
  21   7  -9  332.93    8.64
  21   7 -10  161.71    8.01
 -21  -7  10  167.14    7.98
  21   7 -11  298.30    8.52
 -21  -7  11  300.75    8.48
 -21  -7  12   65.67    7.55
  21   7 -12   73.98    7.51
 -21   7  13   42.15   22.94
  21   7 -13   43.35    7.52
 -21  -7  13   43.54    5.38
  21   7 -14   36.08    7.73
 -21  -7  14   46.93    7.68
 -21   7  14   38.49   18.63
 -21   7  15  423.92   22.08
 -21  -7  15  488.75    9.50
 -21  -7  16   90.75    7.96
 -21   7  16   95.63   18.68
 -21   7  17   13.26   15.85
 -21  -7  17   15.45    7.62
 -21  -7  18   35.93    8.05
 -21   7  18   41.85   16.48
 -21   7  19  218.06   17.75
 -21  -7  19  206.14    8.86
 -21   7  20   33.12   14.71
 -21  -7  20   44.44    7.89
 -21   7  21   17.19   14.56
 -21  -7  21   22.38    8.31
 -21   7  22    5.78   14.92
 -21  -7  22    7.61    8.06
 -21   7  23  155.32   15.46
 -21  -7  23  172.98    8.90
  21  -9  -1  124.09   17.82
 -21  -9   1  116.86    9.79
  21   9  -1   93.21    8.14
  21   9  -2  129.48    8.21
 -21  -9   2  126.19    9.80
  21  -9  -2  125.11   16.18
 -21  -9   3   91.79    9.49
  21  -9  -3  114.22   19.74
  21   9  -3   87.46    7.98
  21  -9  -4   70.75   20.99
  21   9  -4   60.17    7.85
 -21  -9   4   72.72    9.26
  21  -9  -5   10.46   19.58
  21   9  -5   16.51    7.79
 -21  -9   5   16.97    8.89
  21  -9  -6  436.07   22.27
  21   9  -6  372.79    9.11
 -21  -9   6  386.15   10.31
 -21  -9   7  216.35    9.82
  21   9  -7  219.48    8.56
  21  -9  -7  262.77   21.13
 -21  -9   8  283.32    9.54
  21  -9  -8  304.94   22.07
  21   9  -8  233.72    6.48
 -21  -9   9    4.52    8.61
  21  -9  -9    4.51   18.91
  21   9  -9    0.20    7.72
 -21  -9  10  323.19    9.43
  21   9 -10  325.31    8.98
  21  -9 -10  359.71   29.16
 -21  -9  11   12.40    8.42
  21   9 -11   12.44    7.85
 -21  -9  12   29.49    8.65
  21   9 -12   24.27    8.32
  21   9 -13  134.19    8.49
 -21  -9  13  132.56    9.01
 -21  -9  14  175.43    8.93
 -21  -9  15   43.65    8.58
 -21  -9  16  136.37    9.13
 -21   9  16  131.97   33.59
 -21  -9  17   51.50    9.14
 -21   9  17   44.15   23.48
  21  11  -2  214.83    9.28
  21 -11  -3   -1.92   22.87
 -20   0   1    5.05   10.39
  20   0  -1   11.42   11.95
  20   0  -2  267.33   11.51
 -20   0   2  382.33   13.16
  20   0  -3    5.84   10.58
 -20   0   3    2.49   10.08
 -20   0   4 3060.10   22.54
  20   0  -4 3005.58   23.35
 -20   0   5    0.36    7.65
  20   0  -5    1.50    7.80
 -20   0   6  856.39   13.19
  20   0  -6  853.13   15.59
 -20   0   7   -0.89    7.48
  20   0  -7    1.06    7.57
  20   0  -8 3196.94   25.08
 -20   0   8 3180.30   24.72
 -20   0   9    0.63    8.54
  20   0  -9    0.43    8.82
 -20   0  10  993.75   15.29
 -20   0  11   -0.72    8.74
 -20   0  12 1386.70   15.40
 -20   0  13   -0.77    7.17
 -20   0  14  600.16   11.05
 -20   0  15    0.67    6.88
 -20   0  16 1858.95   20.03
 -20   0  17   -1.11    7.17
 -20   0  18  857.76   13.64
 -20   0  19   -0.72    6.84
 -20   0  20  406.80    9.13
 -20   0  21    8.24    7.03
 -20   0  21    5.45    7.15
 -20   0  22  533.01   10.16
 -20   0  22  533.67   11.87
 -20   0  23   -0.11    7.30
 -20   0  23   -1.74    8.87
 -20   0  24   35.30    7.80
 -20   0  24   45.70    9.37
 -20   0  25    7.91    7.76
 -20   0  25   -0.45    7.74
 -20   0  26  367.59   10.86
 -20   0  26  389.60   10.45
 -20   0  27    3.98    8.40
 -20   0  27   -0.94    9.88
 -20   0  28   37.77    8.64
 -20   0  28   42.51    8.40
 -20   0  29   -5.04    8.81
 -20   0  29    2.95   11.00
 -20  -2   1   36.58    8.50
  20   2  -1   31.73   11.34
  20  -2  -1   30.07   11.23
 -20   2   1   36.87   10.35
 -20   2   2 1765.09   26.77
  20   2  -2 1818.35   18.00
 -20  -2   2 1420.84   15.54
  20  -2  -2 1734.88   29.66
  20  -2  -3 1086.23   26.34
  20   2  -3 1467.81   15.86
 -20  -2   3 1436.00   15.13
 -20   2   3 1484.86   26.26
 -20  -2   4    9.48    7.36
  20   2  -4    9.01    7.32
 -20   2   4   11.96   13.30
  20  -2  -4    8.19   14.75
 -20  -2   5    4.60    7.10
 -20   2   5    2.17   17.33
  20   2  -5    2.51    7.33
  20  -2  -5    2.12   14.27
 -20   2   6  925.43   31.89
 -20  -2   6  919.16   11.89
  20   2  -6  917.45   12.83
 -20   2   7    2.35   13.18
  20   2  -7    8.43    6.90
 -20  -2   7    9.67    6.76
 -20   2   8  190.09   13.81
 -20  -2   8  222.53    7.85
  20   2  -8  274.78    8.34
  20   2  -9  388.09    9.13
 -20  -2   9  384.41    6.49
 -20   2   9  391.32   13.19
 -20  -2  10  228.17    7.97
 -20   2  10  327.40   13.19
 -20   2  10  259.71   12.48
  20   2 -10  326.62    8.45
 -20   2  11  148.85   11.22
 -20  -2  11  152.10    7.47
 -20   2  11  122.57   11.15
  20   2 -11  108.63    7.34
 -20   2  12   17.90    8.81
 -20  -2  12   20.93    6.73
 -20   2  12   13.59   10.28
 -20   2  13   56.35    9.42
 -20  -2  13   37.11    7.09
 -20   2  13   51.71    9.38
 -20  -2  14   13.61    6.60
 -20   2  14   16.21    8.89
 -20   2  14   14.07    8.98
 -20  -2  15   28.36    6.79
 -20   2  15   32.80    9.33
 -20   2  15   33.73   10.25
 -20   2  16  295.54   10.00
 -20  -2  16  215.46    7.83
 -20   2  16  217.56    8.74
 -20   2  17  367.17   10.37
 -20   2  17  305.24   10.34
 -20  -2  17  392.44   10.09
 -20   2  18   11.51    9.67
 -20   2  18    6.26    7.03
 -20  -2  18   15.51    7.02
 -20  -2  19  111.43    7.28
 -20   2  19  101.43   10.38
 -20   2  19  116.58    9.11
 -20   2  20   23.31    8.22
 -20   2  20   14.56    6.95
 -20  -2  20   23.77    7.24
 -20   2  21   13.09    6.93
 -20   2  21   17.62   10.33
 -20  -2  21   20.40    6.86
 -20  -2  22   43.44    7.43
 -20   2  22   36.22    7.26
 -20   2  22   20.90    8.88
 -20   2  23   25.81    8.80
 -20   2  23   39.76    8.96
 -20  -2  23   28.83    7.61
 -20   2  24    4.24   11.25
 -20   2  24    6.03    7.52
 -20  -2  24    3.26    7.49
 -20   2  25   39.99    9.50
 -20  -2  25   28.81    7.96
 -20   2  25   17.67    9.64
 -20   2  26   10.96    9.74
 -20  -2  26   27.00    8.35
 -20   2  26   21.17    7.82
 -20  -2  26   16.91    8.11
 -20  -2  27  228.07    9.59
 -20   2  27   95.87   13.75
 -20  -2  27  242.16    9.63
 -20   2  27  266.50    9.57
 -20   2  28   15.20    8.39
 -20  -2  28   -0.98    8.83
 -20  -2  28   20.86    8.60
 -20   2  28   -2.10   10.58
 -20  -4   1   94.87    6.15
  20   4  -1  102.22    8.37
  20  -4  -1  101.64    8.68
  20  -4  -1  106.63   10.89
 -20  -4   2  829.43   11.40
  20  -4  -2  684.80   18.85
  20   4  -2  835.96   11.58
  20  -4  -2  803.72   18.49
 -20  -4   3 3009.68   21.96
  20   4  -3 3070.89   22.20
  20  -4  -3 3096.68   42.12
  20  -4  -3 3025.17   47.15
 -20  -4   4  142.12    8.10
  20   4  -4  138.42    8.36
 -20  -4   5  368.75    8.99
  20   4  -5  366.03    9.06
 -20  -4   6    0.10    4.95
  20   4  -6    0.27    7.10
 -20  -4   7    0.30    7.00
  20   4  -7    4.53    6.80
 -20  -4   8  274.86    8.05
  20   4  -8  282.79    8.16
 -20  -4   9    4.11    6.76
  20   4  -9   13.36    6.72
  20   4 -10  335.43    8.49
 -20  -4  10  328.57    6.35
  20   4 -11 1528.29   14.30
 -20  -4  11 1536.37   14.48
 -20   4  11 1497.70   32.79
 -20   4  11 1499.76   30.77
 -20  -4  12  640.32    9.73
 -20   4  12  552.27   19.50
  20   4 -12  632.21    9.64
 -20   4  12  601.68   19.34
  20   4 -13 1591.20   14.16
 -20  -4  13 1664.98   15.74
 -20   4  13 1569.41   27.75
 -20   4  14   52.85   14.06
 -20  -4  14   55.84    7.17
 -20   4  15   11.79   12.23
 -20  -4  15    9.21    6.92
 -20   4  16   20.47   14.79
 -20  -4  16   20.58    7.00
 -20   4  17  234.65   14.81
 -20  -4  17  242.49    9.39
 -20  -4  18  129.85    7.10
 -20   4  18  113.77   13.82
 -20   4  19  122.61   14.65
 -20  -4  19  117.12    7.52
 -20   4  20   99.39   14.75
 -20  -4  20  101.97    7.79
 -20   4  21 1030.50   21.94
 -20  -4  21 1017.11   12.71
 -20   4  22  107.43   16.02
 -20  -4  22  120.81    7.97
 -20   4  23   73.33   15.70
 -20  -4  23   78.82    7.80
 -20   4  24    9.37   12.68
 -20  -4  24   12.51    8.72
 -20   4  25   12.99   13.55
 -20  -4  25   39.82    7.93
 -20   4  26    3.15   16.68
 -20  -4  26    1.07    5.75
 -20  -4  27   31.99    8.81
 -20   4  27   26.39   14.51
 -20  -6   1   14.52    8.24
  20  -6  -1   20.13   12.39
  20   6  -1   15.36    7.70
  20  -6  -2  937.29   20.70
 -20  -6   2 1210.82   13.10
  20   6  -2 1159.34   12.23
  20  -6  -3  155.54   16.91
  20   6  -3  208.52    8.26
 -20  -6   3  210.57    8.90
  20  -6  -4  192.39   19.94
  20   6  -4  209.59    9.73
 -20  -6   4  218.15    8.57
 -20  -6   5   97.83    8.00
  20  -6  -5   91.91   18.69
  20   6  -5   86.57    7.76
  20  -6  -6    0.35    4.19
  20  -6  -6  182.32   21.15
 -20  -6   6  177.02    6.25
  20   6  -6  206.78    8.02
  20   6  -7  402.13    8.73
 -20  -6   7  372.56    8.68
 -20  -6   8  101.04    7.62
  20   6  -8   94.02    7.38
 -20  -6   9    4.48    7.22
  20   6  -9   15.30    7.13
 -20  -6  10  715.69    9.99
  20   6 -10  733.97   11.19
  20   6 -11  233.68    7.71
 -20  -6  11  231.37    7.87
 -20   6  11  203.11   24.64
 -20  -6  12  137.91    7.51
  20   6 -12  137.96    7.56
 -20   6  12  116.18   18.08
  20   6 -13   16.91    6.95
 -20   6  13   17.26   18.13
 -20  -6  13   19.77    7.24
 -20  -6  14   29.37    7.18
 -20   6  14   21.57   14.81
  20   6 -14   27.53    7.18
 -20   6  15  156.38   15.72
 -20  -6  15  160.54    7.70
 -20   6  16  131.02   14.29
 -20  -6  16  179.01    7.84
 -20   6  17    3.85   13.73
 -20  -6  17   10.31    7.37
 -20  -6  18    0.00    7.52
 -20   6  18    4.42   14.05
 -20  -6  19   56.37    7.70
 -20   6  19   49.13   13.02
 -20   6  20  145.18   16.83
 -20  -6  20  148.04    7.99
 -20  -6  21  104.14    5.85
 -20   6  21  131.98   17.32
 -20   6  22   12.50   14.81
 -20  -6  22   12.64    9.40
 -20  -6  23    9.20    8.07
 -20   6  23   11.69   18.16
 -20   6  24    8.73   16.81
 -20  -6  24   25.42    8.11
 -20  -6  25    5.84    6.08
 -20   6  25    3.27   17.66
  20  -8  -1   33.17   15.10
 -20  -8   1   30.06    8.75
  20   8  -1   26.04    7.59
  20  -8  -2   65.59   14.27
 -20  -8   2   72.35    8.68
  20   8  -2   72.27    7.42
  20  -8  -3   36.87   16.78
 -20  -8   3   34.61    8.66
  20   8  -3   30.68    7.34
  20   8  -4   38.33    7.32
  20  -8  -4   44.59   17.21
 -20  -8   4   41.41    8.51
 -20  -8   5   21.68    8.30
  20   8  -5   17.49    7.38
  20  -8  -5   23.07   18.48
 -20  -8   6  321.45    9.43
  20  -8  -6  358.98   19.81
  20   8  -6  325.55    8.63
 -20  -8   7   32.82    8.11
  20  -8  -7   28.30   16.23
  20   8  -7   28.26    7.61
  20  -8  -8 1030.21   27.27
 -20  -8   8  964.50   12.06
  20   8  -8  980.43   12.77
  20   8  -9  123.46    7.86
  20  -8  -9  122.29   17.12
 -20  -8   9  132.85    8.36
  20  -8 -10    2.74   15.13
  20   8 -10    5.21    7.39
 -20  -8  10    5.41    7.71
 -20  -8  11  129.82    8.46
  20   8 -11  122.76    8.05
 -20   8  12    5.77   19.19
  20   8 -12    9.40    7.60
 -20  -8  12    6.22    7.93
 -20  -8  13   33.68    7.95
  20   8 -13   24.26    7.68
 -20   8  13   31.48   19.61
 -20   8  14    3.41   17.69
 -20  -8  14    4.39    7.98
 -20  -8  15   32.37    8.00
 -20   8  15   26.64   17.95
 -20  -8  16  624.77   10.80
 -20   8  16  517.68   23.12
 -20   8  17   36.21   15.68
 -20  -8  17   41.55    8.22
 -20   8  18  230.66   18.10
 -20  -8  18  195.91    6.68
 -20  -8  19   94.43    8.67
 -20   8  19   74.48   16.16
 -20   8  20    2.90   13.62
 -20  -8  20    1.76    8.37
 -20  -8  21   80.76    8.69
  20  10  -1   82.82    8.23
 -20 -10   1   89.77   10.79
  20 -10  -1  101.40   19.70
 -20 -10   2   13.24    9.97
  20  10  -2   -2.49    7.98
  20 -10  -2    3.02   17.15
  20 -10  -3  168.81   18.96
  20  10  -3  138.09    8.31
 -20 -10   3  156.62   10.74
 -20 -10   4   81.78   10.36
  20  10  -4   69.47    8.13
  20 -10  -4   87.69   20.58
  20  10  -5   73.15    8.22
  20 -10  -5  102.51   20.51
 -20 -10   5   99.04   10.09
  20 -10  -6   19.15   18.98
  20  10  -6   10.27    8.07
 -20 -10   6   23.74    9.85
 -20 -10   7  272.63   10.69
  20  10  -7  225.01    8.64
  20 -10  -7  316.31   22.84
 -20 -10   8  176.48   10.12
  20 -10  -8  191.80   20.67
  20  10  -8  149.87   10.38
  20 -10  -9   18.10   18.82
 -20 -10   9   22.69    9.34
  20  10  -9   31.05    9.91
 -20 -10  10   14.79    9.43
  20  10 -10    5.24    8.21
  20 -10 -10    7.25   20.00
  20  10 -11   84.19    8.51
 -20 -10  11  110.68    9.56
  20 -10 -11  117.21   26.39
 -20 -10  12   46.44    9.53
  20  10 -12   33.59    8.52
 -20 -10  13   15.41    9.38
 -20 -10  14   32.03    9.51
  19   1  -1 1100.00   16.17
 -19   1   1 1007.37   17.97
  19  -1  -1 1058.53   19.96
 -19  -1   1 1066.62   14.96
  19   1  -2 1201.28   16.10
 -19  -1   2 1234.66   16.46
  19  -1  -2 1197.49   20.38
 -19   1   2 1190.14   21.08
 -19   1   3    2.67   12.00
  19   1  -3    0.42   10.06
  19  -1  -3    1.79   12.33
 -19  -1   3    7.77    7.88
 -19  -1   4   52.90    7.89
 -19   1   4   57.34   10.78
  19  -1  -4   57.47   11.48
  19   1  -4   63.14    8.24
  19  -1  -5  326.14   13.75
 -19  -1   5  436.99   11.44
 -19   1   5  308.09   13.99
  19   1  -5  308.16    9.54
  19  -1  -6  112.01   11.45
 -19  -1   6  136.09    9.32
  19   1  -6  127.82    9.54
 -19   1   6   81.79    9.98
 -19  -1   7  582.50   10.83
  19  -1  -7  574.62   14.39
 -19   1   7  484.47   13.67
  19   1  -7  716.72   12.84
  19   1  -8  352.92    8.76
 -19  -1   8  368.48    8.67
 -19   1   8  353.41   11.44
 -19  -1   9 2033.81   22.38
 -19   1   9 2040.36   22.41
  19   1  -9 2044.01   20.06
 -19  -1  10 1605.91   18.82
  19   1 -10 1595.72   15.88
 -19   1  10 1595.75   20.79
 -19   1  11    3.07    8.72
 -19  -1  11    2.89    7.88
 -19  -1  12  191.40    7.67
 -19   1  12  234.26   10.33
 -19   1  13  329.37   10.83
 -19  -1  13  338.53    8.82
 -19  -1  14  148.89    9.25
 -19   1  14  145.26    9.34
 -19   1  15  285.06    8.74
 -19  -1  15  280.66    8.28
 -19   1  16  128.63    7.49
 -19  -1  16  144.92    7.65
 -19   1  17  552.69   10.19
 -19  -1  17  559.99   10.30
 -19   1  17  555.72   11.87
 -19   1  18  717.45   11.24
 -19  -1  18  713.79   10.83
 -19   1  18  715.33   11.99
 -19  -1  19  123.61    7.47
 -19   1  19  128.94    7.85
 -19   1  19  104.40    7.53
 -19  -1  20  411.48    9.16
 -19   1  20  393.25    9.66
 -19   1  20  408.41    9.15
 -19   1  21   14.84    8.54
 -19  -1  21   11.74    7.06
 -19   1  21    9.87    9.05
 -19   1  22    4.44    7.62
 -19  -1  22   11.45    7.25
 -19   1  22    9.46    7.14
 -19   1  23  314.99    9.54
 -19   1  23  339.89    9.05
 -19  -1  23  361.78    8.99
 -19   1  24    8.26    8.26
 -19  -1  24    6.64    7.88
 -19   1  24   17.25    7.62
 -19  -1  24   14.67    9.29
 -19   1  25    9.73    9.33
 -19  -1  25    3.47    7.80
 -19  -1  25   11.55    7.67
 -19   1  25    8.37    8.26
 -19  -1  26  161.82    8.96
 -19   1  26  104.53    9.52
 -19  -1  26  197.87    8.80
 -19   1  26  146.02    8.72
 -19   1  27   65.88   10.33
 -19  -1  27   55.31    8.34
 -19  -1  27   43.16    8.30
 -19   1  27   41.99    9.32
 -19   1  28  139.07   10.54
 -19   1  28  327.98   11.59
 -19  -1  28  347.86   11.60
 -19  -1  28  268.86    9.75
 -19  -1  29    5.98    8.66
 -19  -1  29    7.08    8.88
 -19   1  29    5.41   11.99
 -19   1  29    0.94    8.59
  19   3  -1  417.92   10.76
  19  -3  -1  378.54   13.72
 -19  -3   1  385.89   10.25
  19   3  -2   51.07    8.62
  19  -3  -2   43.75   13.86
 -19  -3   2   40.67    8.33
  19  -3  -3  606.51   25.84
  19   3  -3  794.81   11.96
  19  -3  -3  615.04   31.52
 -19  -3   3  779.10   11.61
  19   3  -4 3831.61   26.05
 -19  -3   4 3776.96   25.61
 -19  -3   5    6.68    7.35
  19   3  -5    6.62    7.47
  19   3  -6  642.20   10.84
 -19  -3   6  640.56   10.20
 -19  -3   7   65.69    7.54
  19   3  -7   68.81    7.53
 -19  -3   8  228.29    7.95
  19   3  -8  261.27    8.35
 -19   3   9    5.71   18.65
 -19   3   9    5.12   15.66
 -19  -3   9    5.95    6.89
  19   3  -9    6.13    6.83
 -19   3  10  548.60   21.82
 -19   3  10  486.62   18.28
 -19  -3  10  589.11    9.66
  19   3 -10  576.34    9.60
  19   3 -11  349.87    8.54
 -19   3  11  307.83   16.15
 -19   3  11  285.19   13.58
 -19  -3  11  333.95    8.50
 -19  -3  12  580.92    9.75
 -19   3  12  658.49   16.36
  19   3 -12  576.25    9.62
 -19   3  12  672.67   19.37
 -19   3  13    9.75   13.50
 -19  -3  13   13.29    6.88
 -19  -3  14  636.19    9.82
 -19   3  14  807.85   19.28
 -19  -3  15   52.40    6.69
 -19   3  15   55.06   11.86
 -19   3  16   27.71   11.26
 -19  -3  16   31.83    6.83
 -19  -3  17   19.63    6.66
 -19   3  17   10.01    9.35
 -19  -3  18  415.63    8.80
 -19   3  18  531.66   13.78
 -19   3  19    8.70   11.60
 -19  -3  19   11.44    6.78
 -19  -3  20   44.64    7.14
 -19   3  20   42.56   11.99
 -19   3  21    4.38   12.09
 -19  -3  21    5.13    7.11
 -19   3  22  177.55   12.09
 -19  -3  22  181.00    7.95
 -19  -3  23   49.66    7.53
 -19   3  23   35.94   10.85
 -19  -3  24    5.34    7.63
 -19   3  24   -1.05   10.74
 -19  -3  25    2.14    7.58
 -19   3  25    6.36   11.07
 -19  -3  26   64.71    8.22
 -19   3  26   32.83   12.00
 -19   3  27   11.72   12.01
 -19  -3  27   27.44    8.50
 -19   3  27   36.52   10.04
 -19   3  28  216.91   11.67
 -19  -3  28  169.60    9.41
 -19  -3  28  169.14    9.17
 -19   3  28   61.96   16.18
  19   5  -1    3.51    7.81
 -19  -5   1   12.46    7.89
  19  -5  -1    3.61   11.29
  19  -5  -2  475.57   17.54
 -19  -5   2  476.84    9.76
  19   5  -2  469.86    9.54
 -19  -5   3   84.91    7.73
  19  -5  -3   55.68   15.25
  19   5  -3   58.57    5.70
  19   5  -4 1699.29   15.13
 -19  -5   4 1693.50   15.16
  19  -5  -4 1707.78   34.99
 -19  -5   5  358.98    8.75
  19   5  -5  352.69    8.79
 -19  -5   6    1.29    7.10
  19   5  -6    5.91    7.05
 -19  -5   7   99.36    7.31
  19   5  -7   94.19    7.27
 -19  -5   8  378.20    8.53
  19   5  -8  391.07    8.55
 -19  -5   9   72.05    5.37
  19   5  -9   85.93    7.26
 -19   5  10   93.64   19.50
  19   5 -10  122.91    7.31
 -19  -5  10  119.00    7.38
 -19   5  11   54.60   15.70
 -19  -5  11   57.33    7.05
  19   5 -11   63.03    7.39
 -19   5  12 1088.34   24.46
 -19  -5  12 1062.18   11.48
  19   5 -12 1229.93   12.29
 -19   5  13  511.99   18.02
 -19  -5  13  528.25    9.16
  19   5 -13  529.30    9.13
 -19   5  14  386.91   15.82
 -19  -5  14  379.71    8.47
 -19  -5  15  633.70    9.58
 -19   5  15  591.03   16.65
 -19   5  16  186.47   13.69
 -19  -5  16  213.09    7.84
 -19  -5  17   13.30    7.10
 -19   5  17   16.27   12.76
 -19   5  18   -1.19   15.13
 -19  -5  18    3.21    5.17
 -19   5  19   75.70   16.17
 -19  -5  19   78.78    7.36
 -19   5  20  164.62   15.70
 -19  -5  20  189.66    7.93
 -19  -5  21   94.44    7.67
 -19   5  21   71.77   15.23
 -19   5  22  446.98   19.25
 -19  -5  22  439.51    9.60
 -19   5  23  232.73   18.20
 -19  -5  23  261.77    8.64
 -19   5  24   15.12   16.89
 -19  -5  24    3.31    7.60
 -19   5  25   52.52   17.81
 -19  -5  25   56.80    8.08
 -19   5  26    6.80   18.47
 -19  -5  26    8.16    8.36
  19  -7  -1   14.35   13.41
  19   7  -1   13.24    7.45
 -19  -7   1    5.87    8.48
  19  -7  -2  209.62   15.59
  19   7  -2  197.77    8.05
 -19  -7   2  225.12    8.94
  19   7  -3  272.62    8.21
 -19  -7   3  266.92    8.96
  19  -7  -3  267.95   17.01
 -19  -7   4  101.42    8.04
  19   7  -4  100.44    9.18
  19  -7  -4   88.84   16.32
 -19  -7   5    5.41    7.74
  19  -7  -5   12.97   17.37
  19   7  -5   11.26    7.32
  19  -7  -6    7.62   15.09
 -19  -7   6    9.24    7.66
  19   7  -6    8.50    7.11
  19   7  -7  237.39    8.09
 -19  -7   7  265.24    9.99
  19  -7  -7  242.02   16.64
  19  -7  -8   27.73   12.96
 -19  -7   8   31.17    7.47
  19   7  -8   24.98    7.28
  19  -7  -9  559.68   18.94
 -19  -7   9  534.79    9.46
  19   7  -9  561.49    9.40
  19   7 -10  326.34    8.38
 -19  -7  10  329.45    8.68
 -19   7  10  376.38   20.59
  19  -7 -10  350.43   16.77
  19   7 -11  223.19    8.09
 -19  -7  11  203.23    8.08
 -19   7  11  208.84   18.40
  19   7 -12  120.42    7.41
 -19  -7  12  124.96    7.68
 -19   7  12  111.55   16.24
 -19  -7  13   10.57    7.39
 -19   7  13    0.13   15.61
  19   7 -13    3.17    7.11
 -19   7  14    4.51   14.85
 -19  -7  14    7.56    7.31
 -19  -7  15    8.28    7.60
 -19   7  15    3.37   13.66
 -19   7  16   -0.54   15.57
 -19  -7  16    0.35    7.60
 -19   7  17  559.85   20.66
 -19  -7  17  547.12    9.93
 -19   7  18  224.63   16.08
 -19  -7  18  244.23    8.53
 -19   7  19   35.98   12.67
 -19  -7  19   38.89    8.16
 -19   7  20   98.82   13.42
 -19  -7  20   86.05    5.92
 -19   7  21    1.74   14.94
 -19  -7  21    0.92    7.67
 -19   7  22    1.34   14.01
 -19  -7  22    2.01    5.78
 -19  -7  23   69.25    8.50
 -19   7  23   60.68   15.00
  19  -9  -1  317.85   18.51
  19   9  -1  263.06    8.54
 -19  -9   1  276.03   10.32
  19   9  -2   12.29    7.53
 -19  -9   2    9.88    9.48
  19  -9  -2    5.60   17.85
  19  -9  -3   11.02   18.07
  19   9  -3    5.06    7.44
 -19  -9   3   12.35    9.08
  19  -9  -4   69.40   19.32
  19   9  -4   56.24    7.70
 -19  -9   4   49.43    9.03
 -19  -9   5   12.96    6.44
  19   9  -5   14.06    7.52
  19  -9  -5   15.83   18.33
 -19  -9   6   29.32    8.91
  19  -9  -6   27.32   19.21
  19   9  -6   22.15    9.40
 -19  -9   7  235.30    9.58
  19   9  -7  212.94    8.41
  19  -9  -7  254.83   17.89
 -19  -9   8   24.67    8.84
  19  -9  -8   32.63   16.41
  19   9  -8   27.86    7.79
 -19  -9   9  681.54   11.37
  19   9  -9  646.25   10.15
  19  -9  -9  735.09   24.36
 -19  -9  10   -2.32    8.58
  19   9 -10    7.95    7.77
  19  -9 -10    5.41   16.31
 -19  -9  11    0.73    8.02
 -19   9  11    0.02   16.30
  19   9 -11    2.27    7.71
  19  -9 -11   -1.01   14.67
  19   9 -12   54.68    8.04
  19  -9 -12   76.05   18.32
 -19  -9  12   56.33    8.47
 -19   9  12   66.88   18.29
  19   9 -13   17.62    8.04
 -19  -9  13    4.51   10.59
 -19   9  13    9.09   17.29
 -19   9  14   33.70   17.50
 -19  -9  14   39.72    8.57
 -19   9  15   -1.04   17.09
 -19  -9  15   10.25    5.77
 -19   9  16   11.16   16.47
 -19  -9  16   10.56    8.85
 -19  -9  17  238.66    9.57
 -19   9  17  156.27   16.80
 -19  -9  18   16.27    8.94
 -19   9  18    9.01   16.35
 -19 -11   1    6.29   11.53
  19 -11  -1   -0.45   18.58
  19  11  -1    1.62    8.57
 -19 -11   2   10.75   11.65
  19 -11  -2    9.56   18.96
  19  11  -2    1.60    8.61
 -19 -11   3   34.34   11.65
  19 -11  -3   35.43   22.60
  19  11  -3   27.76    8.64
  19  11  -4  181.62    9.33
  19 -11  -4  219.01   21.36
 -19 -11   4  201.59   12.37
 -19 -11   5  144.14   11.59
  19 -11  -5  139.34   23.25
  19  11  -5  108.21    9.10
  19 -11  -6   16.17   23.84
  19  11  -6   12.61    8.60
 -19 -11   6   21.79   10.90
 -18   0   1    2.59    8.77
  18   0  -1    3.47    9.93
  18   0  -2   35.47    9.72
 -18   0   2   48.04   10.92
 -18   0   3    2.62    8.21
  18   0  -3    5.74    8.52
  18   0  -4    8.30    9.60
 -18   0   4   17.39    9.56
 -18   0   5   -1.30    7.32
  18   0  -5   -1.35    8.95
 -18   0   6 1560.12   19.73
  18   0  -6 1557.69   20.93
  18   0  -7    3.43    8.99
 -18   0   7    1.07    7.29
 -18   0   8   84.97    7.97
  18   0  -8  131.67    9.96
 -18   0   9    0.06    7.18
 -18   0  10    3.73    6.70
 -18   0  11    2.02    8.30
 -18   0  12  188.67    8.04
 -18   0  13   -2.31    8.36
 -18   0  14  591.46   10.75
 -18   0  15   -1.63    8.43
 -18   0  16 1315.24   16.30
 -18   0  17    1.24    6.90
 -18   0  18   40.70    7.02
 -18   0  19    1.32    6.69
 -18   0  20  259.68    8.44
 -18   0  20  285.77    8.50
 -18   0  21   -0.54    6.81
 -18   0  21    0.11    6.99
 -18   0  22   -0.17    7.15
 -18   0  22    2.59    8.59
 -18   0  23    9.11    7.39
 -18   0  23   16.72    9.22
 -18   0  24  881.93   13.33
 -18   0  24  864.65   13.09
 -18   0  25    3.05    8.01
 -18   0  25    7.68    7.89
 -18   0  26  187.33   11.25
 -18   0  26  201.27    9.18
 -18   0  27   -2.18    8.40
 -18   0  27    6.33    8.07
 -18   0  28   28.62    8.48
 -18   0  28   22.29    8.72
 -18   0  29   -0.28   10.56
 -18   0  29    2.73    8.88
 -18  -2   1 2966.98   23.33
  18   2  -1 2930.30   20.95
  18  -2  -1 2961.61   34.74
 -18   2   1 2926.50   39.90
  18   2  -2  671.42   12.10
  18  -2  -2  439.98   17.84
 -18  -2   2  669.38   11.76
 -18   2   2  701.45   17.78
  18  -2  -3  118.24   17.04
 -18   2   3  186.93   15.04
 -18  -2   3  180.46    8.73
  18   2  -3  133.70    8.81
 -18   2   4  197.05   19.75
 -18  -2   4  141.69    8.11
  18   2  -4  191.73    8.71
  18  -2  -4  141.90   19.82
  18   2  -5 1548.06   17.82
 -18  -2   5 1550.42   14.34
  18   2  -6  769.17   11.49
 -18  -2   6  765.43   11.46
 -18   2   6  654.50   32.20
 -18   2   7  905.16   26.68
 -18  -2   7  905.02   11.79
  18   2  -7  917.97   12.88
 -18   2   7  903.70   22.05
 -18  -2   8  194.80    7.90
  18   2  -8  193.00    7.80
 -18   2   8  147.74   12.87
 -18   2   8  205.93   13.51
 -18  -2   9 2087.43   16.87
 -18   2   9 2084.27   27.34
 -18   2   9 2092.25   32.97
  18   2  -9 2087.03   19.56
  18   2 -10  363.50    8.44
 -18   2  10  366.58   12.54
 -18  -2  10  273.36    8.28
 -18   2  10  341.38   13.27
 -18  -2  11 2542.67   21.52
 -18   2  11 2600.27   31.48
  18   2 -11 2607.67   21.20
 -18   2  11 2737.27   33.26
 -18   2  12   65.65    9.34
 -18   2  12   69.12   10.22
 -18  -2  12   56.27    6.80
 -18   2  13  148.76   10.05
 -18   2  13  145.65    9.51
 -18  -2  13  157.88    7.27
 -18   2  14  574.79   13.21
 -18  -2  14  526.77    9.43
 -18   2  14  571.82   12.37
 -18  -2  15 1044.41   12.25
 -18   2  15 1016.71   16.45
 -18   2  16  257.11   10.90
 -18  -2  16  257.64    7.76
 -18  -2  17  489.22    9.09
 -18   2  17  480.78   12.42
 -18   2  18  368.73   10.28
 -18  -2  18  414.03    8.70
 -18   2  19 1197.41   17.89
 -18  -2  19 1323.31   14.95
 -18  -2  20   39.16    8.48
 -18   2  20   23.34    8.35
 -18   2  21  234.95   11.53
 -18  -2  21  265.50    8.20
 -18   2  22   36.57    8.69
 -18  -2  22   40.82    8.87
 -18   2  23  105.80   11.23
 -18  -2  23  140.04    7.91
 -18  -2  24  235.08    8.41
 -18   2  24  207.96   10.25
 -18   2  25   48.08    9.46
 -18   2  25   12.31   11.58
 -18  -2  25   33.61    7.80
 -18   2  26   11.08    7.91
 -18   2  26   -6.76    9.73
 -18  -2  26   17.31    8.10
 -18  -2  26   18.43    9.72
 -18   2  27  243.52    9.65
 -18   2  27  137.23   11.45
 -18  -2  27  291.81    9.63
 -18  -2  27  245.11    9.26
 -18  -2  28   26.32    8.79
 -18   2  28    2.86   12.90
 -18  -2  28   51.49   10.64
 -18   2  28   40.23    8.72
 -18  -2  29  246.68    9.87
  18  -4  -1    3.43    7.05
 -18  -4   1   -0.84    7.86
  18  -4  -1    6.00   11.20
  18   4  -1    9.41    7.80
  18   4  -2   62.62    7.98
  18  -4  -2   43.13   12.60
  18  -4  -2   56.29   10.11
 -18  -4   2   63.11    7.99
  18  -4  -3  106.63   17.08
  18   4  -3  167.76    8.32
 -18  -4   3  169.08    8.36
  18  -4  -3  154.97   13.77
 -18  -4   4  253.24    8.61
  18   4  -4  259.87    8.51
 -18  -4   5  683.20   10.26
  18   4  -5  672.91   10.42
 -18  -4   6  318.24    8.63
  18   4  -6  322.48    8.51
 -18  -4   7  203.92    7.83
  18   4  -7  215.24    7.89
 -18  -4   8  114.21    7.26
  18   4  -8  123.81    7.36
 -18   4   9   25.65   21.10
 -18  -4   9   38.46    6.79
  18   4  -9   34.85    6.79
 -18   4  10    5.13   15.17
 -18  -4  10    7.11    6.73
  18   4 -10    6.49    6.67
  18   4 -11  263.88    7.72
 -18   4  11  266.29   17.35
 -18  -4  11  269.00    7.79
 -18   4  12   46.96   13.45
  18   4 -12   51.59    7.21
 -18  -4  12   48.76    7.01
 -18  -4  13  195.63    7.75
 -18   4  13  240.62   15.91
 -18  -4  14  238.42    7.85
 -18   4  14  226.77   14.14
 -18  -4  15   -1.00    6.71
 -18   4  15    6.06   14.28
 -18  -4  16  260.02    7.72
 -18   4  16  242.71   14.31
 -18   4  17  234.98   14.65
 -18  -4  17  268.54    7.68
 -18   4  18   79.05   13.31
 -18  -4  18   82.54    6.97
 -18  -4  19  176.92    7.53
 -18   4  19  127.21   14.08
 -18   4  20   19.40   14.24
 -18  -4  20   31.81    7.08
 -18   4  21   23.49   11.50
 -18  -4  21   29.93    7.23
 -18   4  22    5.84   14.27
 -18  -4  22    7.06    6.95
 -18   4  23   11.66   12.06
 -18  -4  23   19.02    7.44
 -18  -4  24   82.66    7.86
 -18   4  24   35.66   13.17
 -18   4  25   73.98   16.27
 -18  -4  25  157.66    8.33
 -18   4  26   49.55   16.65
 -18  -4  26   91.70    8.38
 -18  -4  27    8.19    8.38
 -18   4  27    5.12   17.06
 -18  -6   1    4.17    8.27
  18  -6  -1   11.62   10.79
  18   6  -1   14.65    7.43
  18  -6  -2  280.72   15.09
  18   6  -2  252.88    8.44
 -18  -6   2  257.02    9.04
 -18  -6   3    4.69    7.86
  18  -6  -3    0.68   13.97
  18   6  -3    1.85    7.47
 -18  -6   4   63.93    7.65
  18   6  -4   56.27    5.35
  18  -6  -4   54.17   15.05
 -18  -6   5  286.67   10.04
  18   6  -5  274.65    8.40
  18  -6  -5  306.54   20.28
 -18  -6   6  311.26    8.60
  18   6  -6  319.65    8.34
  18  -6  -6  317.33   19.53
 -18  -6   7   -0.14    7.22
  18  -6  -7    1.27   13.31
  18   6  -7    0.72    7.04
 -18  -6   8  158.57    7.74
  18  -6  -8  156.42   14.50
  18   6  -8  166.96    7.74
 -18   6   8  191.98   17.73
 -18   6   9    1.41   14.70
  18   6  -9    7.02    5.04
  18  -6  -9    2.23   11.36
 -18  -6   9    7.85    7.14
  18   6 -10  592.63    9.34
 -18   6  10  572.41   21.07
 -18  -6  10  577.16    9.41
  18   6 -11    3.52    6.91
 -18  -6  11   -0.89    8.62
 -18   6  11    3.32   14.19
  18   6 -12  101.26    7.31
 -18   6  12   85.34   14.59
 -18  -6  12   93.50    7.09
  18   6 -13  283.42    8.00
 -18   6  13  256.09   14.70
 -18  -6  13  302.72    7.94
 -18   6  14  324.43   15.35
 -18  -6  14  329.53    8.61
 -18   6  15   16.89   13.00
 -18  -6  15   20.16    7.17
 -18   6  16   73.89   13.59
 -18  -6  16   69.25    7.46
 -18  -6  17    7.33    7.03
 -18   6  17    3.10   13.71
 -18  -6  18  365.95    8.88
 -18   6  18  410.52   15.88
 -18  -6  19   74.23    7.59
 -18   6  19   67.63   15.57
 -18   6  20  138.28   14.42
 -18  -6  20  146.35    7.81
 -18  -6  21   48.65    7.45
 -18   6  21   47.58   14.53
 -18   6  22   41.83   15.32
 -18  -6  22   53.30    7.65
 -18   6  23  122.62   17.38
 -18  -6  23  152.48    8.51
 -18   6  24  103.24   15.19
 -18  -6  24  151.44    8.67
 -18   6  25    0.37   14.54
 -18  -6  25    5.04    7.79
  18  -8  -1   52.98   13.17
  18   8  -1   59.25    7.49
 -18  -8   1   64.29    9.01
  18  -8  -2   27.77   15.75
  18   8  -2   25.94    7.46
 -18  -8   2   21.80    8.66
  18   8  -3  109.38    7.40
  18  -8  -3  130.68   17.20
 -18  -8   3  111.85    8.41
  18  -8  -4  192.92   18.00
 -18  -8   4  175.54    8.96
  18   8  -4  164.16    7.70
 -18  -8   5    1.08    8.16
  18  -8  -5    4.97   16.47
  18   8  -5    1.76    6.99
 -18  -8   6    8.87    8.17
  18  -8  -6   17.94   15.62
  18   8  -6   13.03    7.38
  18   8  -7  260.21    8.44
 -18  -8   7  267.33    8.87
  18  -8  -7  297.80   17.84
 -18  -8   8  169.16    8.61
  18   8  -8  147.90    5.86
  18  -8  -8  171.52   15.79
  18   8  -9  199.01    8.13
  18  -8  -9  208.64   15.17
 -18  -8   9  184.78    8.60
 -18   8   9  216.76   16.43
 -18   8  10  134.99   16.98
 -18  -8  10  124.06    8.11
  18   8 -10  111.71    7.72
  18  -8 -10  120.77   15.00
  18  -8 -11   46.31   12.71
  18   8 -11   49.16    7.47
 -18  -8  11   50.72    7.79
 -18   8  11   56.15   16.60
 -18  -8  12  150.05    8.42
  18  -8 -12  161.28   15.13
  18   8 -12  156.30    8.05
 -18   8  12  177.93   17.41
 -18   8  13   15.09   16.35
 -18  -8  13   20.78    7.89
  18   8 -13   11.81    7.63
 -18  -8  14   10.43    7.80
 -18   8  14   13.70   14.87
 -18   8  15    5.72   13.79
 -18  -8  15   14.84    7.90
 -18   8  16   26.34   14.28
 -18  -8  16   29.89    8.08
 -18   8  17   78.97   14.63
 -18  -8  17   76.44    8.55
 -18  -8  18   66.15    8.31
 -18   8  18   59.63   14.60
 -18   8  19   40.72   14.48
 -18  -8  19   50.39    8.40
 -18   8  20   10.38   14.42
 -18  -8  20   11.76    8.27
 -18   8  21   19.41   14.57
 -18  -8  21   14.94    8.55
 -18 -10   1  247.24   11.55
  18  10  -1  219.03    8.87
  18 -10  -1  285.16   17.65
 -18 -10   2  100.90   10.46
  18  10  -2   63.74    8.23
  18 -10  -2  102.44   17.34
  18 -10  -3    3.66   16.98
  18  10  -3   -1.86    7.91
 -18 -10   3   13.83    9.87
  18  10  -4   84.32    8.02
  18 -10  -4  106.77   20.76
 -18 -10   4   92.90    9.97
  18 -10  -5  476.13   23.03
  18  10  -5  389.72    9.34
 -18 -10   5  426.62   11.36
 -18 -10   6  267.53   10.54
  18 -10  -6  304.88   21.42
  18  10  -6  213.76    8.83
 -18 -10   7  134.38    9.94
  18  10  -7  120.24    8.37
  18 -10  -7  149.58   19.12
 -18 -10   8    4.61    9.41
  18 -10  -8    4.64   18.92
  18  10  -8    5.47    7.93
 -18 -10   9  183.83   10.03
  18 -10  -9  208.88   21.00
  18  10  -9  164.68    8.66
  18 -10 -10   60.90   18.80
 -18 -10  10   62.56    9.36
  18  10 -10   52.73    8.19
  18  10 -11  124.69    8.74
 -18 -10  11  134.45    9.95
  18 -10 -11  136.92   19.86
  18  10 -12   12.14    8.45
 -18 -10  12    4.15   11.15
  18 -10 -12   12.46   18.23
 -18  10  12   12.34   18.30
 -18  10  13   55.19   18.49
 -18 -10  13   66.66    9.46
  18 -10 -13   70.38   21.29
 -18 -10  14   94.93    9.80
 -18  10  14   87.29   18.44
  17   1  -1  790.52   14.81
 -17   1   1  865.80   17.25
  17  -1  -1  927.29   19.48
 -17  -1   1  889.81   14.52
  17   1  -2  746.82   13.37
 -17  -1   2  749.12   14.39
  17  -1  -2  759.55   17.92
 -17   1   2  760.93   18.58
 -17   1   3    2.56   12.21
  17  -1  -3    2.17   10.14
  17   1  -3    0.74    8.27
 -17  -1   3    1.88    8.01
  17   1  -4    7.29    7.69
 -17   1   4    7.93   11.24
  17  -1  -4    9.53   10.53
 -17  -1   4    8.01    7.58
 -17  -1   5  244.17    8.92
 -17   1   5  254.44   12.82
  17   1  -5  245.16    9.43
  17  -1  -5  254.99   12.72
 -17   1   6  999.32   18.90
 -17  -1   6 1024.33   14.73
  17   1  -6 1047.63   15.12
  17  -1  -6  999.75   17.83
  17   1  -7 2369.66   25.02
 -17  -1   7 2368.31   21.38
 -17   1   7 2357.08   27.94
  17   1  -8  292.67    8.60
 -17   1   8  289.49   10.89
 -17  -1   8  287.00    8.37
  17   1  -9   68.66    7.16
 -17   1   9   64.01    9.26
 -17  -1   9   66.22    7.02
 -17   1  10   39.12    9.15
 -17  -1  10   34.40    6.72
 -17  -1  11   55.44    6.64
 -17   1  11   49.33    7.33
 -17  -1  12  146.18    8.46
 -17   1  12  128.86    7.68
 -17  -1  13   14.31    6.66
 -17   1  13   15.10    8.50
 -17  -1  14  155.97    7.47
 -17   1  14  110.03    7.61
 -17  -1  15 2089.95   17.12
 -17   1  15 2095.88   24.32
 -17   1  15 2092.52   23.83
 -17  -1  16   51.57    6.97
 -17   1  16   60.95    8.59
 -17   1  16   59.40    7.22
 -17   1  17 1346.59   17.58
 -17  -1  17 1339.89   13.20
 -17   1  17 1346.55   17.46
 -17   1  18    3.58    6.59
 -17   1  18    1.47    7.01
 -17  -1  18   -4.63    6.84
 -17   1  19   36.71    6.94
 -17   1  19   27.82    8.76
 -17  -1  19   26.68    6.66
 -17   1  20   86.14    8.64
 -17   1  20   81.17    9.04
 -17  -1  20   91.33    6.99
 -17   1  21   32.37    7.37
 -17  -1  21   23.81    6.93
 -17   1  21   30.52    6.88
 -17   1  22    2.19    7.14
 -17  -1  22    0.90    7.09
 -17   1  22   -0.70    7.57
 -17   1  23  113.08    9.31
 -17   1  23  105.80    8.30
 -17  -1  23  115.85    7.88
 -17  -1  23  106.20    7.78
 -17  -1  24   17.17    7.78
 -17  -1  24   11.62    7.75
 -17   1  24    8.86    8.14
 -17   1  24   23.22    7.63
 -17   1  25 1085.04   15.46
 -17  -1  25 1074.38   12.74
 -17  -1  25 1079.88   14.90
 -17   1  25 1056.96   15.58
 -17  -1  26   53.24   10.08
 -17   1  26   36.03    9.94
 -17  -1  26   42.64    8.20
 -17   1  26   33.95    8.88
 -17   1  27  110.12    9.57
 -17   1  27  128.12    8.70
 -17  -1  27  162.77    9.01
 -17  -1  27  151.95    9.16
 -17  -1  28    5.58    8.43
 -17   1  28   -2.34    9.13
 -17  -1  28    3.20    8.50
 -17   1  28    1.90    8.34
 -17  -1  29   39.84    8.84
 -17  -1  29   33.96    8.78
 -17   1  29   13.66    9.77
 -17   1  29   38.45    8.92
  17  -3  -1 1581.24   23.69
  17   3  -1 1652.68   16.24
 -17  -3   1 1646.42   16.27
  17   3  -2 3903.24   26.14
  17  -3  -2 3653.79   44.84
  17  -3  -2 3607.19   45.84
 -17  -3   2 3952.49   26.87
 -17  -3   3   30.81    7.61
  17   3  -3   22.00    7.61
  17  -3  -3   28.10   21.32
  17  -3  -3   21.10   17.73
 -17  -3   4  143.32    7.84
  17   3  -4  154.52    8.14
  17   3  -5  401.70   11.03
 -17  -3   5  385.50    7.27
 -17  -3   6  363.82    8.94
  17   3  -6  354.89    8.96
  17   3  -7  493.07    9.58
 -17  -3   7  443.33    9.23
 -17   3   8    4.97   15.47
 -17  -3   8    8.17    6.93
  17   3  -8    5.47    6.94
 -17   3   8    6.37   18.77
 -17   3   9 1079.13   27.13
 -17  -3   9 1146.27   12.51
  17   3  -9 1162.66   12.66
 -17   3   9 1058.95   24.51
 -17  -3  10  901.20   11.17
  17   3 -10  897.19   11.01
 -17   3  10  798.45   21.03
 -17  -3  11  650.00    9.97
  17   3 -11  534.85    9.43
 -17   3  11  595.14   18.36
 -17   3  12 2299.27   30.41
 -17  -3  12 2445.42   20.09
 -17   3  13  131.89   12.44
 -17  -3  13  148.74    8.71
 -17  -3  14   33.08    6.75
 -17   3  14   30.24   11.60
 -17   3  15  279.15   13.17
 -17  -3  15  275.15    7.91
 -17  -3  16   17.61    6.65
 -17   3  16   17.25   11.13
 -17  -3  17  493.36    8.82
 -17   3  17  450.93   14.31
 -17   3  18    6.57   11.40
 -17  -3  18    1.85    8.05
 -17   3  19  364.59   14.02
 -17  -3  19  289.33    7.94
 -17   3  20  676.36   15.32
 -17  -3  20  531.46    7.93
 -17  -3  21   12.78    7.00
 -17   3  21    9.40   11.88
 -17  -3  22  155.26    7.71
 -17   3  22  114.96   11.14
 -17  -3  23  128.70    7.53
 -17   3  23   84.08   10.93
 -17  -3  24   31.65    7.57
 -17   3  24   18.61   10.59
 -17  -3  25   69.14    7.98
 -17   3  25   38.72   11.11
 -17   3  26   57.02   11.93
 -17  -3  26   77.90    8.36
 -17   3  27   74.33   12.45
 -17  -3  27  179.39    8.77
 -17  -3  27   79.12    8.75
 -17   3  28   -0.43   12.32
 -17  -3  28   56.30    8.85
 -17  -3  28   21.54    8.73
  17   5  -1  734.98   10.63
 -17  -5   1  754.28   11.23
  17  -5  -1  649.52   15.38
 -17  -5   2  252.49    8.80
  17  -5  -2  189.32   13.50
  17   5  -2  252.23    8.50
  17  -5  -3  697.14   20.56
  17   5  -3  783.38   10.83
 -17  -5   3  808.95   11.14
 -17  -5   4    3.13    7.31
  17   5  -4    4.73    7.18
  17  -5  -4   11.91   17.35
 -17  -5   5  323.43    8.45
  17  -5  -5  306.88   21.03
  17   5  -5  319.09    8.28
  17   5  -6   34.02    6.85
 -17  -5   6   37.61    7.01
  17  -5  -6   36.13   14.45
  17  -5  -7  175.94   15.67
  17   5  -7  180.31    7.52
 -17  -5   7  175.48    7.65
 -17  -5   8  346.94    8.31
 -17   5   8  321.61   19.78
  17   5  -8  348.75    8.28
 -17  -5   9   76.22    7.18
  17   5  -9   73.57    7.13
 -17   5   9   62.04   14.71
  17   5 -10    5.99    6.76
 -17  -5  10    1.69    6.81
 -17   5  10    3.92   12.35
 -17   5  11   81.35   12.11
  17   5 -11  103.65    7.29
 -17  -5  11  105.30    7.25
  17   5 -12  438.03    8.74
 -17  -5  12  433.32    8.59
 -17   5  12  367.94   14.89
 -17  -5  13    3.83    7.10
 -17   5  13    0.18   12.10
 -17   5  14   42.93   13.15
 -17  -5  14   38.61    7.01
 -17  -5  15  102.67    7.33
 -17   5  15  114.55   12.47
 -17  -5  16   -1.19    4.79
 -17   5  16    2.01   12.45
 -17  -5  17   52.75    7.10
 -17   5  17   42.82   15.02
 -17  -5  18   67.55    7.10
 -17   5  18   68.07   13.75
 -17   5  19   40.66   13.94
 -17  -5  19   52.91    7.07
 -17  -5  20  215.73    7.94
 -17   5  20  176.88   13.24
 -17   5  21   47.88   15.28
 -17  -5  21   70.06    7.65
 -17   5  22   19.40   15.35
 -17  -5  22   34.33    7.50
 -17  -5  23   -1.45    7.43
 -17   5  23    0.70   12.98
 -17  -5  24   28.12    7.79
 -17   5  24   19.41   16.85
 -17   5  25   13.67   14.41
 -17  -5  25   24.36    8.16
 -17   5  26    4.75   14.95
 -17  -5  26   25.12    8.33
 -17  -7   1  534.61   10.51
  17  -7  -1  565.95   15.24
  17   7  -1  502.76    9.35
  17  -7  -2    6.31   13.90
  17   7  -2    2.99    7.19
 -17  -7   2    0.24    8.07
 -17  -7   3   15.74    5.77
  17   7  -3    7.78    7.04
  17  -7  -3   16.02   14.87
  17   7  -4  181.74    7.98
  17  -7  -4  169.16   16.99
 -17  -7   4  188.63    8.45
 -17  -7   5   36.77    7.78
  17  -7  -5   44.94   15.64
  17   7  -5   36.51    7.15
 -17  -7   6  257.65    8.54
  17  -7  -6  255.16   16.40
  17   7  -6  241.76    7.86
  17   7  -7   85.07    7.28
 -17  -7   7   81.79    7.85
 -17   7   7  105.98   15.16
  17  -7  -7   91.28   14.67
 -17   7   8   17.95   13.14
 -17  -7   8   16.26    7.47
  17  -7  -8   13.66   11.48
  17   7  -8   16.08    7.09
  17  -7  -9  166.82   12.05
 -17  -7   9  165.92    7.88
 -17   7   9  154.13   13.26
  17   7  -9  174.27    7.66
  17   7 -10    0.56    7.12
 -17  -7  10    2.25    7.32
  17  -7 -10    6.06   11.14
 -17   7  10    2.27   11.84
  17   7 -11   42.41    7.23
 -17  -7  11   45.08    7.49
 -17   7  11   36.24   12.58
  17  -7 -11   41.56   10.97
 -17  -7  12   11.57    7.23
 -17   7  12    9.99   14.07
  17   7 -12    9.51    7.01
  17  -7 -12    8.71   10.37
 -17   7  13   79.59   15.06
 -17  -7  13   70.05    7.67
  17   7 -13   73.62    7.51
 -17   7  14  175.98   14.51
 -17  -7  14  178.68    7.90
 -17   7  15   67.93   12.27
 -17  -7  15   80.92    7.62
 -17   7  16   26.14   15.25
 -17  -7  16   24.33    7.64
 -17   7  17    9.78   13.80
 -17  -7  17   12.72    7.62
 -17   7  18   42.30   12.83
 -17  -7  18   49.47    5.42
 -17   7  19  193.08   15.71
 -17  -7  19  204.05    8.39
 -17  -7  20    8.95    7.75
 -17   7  20   10.80   12.73
 -17  -7  21   16.67    7.94
 -17   7  21   15.35   13.54
 -17  -7  22   10.11    8.10
 -17   7  22    8.17   14.29
 -17  -7  23   10.58    8.14
 -17   7  23    7.29   14.98
  17  -9  -1   21.22   14.02
 -17  -9   1   22.18    9.40
  17   9  -1   22.88    7.43
 -17  -9   2   12.24    9.45
  17   9  -2    0.97    7.22
  17  -9  -2   -0.41   17.07
 -17  -9   3    7.24    9.05
  17  -9  -3    9.48   15.71
  17   9  -3    0.37    7.19
  17  -9  -4  121.96   16.45
  17   9  -4  107.21    9.40
 -17  -9   4  104.34    9.05
  17   9  -5   45.90    7.60
  17  -9  -5   54.78   18.63
 -17  -9   5   39.78    8.54
  17  -9  -6  330.35   19.76
  17   9  -6  261.03    8.45
 -17  -9   6  293.67    9.77
 -17  -9   7  853.43   12.25
  17  -9  -7  971.05   23.82
  17   9  -7  796.36   10.99
 -17  -9   8    4.34    8.66
  17   9  -8    6.71    7.64
 -17   9   8    5.54   13.74
  17  -9  -8    3.68   15.29
 -17  -9   9  126.63    8.83
  17  -9  -9  131.29   17.17
  17   9  -9  112.22    8.09
 -17   9   9  140.66   15.21
  17   9 -10   19.35    7.60
  17  -9 -10   25.73   13.99
 -17  -9  10   18.54    8.49
 -17   9  10   27.12   15.62
 -17  -9  11   -4.09    8.27
 -17   9  11    0.50   15.35
  17  -9 -11    3.10   14.60
  17   9 -11    4.09    7.62
  17  -9 -12   22.25   13.41
 -17  -9  12   24.97    8.75
 -17   9  12   20.70   13.94
  17   9 -12   17.83    9.74
 -17  -9  13    3.74    8.27
  17  -9 -13    7.27   14.86
 -17   9  13    3.35   15.17
 -17   9  14  192.67   17.09
 -17  -9  14  201.44    9.30
  17  -9 -14  235.27   16.58
 -17  -9  15  263.46    9.35
 -17   9  15  241.25   16.57
 -17  -9  16   23.06    8.99
 -17   9  16   17.33   14.02
 -17  -9  17  353.35   10.03
 -17   9  17  261.26   16.95
 -17  -9  18   12.67    8.51
 -17   9  18    1.58   14.01
  17 -11  -1   97.03   18.57
  17  11  -1   68.15    9.00
 -17 -11   1  100.91   11.93
 -17 -11   2  265.67   12.54
  17 -11  -2  270.04   19.95
  17  11  -2  227.30    9.44
  17  11  -3   47.81    8.84
  17 -11  -3   66.13   19.10
 -17 -11   3   78.28   11.66
  17  11  -4    6.86    8.71
  17 -11  -4   13.27   19.06
 -17 -11   4    5.51   11.24
  17 -11  -5   23.21   22.38
  17  11  -5   33.94    8.60
 -17 -11   5   26.57   10.88
  17 -11  -6  159.24   20.01
  17  11  -6  129.65    9.23
 -17 -11   6  145.83   11.21
 -17 -11   7   15.81   10.91
  17  11  -7   14.66    8.73
  17 -11  -7   13.53   20.78
  16   0  -1    0.50   10.46
 -16   0   1    5.61   11.47
  16   0  -2  237.88   13.72
 -16   0   2  262.81   12.97
 -16   0   3    2.67    8.43
  16   0  -3    6.12    8.42
 -16   0   4 3033.35   28.82
  16   0  -4 3005.37   27.45
 -16   0   5    0.49    7.34
  16   0  -5    2.83    8.99
 -16   0   6 1419.76   17.92
  16   0  -6 1416.67   15.83
 -16   0   7    0.41    7.05
  16   0  -7    1.12    7.00
 -16   0   8 3603.31   33.87
 -16   0   9    4.30    6.85
 -16   0  10  314.71    9.13
 -16   0  11   -0.07    6.39
 -16   0  12  250.72    9.35
 -16   0  13    3.18    7.92
 -16   0  14  323.76    8.73
 -16   0  15   -5.50    7.00
 -16   0  16 2839.64   25.71
 -16   0  17   -0.77    7.06
 -16   0  18  735.25   11.10
 -16   0  19   -2.77    6.46
 -16   0  19    4.05    6.63
 -16   0  20    4.45    6.81
 -16   0  20    8.37    8.29
 -16   0  21    3.70    7.17
 -16   0  21    3.17    8.25
 -16   0  22   21.96    7.08
 -16   0  22   22.22    8.66
 -16   0  23    2.14    7.29
 -16   0  23   -0.21    7.33
 -16   0  24  155.48    8.44
 -16   0  24  154.94    8.65
 -16   0  25    6.68    7.89
 -16   0  25   12.08    7.86
 -16   0  26  722.83   11.68
 -16   0  26  722.42   12.93
 -16   0  27   -3.46   10.09
 -16   0  27    6.50    8.04
 -16   0  28   24.19    8.54
 -16   0  28    3.07   10.61
 -16   0  29    1.00   10.63
 -16   0  29    0.66    9.01
  16   2  -1   16.25    8.96
 -16  -2   1   16.65    8.55
  16  -2  -1   13.90   10.81
  16   2  -2  445.38   10.93
  16  -2  -2  397.12   20.07
 -16  -2   2  357.76   10.27
  16  -2  -3 2434.30   44.37
 -16  -2   3 2461.46   20.27
  16   2  -3 2448.08   24.43
  16   2  -4   90.96    8.05
 -16  -2   4  104.21    8.02
 -16  -2   5  836.90   11.56
  16   2  -5  837.95   13.06
 -16   2   6   88.09   19.53
 -16  -2   6  131.69    7.66
 -16   2   6  132.64   21.07
  16   2  -6  125.91    7.66
 -16   2   7   10.97   12.49
 -16   2   7   15.50   12.85
  16   2  -7    8.96    4.79
 -16  -2   7   15.46    6.70
 -16  -2   8  180.29    7.68
  16   2  -8  263.32    8.16
 -16   2   8  264.98   13.24
 -16   2   8  232.32   13.69
 -16   2   9  294.73   12.81
 -16  -2   9  289.21    8.17
 -16   2   9  217.62   10.99
  16   2  -9  214.21    7.77
 -16   2  10    9.09    9.86
  16   2 -10    9.10    6.30
 -16   2  10    8.29    9.71
 -16  -2  10    4.54    6.85
 -16   2  11  403.10   12.10
 -16  -2  11  397.07    8.71
 -16   2  12   71.28    9.52
 -16  -2  12   71.25    8.31
 -16  -2  13 1537.03   16.16
 -16   2  13 1446.15   19.15
 -16   2  14  342.46   10.05
 -16  -2  14  341.92    8.30
 -16   2  15  285.89   10.76
 -16  -2  15  288.24    7.90
 -16   2  16   32.46    9.33
 -16  -2  16   30.57    6.48
 -16   2  17  449.26   10.70
 -16  -2  17  441.33    8.61
 -16  -2  18   21.89    6.59
 -16   2  18   18.36    7.63
 -16  -2  19   97.38    6.94
 -16   2  19   94.49   10.08
 -16   2  20    1.96    8.07
 -16  -2  20   -0.24    6.51
 -16   2  21  312.58   10.26
 -16  -2  21  307.26    8.22
 -16   2  22  322.41   12.25
 -16  -2  22  334.43    8.80
 -16   2  23  299.31   10.33
 -16  -2  23  307.59    8.71
 -16   2  24   31.62   11.12
 -16  -2  24   54.22    7.68
 -16   2  25  278.80   11.31
 -16  -2  25  350.50    9.23
 -16  -2  25  393.55    9.37
 -16  -2  26   39.01    8.07
 -16   2  26   25.61   11.76
 -16  -2  26   38.06    9.68
 -16  -2  27  238.83    9.40
 -16   2  27   76.89   11.39
 -16  -2  27  318.33    9.58
 -16  -2  28   -0.28    8.30
 -16   2  28   -1.15   10.25
 -16  -2  28   -1.34    8.44
 -16   2  29    0.10    8.35
 -16  -2  29    6.59    8.87
 -16   2  29    2.81   10.97
 -16  -2  29   -0.98    8.51
 -16  -4   1  674.65   11.25
  16   4  -1  688.99   11.18
  16  -4  -1  673.60   16.62
 -16  -4   2   31.11    7.92
  16  -4  -2   30.22   12.70
  16   4  -2   31.70    7.56
  16   4  -3 2794.09   21.60
  16  -4  -3 2727.01   34.53
 -16  -4   3 2716.68   21.66
 -16  -4   4  358.19    9.05
  16  -4  -4  260.51   24.15
  16   4  -4  349.32    8.98
 -16  -4   5  853.14   11.11
  16   4  -5  865.51   11.14
 -16  -4   6  589.60    9.69
  16   4  -6  576.19    9.69
 -16  -4   7  305.18    8.20
  16   4  -7  296.30    8.17
 -16  -4   8  541.84    9.19
 -16   4   8  438.82   21.32
  16   4  -8  535.62    9.34
  16   4  -9   17.63    6.80
 -16   4   9   13.98   12.88
 -16  -4   9   21.97    6.67
  16   4 -10  167.65    7.30
 -16  -4  10  166.64    7.41
 -16   4  10  152.21   13.89
 -16   4  11  824.77   19.86
  16   4 -11  867.68   10.48
 -16  -4  11  817.00   10.33
  16   4 -12    9.37    6.76
 -16   4  12   15.26   13.36
 -16  -4  12    3.28    6.73
 -16   4  13 1331.85   23.26
 -16  -4  13 1258.62   12.57
 -16   4  14   78.88   13.12
 -16  -4  14   87.96    7.05
 -16   4  15   18.26   12.46
 -16  -4  15   18.69    6.62
 -16   4  16  221.88   13.92
 -16  -4  16  263.81    7.63
 -16  -4  17    2.23    6.56
 -16   4  17    4.01   12.43
 -16   4  18  105.51   13.49
 -16  -4  18  127.86    6.97
 -16  -4  19   13.11    6.98
 -16   4  19   11.49   13.20
 -16   4  20   91.50   14.05
 -16  -4  20  130.93    7.55
 -16   4  21  266.92   16.21
 -16  -4  21  416.55    8.67
 -16   4  22    9.41   14.18
 -16  -4  22   10.53    6.99
 -16   4  23   11.53   14.52
 -16  -4  23   28.18    7.32
 -16   4  24    9.36   15.08
 -16  -4  24   18.60    7.73
 -16   4  25   16.57   15.70
 -16  -4  25   15.76    7.92
 -16   4  26   32.96   13.43
 -16  -4  26   44.70    8.24
 -16   4  27   20.56   13.67
 -16  -4  27   17.31    8.36
  16   6  -1  335.00    8.48
 -16  -6   1  338.99    9.31
  16  -6  -1  375.81   14.71
  16  -6  -2  128.26   13.74
 -16  -6   2  132.48    8.37
  16   6  -2  118.53    7.74
  16  -6  -3   11.34   11.40
 -16  -6   3   19.46    7.55
  16   6  -3   13.94    6.96
 -16  -6   4  283.17    8.60
  16   6  -4  283.67    8.23
  16  -6  -4  312.81   17.21
 -16  -6   5   33.67    7.57
  16  -6  -5   37.70   14.62
  16   6  -5   36.05    5.19
  16  -6  -6  464.48   18.96
 -16  -6   6  462.69    9.29
  16   6  -6  458.57    9.00
 -16   6   6  542.90   17.27
  16  -6  -7   60.20   12.91
 -16  -6   7   59.01    7.60
  16   6  -7   59.08    7.09
 -16   6   7   65.05   12.50
  16  -6  -8    7.23   11.17
 -16  -6   8    6.40    7.11
 -16   6   8    4.06   11.93
  16   6  -8    0.99    6.95
 -16  -6   9  213.75    7.96
  16  -6  -9  216.52   12.38
  16   6  -9  214.68    7.75
 -16   6   9  186.09   12.93
  16   6 -10  103.38    7.23
 -16  -6  10  100.00    7.36
 -16   6  10   92.51   12.57
  16  -6 -10   99.38   10.78
 -16   6  11    6.18   11.71
  16   6 -11    3.82    6.78
 -16  -6  11    4.26    6.93
  16  -6 -11    4.57    8.95
  16  -6 -12   66.80    9.62
 -16   6  12   75.67   14.27
 -16  -6  12   51.98    5.27
  16   6 -12   65.21    7.07
 -16  -6  13   12.06    6.91
 -16   6  13    7.52   12.34
 -16   6  14  616.80   17.19
 -16  -6  14  561.91    9.20
 -16  -6  15   63.15    7.37
 -16   6  15   67.98   13.21
 -16  -6  16    7.37    7.12
 -16   6  16   11.75   11.51
 -16  -6  17   36.32    7.28
 -16   6  17   36.96   12.27
 -16  -6  18    4.22    7.27
 -16   6  18    2.47   12.33
 -16   6  19   72.69   13.52
 -16  -6  19   65.64    7.51
 -16   6  20    7.08   13.61
 -16  -6  20    0.92    7.37
 -16   6  21   26.17   13.88
 -16  -6  21   28.19    7.57
 -16   6  22  208.62   17.29
 -16  -6  22  222.66    8.61
 -16   6  23   -1.90   13.22
 -16  -6  23    3.20    7.59
 -16   6  24   50.52   17.20
 -16  -6  24   66.05    8.13
 -16  -6  25    2.17    8.06
 -16   6  25   -1.29   14.64
 -16  -8   1    8.72    8.36
  16  -8  -1    8.78   12.38
  16   8  -1    8.38    6.93
  16  -8  -2   72.20   13.53
  16   8  -2   63.51    7.32
 -16  -8   2   65.78    8.58
 -16  -8   3    2.73    8.18
  16   8  -3    7.64    6.85
  16  -8  -3   13.46   16.03
 -16  -8   4    6.87    7.70
  16   8  -4    3.04    6.78
  16  -8  -4    0.35   14.28
 -16  -8   5    9.41    9.88
  16  -8  -5    6.63   16.57
  16   8  -5    6.53    7.06
  16  -8  -6  148.86   16.93
 -16   8   6  157.17   13.65
 -16  -8   6  138.11    8.47
  16   8  -6  132.00    7.24
  16   8  -7   13.13    7.07
  16  -8  -7   15.78   14.78
 -16  -8   7    8.46    9.65
 -16   8   7    8.87   10.77
 -16   8   8  822.81   20.47
 -16  -8   8  712.44   10.65
  16   8  -8  686.13    9.94
  16  -8  -8  759.54   19.83
 -16   8   9    5.96   14.16
 -16  -8   9    2.70    7.79
  16  -8  -9    5.13   12.57
  16   8  -9    0.36    7.34
 -16   8  10   17.82   13.88
  16   8 -10   20.77    7.26
  16  -8 -10   18.22   11.66
 -16  -8  10   16.75    7.71
 -16  -8  11    6.23    7.73
  16   8 -11    9.56    7.24
  16  -8 -11    5.64   11.25
 -16   8  11    3.40   14.62
  16  -8 -12   50.34   11.98
 -16  -8  12   49.39    8.11
 -16   8  12   48.28   11.91
  16   8 -12   48.45    7.68
 -16  -8  13    9.89    7.62
  16  -8 -13    2.39   10.94
 -16   8  13    5.83   13.69
  16  -8 -14    0.29   11.07
 -16  -8  14    3.92    8.02
 -16   8  14    1.69   13.75
 -16  -8  15   64.52    8.17
 -16   8  15   77.38   14.23
 -16   8  16  313.08   16.95
 -16  -8  16  343.76    9.05
 -16   8  17   44.63   14.83
 -16  -8  17   49.64    8.16
 -16   8  18   85.18   12.92
 -16  -8  18  106.15    8.39
 -16   8  19   20.38   14.51
 -16  -8  19   19.06    8.28
 -16   8  20   47.49   13.03
 -16  -8  20   41.80    8.48
 -16   8  21    4.88   12.92
 -16  -8  21    0.42    8.37
  16  10  -1  121.41    8.50
 -16 -10   1  147.15   11.17
  16 -10  -1  152.77   16.60
 -16 -10   2    5.17   10.11
  16 -10  -2    3.22   16.17
  16  10  -2    6.27    9.42
 -16 -10   3   11.65   10.05
  16 -10  -3   22.64   16.98
  16  10  -3   23.37    7.85
 -16 -10   4    2.28   12.05
  16 -10  -4    6.78   17.24
  16  10  -4    9.40    7.65
 -16 -10   5   18.61    9.48
  16  10  -5    9.44    8.01
  16 -10  -5   13.29   16.87
  16 -10  -6   68.08   19.66
 -16 -10   6   70.23    9.71
  16  10  -6   55.18    8.00
 -16 -10   7    7.04    9.31
  16 -10  -7   16.36   18.55
  16  10  -7    9.53    7.95
 -16 -10   8  298.46   10.48
  16  10  -8  278.27    9.02
  16 -10  -8  360.04   20.67
 -16 -10   9  171.32   10.18
  16 -10  -9  203.73   18.95
 -16  10   9  208.58   16.43
  16  10  -9  170.50    8.77
  16  10 -10   28.48    8.21
 -16 -10  10   29.08    9.34
  16 -10 -10   32.00   16.52
 -16  10  10   32.66   14.58
  16 -10 -11    8.33   15.97
 -16 -10  11    5.77    9.28
 -16  10  11   10.94   14.27
  16  10 -11    9.66    9.98
 -16 -10  12    4.92    9.20
  16 -10 -12    2.26   15.99
 -16  10  12    5.26   14.18
 -16 -10  13   30.45    8.99
 -16  10  13   32.54   14.15
  16 -10 -13   33.13   16.59
  16 -10 -14    3.52   16.56
 -16 -10  14   -0.52    9.13
 -16  10  14    4.09   13.80
  15   1  -1 2042.81   23.69
 -15   1   1 2036.52   27.15
 -15  -1   1 2037.46   22.57
  15  -1  -1 2041.09   26.18
 -15   1   2   43.23   11.36
  15   1  -2   49.37    9.40
  15  -1  -2   35.98   12.76
 -15  -1   2   39.31    8.92
  15  -1  -3   13.16   11.76
  15   1  -3    7.80    8.39
 -15  -1   3   12.52    9.97
 -15   1   3    9.22   11.04
 -15  -1   4 1909.71   21.19
 -15   1   4 1880.31   27.33
  15   1  -4 1908.20   22.13
  15  -1  -4 1892.67   29.82
 -15  -1   5    9.53    7.36
 -15   1   5    5.43    9.07
  15   1  -5    6.34    9.07
  15  -1  -5    8.28   10.38
  15   1  -6 2159.13   20.43
 -15   1   6 2155.85   27.65
 -15  -1   6 2176.34   19.49
 -15   1   7  170.34   10.31
  15   1  -7  225.76    8.68
 -15  -1   7  240.30   10.09
 -15  -1   8  245.40    8.46
  15   1  -8  322.07   10.18
 -15   1   8  309.45   12.42
  15   1  -9 1859.80   19.38
 -15   1   9 1863.35   21.66
 -15  -1   9 1844.94   18.65
 -15  -1  10  343.39    8.86
 -15   1  10  328.98   11.06
 -15  -1  11   33.76    7.94
 -15   1  11   32.96    8.52
 -15  -1  12  670.18   10.42
 -15   1  12  698.44   13.05
 -15  -1  13  116.87    6.95
 -15   1  14 2468.86   25.32
 -15  -1  14 2447.88   22.17
 -15   1  15  269.64   10.17
 -15  -1  15  264.67    7.96
 -15  -1  16  685.98   11.18
 -15   1  16  643.81   11.06
 -15   1  17  486.85   12.05
 -15  -1  17  487.14    8.60
 -15   1  18  342.25    9.00
 -15  -1  18  339.04    8.21
 -15   1  19  119.36    7.60
 -15  -1  19  123.75    7.14
 -15   1  20    7.26    6.98
 -15  -1  20    9.46    6.63
 -15   1  21   -0.11    7.09
 -15  -1  21    9.68    6.85
 -15  -1  22  588.27    9.40
 -15   1  22  556.79   11.14
 -15  -1  22  570.41   10.37
 -15  -1  23  353.15    8.94
 -15  -1  23  411.81   10.59
 -15   1  23  344.57    9.81
 -15   1  24  349.58   10.07
 -15  -1  24  446.89    9.50
 -15  -1  24  380.28    9.46
 -15  -1  25   21.58    7.82
 -15  -1  25   34.43    7.95
 -15   1  25   15.40   10.41
 -15  -1  26  209.56    8.82
 -15  -1  26  148.39    9.05
 -15   1  26  183.41    8.95
 -15   1  26   96.83   11.42
 -15  -1  27  111.16    8.89
 -15   1  27   65.36   11.40
 -15  -1  27  120.88    8.72
 -15   1  27  123.36    8.86
 -15   1  28   64.91    9.35
 -15  -1  28   19.73   10.63
 -15  -1  28   78.57    8.63
 -15   1  28   79.34    8.67
 -15  -1  29    0.03    8.87
 -15   1  29    0.13    9.59
 -15   1  29   -6.09    8.90
 -15  -1  29    4.37    8.49
  15  -3  -1  189.00   12.35
  15  -3  -1  186.94    9.87
 -15  -3   1  175.52    9.08
  15   3  -1  185.71    9.13
 -15  -3   2  264.16    9.06
  15   3  -2  267.03    9.29
  15  -3  -2  217.99   14.83
  15  -3  -2  263.58   14.37
 -15  -3   3  245.38    8.66
  15  -3  -3  238.83   20.70
  15  -3  -3  159.10   23.10
  15   3  -3  249.20    8.67
 -15  -3   4 4151.00   27.64
  15   3  -4 4153.93   28.78
  15   3  -5 1955.19   17.53
 -15  -3   5 1967.26   16.85
  15   3  -6 1031.90   12.44
 -15  -3   6 1051.65   12.55
 -15   3   7  527.73   25.15
  15   3  -7  570.76    8.54
 -15  -3   7  800.67   11.00
 -15  -3   8    1.60    6.82
  15   3  -8    5.00    6.80
 -15   3   8    2.39   13.09
  15   3  -9   24.21    6.95
 -15   3   9   24.69   13.22
 -15  -3   9   31.63    6.95
 -15  -3  10  333.81    6.85
 -15   3  10  434.87   16.79
  15   3 -10  432.30    8.95
 -15  -3  11   50.29    6.92
  15   3 -11   45.82    6.90
 -15   3  11   46.62   11.40
 -15   3  12  578.28   15.69
 -15  -3  12  593.70    9.45
 -15  -3  13  180.14    7.42
 -15   3  13  176.05   12.56
 -15  -3  14 1310.07   12.53
 -15   3  14 1320.65   21.76
 -15   3  15  411.72   13.73
 -15  -3  15  368.09    8.39
 -15   3  16   66.52    8.93
 -15  -3  16   49.71    6.61
 -15   3  17    3.60   10.85
 -15  -3  17   -0.61    6.43
 -15  -3  18  360.25    7.96
 -15   3  18  353.59   13.31
 -15  -3  19   -0.39    6.66
 -15   3  19    3.06    9.20
 -15   3  20   84.20   11.81
 -15  -3  20   97.45    7.14
 -15   3  21   -1.70    9.69
 -15  -3  21   -4.59    6.96
 -15   3  22  290.55   14.06
 -15  -3  22  297.99    8.42
 -15  -3  23    5.54    7.22
 -15   3  23   15.72    9.95
 -15   3  24   10.14   10.21
 -15  -3  24   38.81    7.51
 -15   3  25    0.81   10.79
 -15  -3  25    2.40    7.44
 -15  -3  26   86.28    8.19
 -15   3  26   41.25   11.58
 -15  -3  27    8.05    8.46
 -15  -3  27   30.46    8.46
 -15   3  27   -2.91   11.55
 -15  -3  28  103.81    9.46
 -15  -3  28  149.58    9.09
 -15   3  28    6.91   13.10
  15   5  -1  915.27   11.46
  15  -5  -1  964.26   17.41
 -15  -5   1  954.30   12.06
 -15  -5   2   95.09    7.91
  15   5  -2   92.89    7.55
  15  -5  -2  103.72   12.42
  15  -5  -3  331.25   15.65
  15   5  -3  329.61    8.80
 -15  -5   3  340.15    8.94
 -15  -5   4  135.90    7.86
  15   5  -4  131.34    7.68
  15  -5  -4  113.67   15.15
 -15  -5   5  152.51    7.63
 -15   5   5  169.72   13.34
  15   5  -5  143.31    7.62
  15  -5  -5  156.08   16.81
 -15   5   6  118.73   12.89
 -15  -5   6  120.15    7.33
  15   5  -6  116.92    7.33
  15  -5  -6  119.83   14.42
 -15  -5   7   25.04    7.03
  15  -5  -7   26.00   10.98
 -15   5   7   26.75   12.70
  15   5  -7   24.83    6.83
  15  -5  -8  402.61   14.32
 -15   5   8  369.88   15.81
 -15  -5   8  396.40    8.49
  15   5  -8  397.63    8.32
  15  -5  -9 1023.77   19.76
 -15  -5   9  993.32   11.07
 -15   5   9  787.48   18.61
  15   5  -9  981.75   10.96
 -15   5  10  275.01   13.52
  15  -5 -10  298.65   11.67
 -15  -5  10  294.57    8.14
  15   5 -10  303.07    8.09
 -15   5  11  395.67   14.53
  15   5 -11  329.74    6.58
 -15  -5  11  378.21    8.33
  15   5 -12    2.02    6.81
 -15  -5  12    2.80    6.88
 -15   5  12    1.26   10.27
 -15  -5  13  365.63    8.21
 -15   5  13  426.52   15.30
 -15   5  14    5.64   11.35
 -15  -5  14    5.36    6.80
 -15  -5  15  100.39    7.10
 -15   5  15   94.84   12.31
 -15  -5  16  374.17    8.39
 -15   5  16  377.71   15.14
 -15   5  17  260.46   14.79
 -15  -5  17  288.07    8.02
 -15  -5  18    7.44    6.75
 -15   5  18    6.46   10.96
 -15   5  19  225.20   13.19
 -15  -5  19  257.25    7.97
 -15  -5  20  133.14    7.38
 -15   5  20   81.14   15.14
 -15   5  21   59.36   15.26
 -15  -5  21   78.37    7.48
 -15   5  22   -3.12   15.17
 -15  -5  22    3.90    5.17
 -15   5  23  118.13   16.81
 -15  -5  23  187.20    8.31
 -15   5  24   79.64   13.94
 -15  -5  24  128.00    8.01
 -15  -5  25   -0.98    7.72
 -15   5  25    0.02   13.98
 -15  -5  26   14.27    8.09
 -15   5  26    6.36   14.90
  15  -7  -1   80.53   11.75
  15   7  -1   65.11    7.30
 -15  -7   1   61.92    8.55
 -15  -7   2   44.72    8.20
  15  -7  -2   42.84   12.46
  15   7  -2   46.66    7.04
 -15  -7   3   71.08    7.93
  15   7  -3   59.54    7.11
  15  -7  -3   74.04   14.85
  15   7  -4  121.75    7.49
 -15  -7   4  116.62    8.30
  15  -7  -4  128.34   16.24
 -15  -7   5  370.68    8.89
  15   7  -5  370.43    8.30
  15  -7  -5  394.36   16.38
 -15   7   5  445.89   15.02
 -15  -7   6  303.76   10.14
  15  -7  -6  330.44   17.20
 -15   7   6  370.50   15.38
  15   7  -6  300.40    8.26
  15  -7  -7   58.18   14.35
  15   7  -7   49.13    5.25
 -15   7   7   63.18   12.09
 -15  -7   7   62.70    7.57
 -15  -7   8  138.13    7.71
  15  -7  -8  145.36   13.47
  15   7  -8  145.21    7.29
 -15   7   8  158.94   12.66
 -15  -7   9  166.52    7.76
  15  -7  -9  167.60   12.42
 -15   7   9  182.17   13.28
  15   7  -9  154.45    7.60
  15  -7 -10  158.66   11.91
 -15  -7  10  144.09    7.78
 -15   7  10  175.89   13.51
  15   7 -10  151.40    7.61
 -15  -7  11   81.42    7.75
  15   7 -11   74.65    5.50
  15  -7 -11   84.25   10.74
 -15   7  11   87.47   13.28
  15  -7 -12   23.12    9.93
 -15  -7  12   22.23    7.50
 -15   7  12   24.91   13.12
  15   7 -12   22.95    7.15
  15  -7 -13   50.95   10.18
 -15   7  13   54.44   13.41
 -15  -7  13   41.95    7.49
 -15  -7  14  288.67    8.50
 -15   7  14  279.24   13.51
  15  -7 -14  289.53   12.29
 -15   7  15  278.27   15.27
 -15  -7  15  256.01    8.31
 -15   7  16  154.67   14.59
 -15  -7  16  145.45    8.05
 -15   7  17   20.65   12.15
 -15  -7  17   25.10    7.82
 -15  -7  18  139.69    8.07
 -15   7  18  145.38   12.96
 -15   7  19    4.92   12.48
 -15  -7  19    2.53    7.77
 -15  -7  20    1.74    5.44
 -15   7  20    2.80   13.24
 -15  -7  21    5.24    9.58
 -15   7  21    9.57   14.09
 -15   7  22   93.46   17.88
 -15  -7  22   91.05    8.28
 -15  -7  23  148.70    8.71
 -15   7  23  138.76   16.57
  15  -9  -1   97.51   14.42
 -15  -9   1  110.23   10.00
  15   9  -1  100.08    7.87
  15   9  -2  152.36    7.97
  15  -9  -2  184.41   15.62
 -15  -9   2  182.52   10.02
  15   9  -3  181.42    8.18
  15  -9  -3  220.88   16.47
 -15  -9   3  192.28    9.61
 -15  -9   4   38.01    9.07
  15  -9  -4   29.77   15.80
  15   9  -4   30.77    7.30
 -15  -9   5    7.84    8.78
  15  -9  -5    6.32   17.90
  15   9  -5    2.04    7.43
 -15  -9   6    7.96    8.44
  15  -9  -6    0.04   15.52
  15   9  -6    6.31    7.25
 -15   9   6    6.62   11.49
 -15  -9   7   49.42    8.82
  15  -9  -7   39.73   14.82
  15   9  -7   42.36    7.54
 -15   9   7   46.19   13.68
 -15   9   8   27.57   13.33
 -15  -9   8   34.01    8.41
  15   9  -8   30.05    7.45
  15  -9  -8   35.20   15.90
 -15  -9   9  322.15    9.72
 -15   9   9  360.07   16.34
  15  -9  -9  355.79   17.38
  15   9  -9  298.93    8.80
  15   9 -10  141.08    8.01
 -15   9  10  155.85   14.20
 -15  -9  10  148.24    8.73
  15  -9 -10  142.69   14.82
  15  -9 -11   24.32   11.70
 -15  -9  11   19.72   10.15
 -15   9  11   22.72   13.70
  15   9 -11   20.03    7.57
 -15   9  12    7.74   14.05
 -15  -9  12   11.40    8.49
  15  -9 -12   14.06   13.23
  15  -9 -13    1.73   11.56
 -15  -9  13    3.89    8.51
 -15   9  13   -1.78   12.07
 -15  -9  14   21.95    8.61
 -15   9  14   23.07   14.47
  15  -9 -14   26.07   13.74
 -15  -9  15   56.65    8.70
 -15   9  15   41.69   12.84
  15  -9 -15   51.29   14.24
 -15  -9  16    7.70    8.56
 -15   9  16    6.40   14.38
 -15  -9  17   28.02    8.61
 -15   9  17   16.23   14.44
 -15  -9  18   18.06    8.78
 -15   9  18   22.81   12.81
 -15 -11   1  116.60   14.57
  15  11  -1   95.59   10.85
  15 -11  -1  130.77   18.46
 -15 -11   2    8.87   11.39
  15  11  -2    7.77    8.55
  15 -11  -2    0.36   18.34
 -15 -11   3  100.20   11.72
  15 -11  -3  107.06   19.09
  15  11  -3   84.66    8.82
  15  11  -4  395.78   10.23
  15 -11  -4  490.56   21.73
 -15 -11   4  481.01   13.06
  15 -11  -5   35.02   21.84
  15  11  -5   38.60    8.73
 -15 -11   5   45.88   11.11
  15  11  -6  105.62    8.97
  15 -11  -6  150.60   19.37
 -15 -11   6  147.68   11.33
 -15 -11   7    7.34   10.66
  15 -11  -7   11.82   17.90
  15  11  -7   16.07    8.77
 -15 -11   8   40.12   10.93
  15  11  -8   43.66    6.32
  15 -11  -8   52.17   17.85
 -14   0   1    4.57   10.10
  14   0  -1    7.02   11.14
 -14   0   2 2326.02   29.46
  14   0  -2 2318.04   25.34
 -14   0   3    2.48   10.39
  14   0  -3    3.00    8.50
  14   0  -4  378.64   12.50
 -14   0   4  383.16   10.77
 -14   0   5    0.18    7.46
  14   0  -5   -0.94    9.22
 -14   0   6  876.03   13.20
  14   0  -6  893.85   13.45
 -14   0   7    3.15    6.89
  14   0  -7    2.18    6.96
 -14   0   8  102.69    9.16
 -14   0   9   -1.98    6.81
 -14   0  10  541.56   11.70
 -14   0  11    1.06    7.90
 -14   0  12  348.96    9.65
 -14   0  13   -2.04    6.03
 -14   0  14 1701.77   18.46
 -14   0  15   25.70    6.69
 -14   0  16 1481.87   15.98
 -14   0  17   -0.01    8.03
 -14   0  18   96.77    6.86
 -14   0  18   69.52    6.73
 -14   0  19   -1.13    6.63
 -14   0  19    3.09    6.62
 -14   0  20   91.33    7.09
 -14   0  20   86.18    7.13
 -14   0  21   -5.28    6.90
 -14   0  21   -0.57    8.53
 -14   0  22  133.14    7.66
 -14   0  22  147.56    7.69
 -14   0  23   19.91    7.48
 -14   0  23   42.99    9.64
 -14   0  24 1670.52   19.01
 -14   0  24 1689.02   18.08
 -14   0  25   11.81    7.84
 -14   0  25   14.02    7.98
 -14   0  26  270.79    9.26
 -14   0  26  323.88    9.78
 -14   0  27    1.79    8.37
 -14   0  27  -11.27    8.36
 -14   0  28   -0.62    8.71
 -14   0  28   54.03    8.52
 -14   0  29    0.22    8.79
 -14   0  29    3.10    8.84
  14   2  -1  190.56   10.16
 -14  -2   1  194.25    9.90
  14  -2  -1  164.07   11.06
  14  -2  -2 1146.37   29.83
  14   2  -2 1164.85   15.14
 -14  -2   2 1191.59   15.03
 -14  -2   3 1292.17   15.30
  14   2  -3 1251.58   15.36
  14   2  -4  276.12    9.38
 -14  -2   4  220.55    8.92
 -14  -2   5 4440.07   36.40
  14   2  -5 4425.64   28.43
 -14   2   6  118.86   19.08
 -14  -2   6  136.13    7.91
  14   2  -6  110.24    7.82
 -14   2   6   91.91   16.22
 -14   2   7 1295.66   26.09
  14   2  -7 1291.04   14.36
 -14  -2   7 1288.24   14.29
 -14   2   7  957.41   21.59
  14   2  -8  409.56    9.00
 -14   2   8  409.19   14.70
 -14  -2   8  416.74    9.05
  14   2  -9  371.48    8.71
 -14  -2   9  370.75    9.93
 -14   2   9  363.88   13.65
 -14  -2  10  283.37    8.18
 -14   2  10  290.19   11.40
 -14   2  11   70.39    9.28
 -14  -2  11   70.92    7.19
 -14  -2  12   31.00    6.71
 -14   2  12   30.42    8.88
 -14  -2  13 1352.64   14.22
 -14   2  13 1431.62   19.45
 -14   2  14   71.13    7.87
 -14  -2  14   75.89    6.72
 -14  -2  15 2127.04   18.68
 -14   2  15 2135.37   23.30
 -14  -2  16   78.11    6.64
 -14   2  16  105.55    7.87
 -14   2  17  244.18    8.98
 -14  -2  17  229.44    7.52
 -14  -2  18  105.65    6.98
 -14   2  18  138.74    8.39
 -14   2  19  148.35   10.22
 -14  -2  19  151.48    7.03
 -14   2  20    3.46    7.67
 -14  -2  20    0.15    6.51
 -14   2  21   16.73    8.09
 -14  -2  21   20.44    6.92
 -14  -2  22   47.59    8.95
 -14   2  22   36.47   10.65
 -14   2  23  448.47   11.47
 -14  -2  23  460.98   10.95
 -14   2  24   26.66    9.13
 -14  -2  24   52.08    9.23
 -14  -2  24   38.60    7.48
 -14  -2  25   85.01    7.89
 -14  -2  25   97.87    7.98
 -14   2  25   42.04   11.38
 -14  -2  26    0.76    7.86
 -14   2  26   -0.60    9.40
 -14  -2  26    2.46    7.56
 -14  -2  27   25.98    8.55
 -14  -2  27   26.77    7.81
 -14   2  27    5.46   10.24
 -14  -2  28   -0.01    8.33
 -14   2  28    6.13   10.22
 -14  -2  28   10.27    8.74
 -14   2  29    7.88   10.97
 -14  -2  29   66.44    9.04
 -14  -2  29   36.36    9.08
 -14  -4   1 1372.50   14.37
  14   4  -1 1310.29   12.66
  14  -4  -1 1459.58   22.51
 -14  -4   2  375.39    9.58
  14  -4  -2  383.49   15.93
  14   4  -2  377.87    9.46
  14  -4  -3 1760.60   25.97
 -14  -4   3 1780.42   16.78
  14   4  -3 1774.81   16.84
 -14  -4   4   25.55    7.40
  14  -4  -4   21.87   15.76
  14   4  -4   27.29    7.28
 -14   4   5    0.98   13.86
 -14  -4   5   -0.63    6.96
  14   4  -5    1.39    6.89
  14  -4  -5    1.10   14.84
  14  -4  -6   15.95   11.52
 -14   4   6   15.69   13.06
 -14  -4   6   12.54    6.84
  14   4  -6   16.44    6.81
  14  -4  -7    3.20   10.66
 -14  -4   7    7.26    6.75
 -14   4   7    3.04   12.26
  14   4  -7    3.13    6.76
  14   4  -8    0.32    6.56
  14  -4  -8    0.87   10.20
 -14   4   8    1.96   12.19
 -14  -4   8    3.76    6.56
 -14   4   9  131.01   11.83
  14   4  -9  162.29    7.20
 -14  -4   9  167.04    7.24
  14   4 -10   71.11    6.92
 -14  -4  10   76.11    6.97
 -14   4  10   63.89   10.59
  14   4 -11 2245.77   16.49
 -14   4  11 2320.22   29.35
 -14  -4  11 2254.74   16.84
 -14   4  12  200.66   15.46
 -14  -4  12  221.25    7.56
 -14   4  13  286.72   14.34
 -14  -4  13  295.73    7.96
 -14  -4  14  446.75    8.63
 -14   4  14  412.60   15.16
 -14   4  15    4.26   12.22
 -14  -4  15    3.97    6.58
 -14   4  16   40.31   12.60
 -14  -4  16   35.74    6.65
 -14   4  17   21.61   10.34
 -14  -4  17   19.46    6.51
 -14   4  18   21.35   12.52
 -14  -4  18   20.63    6.50
 -14   4  19  470.07   16.61
 -14  -4  19  532.36    9.31
 -14   4  20   24.47   11.18
 -14  -4  20   26.36    6.98
 -14   4  21  611.83   15.58
 -14  -4  21  613.91    9.95
 -14   4  22   89.04   14.75
 -14  -4  22  119.58    7.61
 -14   4  23    2.78   13.92
 -14  -4  23    1.08    7.08
 -14   4  24   84.36   12.84
 -14  -4  24  164.51    8.01
 -14   4  25   17.78   15.15
 -14  -4  25   41.22    7.81
 -14  -4  26    3.79    7.71
 -14   4  26    9.77   12.82
 -14   4  27    4.26   16.46
 -14  -4  27   19.09    8.41
  14  -6  -1  102.54   11.11
  14   6  -1  109.16    7.48
 -14  -6   1  106.53    8.08
 -14  -6   2  314.89    8.84
  14   6  -2  314.33    8.13
  14  -6  -2  309.99   13.60
 -14  -6   3  144.41    7.85
  14   6  -3  140.33    7.34
  14  -6  -3  153.97   14.68
 -14   6   4    3.77   10.82
  14   6  -4    7.41    6.81
 -14  -6   4    6.15    7.30
  14  -6  -4    7.64   14.71
 -14  -6   5   42.74    7.37
 -14   6   5   43.83   10.91
  14   6  -5   40.58    7.03
  14  -6  -5   40.50   14.78
  14  -6  -6   55.41   14.21
 -14  -6   6   54.70    7.33
  14   6  -6   50.77    7.09
 -14   6   6   56.98   11.01
  14   6  -7   44.05    6.99
 -14  -6   7   51.57    7.14
 -14   6   7   48.93   11.09
  14  -6  -7   47.89   12.94
 -14   6   8  101.05   11.97
  14  -6  -8  102.94   13.16
 -14  -6   8  113.76    7.65
  14   6  -8  106.22    7.31
  14   6  -9   19.94    6.95
 -14  -6   9   17.35    7.11
 -14   6   9   15.86   10.10
  14  -6  -9   16.76    8.80
 -14   6  10  334.76   14.24
  14   6 -10  288.13    8.01
  14  -6 -10  298.65   12.30
 -14  -6  10  291.98    8.22
 -14  -6  11    7.24    7.03
  14  -6 -11    5.77    9.52
 -14   6  11    6.21   11.62
  14   6 -11    3.20    8.35
  14   6 -12    2.53    6.77
 -14   6  12    1.35   11.92
 -14  -6  12   -3.64    6.94
  14  -6 -12    3.69    9.29
 -14   6  13    8.23   11.96
  14  -6 -13    3.47    7.90
 -14  -6  13    5.56    7.07
 -14   6  14   11.71   12.75
 -14  -6  14    9.78    6.95
 -14  -6  15   10.30    7.08
 -14   6  15   11.26   11.04
 -14  -6  16   21.21    6.92
 -14   6  16   18.46   11.71
 -14  -6  17   46.29    7.29
 -14   6  17   43.35   12.24
 -14  -6  18  192.47    7.91
 -14   6  18  171.60   13.94
 -14  -6  19   12.42    7.30
 -14   6  19   14.73   13.39
 -14   6  20    8.24   14.03
 -14  -6  20   -0.04    5.19
 -14  -6  21   10.19    7.39
 -14   6  21   13.21   14.83
 -14  -6  22   44.73    7.82
 -14   6  22   31.49   12.81
 -14   6  23    7.21   16.50
 -14  -6  23   20.71    7.55
 -14  -6  24   17.72    7.85
 -14   6  24   10.09   13.99
 -14   6  25   10.22   18.08
 -14  -6  25   33.95    9.81
  14  -8  -1  124.21   13.12
  14   8  -1  108.34    7.30
 -14  -8   1  110.70    8.57
  14   8  -2   36.65    6.90
 -14  -8   2   40.45    8.91
  14  -8  -2   50.90   13.28
  14  -8  -3  201.21   16.67
 -14  -8   3  171.52    9.10
  14   8  -3  165.55    7.53
 -14   8   4   13.03   11.78
 -14  -8   4   11.11    8.11
  14  -8  -4   11.10   13.95
  14   8  -4   11.34    6.90
  14   8  -5  154.07    5.84
 -14  -8   5  165.10    8.63
  14  -8  -5  188.15   17.56
 -14   8   5  187.12   13.05
 -14  -8   6  480.95    9.89
  14  -8  -6  502.66   17.43
 -14   8   6  560.72   16.34
  14   8  -6  461.00    8.80
 -14  -8   7  125.05    8.26
  14  -8  -7  138.62   14.57
  14   8  -7  123.50    7.36
 -14   8   7  143.03   13.17
 -14  -8   8  172.52    8.24
  14   8  -8  167.74    7.69
 -14   8   8  186.21   12.19
  14  -8  -8  182.52   13.85
  14  -8  -9   12.94   13.19
 -14   8   9    5.27   10.75
 -14  -8   9    5.90    7.62
  14   8  -9    6.65    7.21
 -14  -8  10   59.86    7.87
  14  -8 -10   66.13   12.87
 -14   8  10   56.42   11.36
  14   8 -10   64.11    7.33
  14  -8 -11  312.39   12.91
 -14   8  11  289.92   13.71
  14   8 -11  298.41    8.26
 -14  -8  11  303.89    8.92
  14   8 -12   21.37    5.38
 -14  -8  12   14.50    7.64
 -14   8  12   17.83   11.73
  14  -8 -12   18.19   11.12
  14  -8 -13  109.31   10.56
 -14  -8  13   97.86    8.24
 -14   8  13  113.79   12.59
 -14  -8  14  114.55    8.47
 -14   8  14  133.49   14.94
  14  -8 -14  118.21   12.36
  14  -8 -15   62.63   10.42
 -14  -8  15   56.01    8.17
 -14   8  15   61.83   12.96
  14  -8 -16  582.88   17.02
 -14   8  16  555.40   17.34
 -14  -8  16  499.52    8.21
 -14   8  17   15.06   12.47
 -14  -8  17   15.99    7.92
 -14   8  18   17.12   14.08
 -14  -8  18    9.39    9.77
 -14   8  19   28.19   12.63
 -14  -8  19   21.56    8.11
 -14  -8  20    7.56    8.14
 -14   8  20    5.91   13.02
 -14   8  21   44.99   13.72
 -14  -8  21   58.71    8.43
 -14 -10   1   76.85   10.85
  14  10  -1   67.28    8.55
  14 -10  -1   81.73   12.82
 -14 -10   2   94.18   10.45
  14 -10  -2   94.59   16.60
  14  10  -2   73.14    8.16
  14 -10  -3   14.20   18.71
  14  10  -3    9.16    7.91
 -14 -10   3    9.00    9.95
 -14 -10   4   17.58    9.69
  14 -10  -4   13.20   16.80
  14  10  -4   14.76    7.92
 -14 -10   5  603.36   12.06
  14 -10  -5  655.44   21.28
  14  10  -5  547.65   10.21
 -14 -10   6   34.72    9.68
  14 -10  -6   31.87   16.89
  14  10  -6   34.55    8.09
 -14  10   6   35.51   12.27
 -14  10   7  125.04   14.79
 -14 -10   7  116.43    9.79
  14 -10  -7  126.14   16.87
  14  10  -7  105.50    8.19
 -14 -10   8   37.55    9.31
 -14  10   8   35.10   13.90
  14  10  -8   36.57    7.97
  14 -10  -8   35.67   15.61
  14  10  -9   12.69    8.16
 -14 -10   9    7.53    9.50
 -14  10   9   16.05   12.13
  14 -10  -9   11.44   14.75
 -14  10  10  230.10   15.86
 -14 -10  10  245.55    9.91
  14 -10 -10  255.08   16.29
  14  10 -10  200.89    8.72
 -14 -10  11   43.98    9.26
  14 -10 -11   43.13   14.26
 -14  10  11   38.83   14.43
 -14 -10  12   29.81    9.20
 -14  10  12   27.89   12.43
  14 -10 -12   30.16   13.92
 -14  10  13   56.34   12.65
 -14 -10  13   74.99    9.52
  14 -10 -13   64.23   16.54
 -14 -10  14   48.49    9.43
 -14  10  14   41.51   16.18
  14 -10 -14   33.07   14.46
 -14  10  15   77.68   13.04
 -13  -1   1 1030.50   17.33
  13   1  -1 1025.27   18.10
 -13   1   1 1032.04   21.88
  13  -1  -1 1010.01   20.48
 -13   1   2    0.17   13.34
 -13  -1   2    9.33    9.01
  13   1  -2    3.28    9.38
  13  -1  -2    4.58   12.85
 -13  -1   3  703.75   14.07
  13  -1  -3  707.58   20.10
  13   1  -3  729.26   15.76
 -13   1   3  691.90   22.14
 -13  -1   4  389.44   10.96
  13   1  -4  525.68   11.96
  13  -1  -4  399.37   16.41
 -13   1   4  408.08   17.83
 -13  -1   5  119.12    8.49
 -13   1   5   89.08   11.38
  13   1  -5  101.83    8.42
 -13  -1   6  907.67   13.61
  13   1  -6 1040.76   15.24
 -13   1   6  834.45   18.30
  13   1  -7 1849.33   17.80
 -13  -1   7 1855.87   22.30
 -13   1   7 1849.16   23.55
  13   1  -8    2.54    6.86
 -13  -1   8    2.71    6.77
 -13   1   8    3.11    7.94
 -13  -1   9  359.70    8.88
 -13   1   9  328.83   10.98
 -13  -1  10   24.83    6.41
 -13  -1  11 1279.86   12.92
 -13  -1  12  113.44    8.07
 -13   1  13  168.69    7.75
 -13  -1  13  162.17    7.05
 -13   1  14   94.95    7.33
 -13  -1  14   78.26    6.54
 -13  -1  15  613.85    9.66
 -13   1  15  635.87   10.74
 -13   1  16   10.31    8.28
 -13  -1  16   11.47    6.15
 -13  -1  17  587.23    9.39
 -13   1  17  584.74   11.51
 -13  -1  18    3.58    6.42
 -13   1  18    3.07    8.30
 -13   1  19  154.17    9.10
 -13  -1  19  151.51    7.16
 -13  -1  20   94.25    7.14
 -13   1  20   94.18    9.22
 -13  -1  21  186.10    7.66
 -13   1  21  180.02    8.19
 -13  -1  21  204.00    7.80
 -13  -1  22   60.45    7.29
 -13   1  22   55.97    8.01
 -13  -1  22   66.89    7.42
 -13   1  23   75.61    8.02
 -13  -1  23   86.32    7.57
 -13  -1  23   75.31    7.52
 -13  -1  24   11.72    7.57
 -13   1  24    3.28    9.83
 -13  -1  24   10.42    5.40
 -13  -1  25  425.45   10.16
 -13  -1  25  419.58   10.35
 -13   1  25  432.12   12.49
 -13   1  26    5.16    8.42
 -13  -1  26   11.36    8.21
 -13  -1  26   10.19    7.86
 -13   1  27    5.95    8.96
 -13  -1  27    8.86    8.31
 -13  -1  27   16.61    8.36
 -13   1  28    4.63    9.24
 -13  -1  28    1.44    8.24
 -13  -1  28    6.81    8.39
 -13  -1  29    6.58    9.02
 -13   1  29    2.88   11.93
 -13   1  29    7.91    9.10
 -13  -1  29    9.03   10.67
  13   3  -1   94.86    8.65
  13  -3  -1   97.88   11.26
 -13  -3   1  100.56    8.52
 -13  -3   2 3679.84   26.37
  13   3  -2 3726.88   26.74
  13  -3  -2 3724.10   47.00
  13  -3  -3 1035.20   33.10
 -13  -3   3 1496.34   15.52
  13   3  -3 1436.97   15.24
 -13  -3   4  267.44    8.83
  13   3  -4  275.87    8.83
 -13  -3   5 1019.36   12.42
  13   3  -5 1011.48   12.34
 -13  -3   6  912.61   11.76
 -13   3   6  911.78   26.03
  13   3  -6  912.65   12.99
 -13   3   7   29.98   13.81
 -13  -3   7   26.52    6.95
  13   3  -7   32.97    6.91
 -13   3   8  359.20   17.76
 -13  -3   8  372.74    8.70
  13   3  -8  369.15    8.66
 -13   3   9   65.79   13.63
 -13  -3   9   53.76    5.11
  13   3  -9   66.33    7.09
 -13   3  10  672.08   17.16
  13   3 -10  702.03   10.22
 -13  -3  10  650.27   10.03
 -13  -3  11  477.22    8.86
 -13   3  11  449.89   14.75
 -13   3  12 2277.72   26.95
 -13  -3  12 2312.66   18.21
 -13  -3  13 1598.49   14.63
 -13   3  13 1616.31   22.20
 -13  -3  14    3.62    6.43
 -13   3  14    6.38   10.71
 -13   3  15  426.34   13.37
 -13  -3  15  421.41    8.45
 -13   3  16  148.95   11.51
 -13  -3  16  144.00    6.75
 -13   3  17   17.68   10.89
 -13  -3  17   12.81    6.49
 -13  -3  18   53.13    6.55
 -13   3  18   50.48    9.11
 -13  -3  19  161.50    7.12
 -13   3  19  173.66   12.10
 -13  -3  20  694.99    9.79
 -13   3  20  613.39   15.41
 -13   3  21  349.70   11.94
 -13  -3  21  393.03    8.42
 -13   3  22  143.81   13.07
 -13  -3  22  198.85    7.93
 -13   3  23  297.70   12.05
 -13  -3  23  281.37    8.64
 -13  -3  24   13.96    7.33
 -13   3  24    3.71   10.33
 -13  -3  25   12.09    7.40
 -13   3  25   -0.50   10.74
 -13  -3  26    2.99    7.84
 -13  -3  26    6.06    7.81
 -13   3  26    5.78   10.85
 -13   3  27    4.94   11.37
 -13  -3  27   10.96    7.99
 -13  -3  27   14.40    8.16
 -13   3  28   20.16   11.90
 -13  -3  28   44.14    8.69
 -13  -3  28   20.59    8.37
 -13  -5   1  368.48    9.40
  13   5  -1  366.68    8.90
  13  -5  -1  372.78   12.56
 -13  -5   2 2205.41   17.77
  13  -5  -2 1688.51   23.73
  13   5  -2 2173.38   17.17
 -13   5   3   87.06   10.84
  13  -5  -3   83.14   12.90
 -13  -5   3   81.15    5.68
  13   5  -3   84.02    9.02
 -13  -5   4 1509.72   14.28
  13   5  -4 1535.28   14.17
  13  -5  -4 1589.11   25.87
 -13   5   4 1598.55   24.46
 -13  -5   5   79.40    7.22
  13  -5  -5   84.21   16.09
  13   5  -5   77.93    7.07
 -13   5   5   80.05   10.77
  13  -5  -6   11.17   12.63
  13   5  -6   10.76    6.73
 -13  -5   6   13.57    6.91
 -13   5   6    9.43   10.13
 -13  -5   7   40.87    7.04
 -13   5   7   38.47   10.90
  13  -5  -7   40.91   12.73
  13   5  -7   43.05    6.87
 -13   5   8   25.92   11.07
 -13  -5   8   29.26    6.88
  13  -5  -8   26.79   11.61
  13   5  -8   29.82    6.72
  13   5  -9   10.11    6.52
 -13  -5   9    7.25    6.86
 -13   5   9    5.40   11.03
  13  -5  -9    4.13    9.75
 -13   5  10  102.61   11.92
  13  -5 -10   96.54    9.11
 -13  -5  10   87.56    7.32
  13   5 -10  102.08    6.99
 -13   5  11   12.06   11.70
  13   5 -11   15.19    6.72
  13  -5 -11   14.49    9.27
 -13  -5  11   11.08    6.68
  13  -5 -12 1380.85   20.06
 -13   5  12 1342.81   20.36
 -13  -5  12 1284.09   12.30
 -13  -5  13  212.14    7.59
 -13   5  13  219.99   14.03
 -13  -5  14   69.08    7.05
 -13   5  14   60.06   13.55
 -13  -5  15   24.37    6.74
 -13   5  15   24.75   11.87
 -13   5  16    4.04   12.36
 -13  -5  16    0.92    6.52
 -13   5  17   57.50   13.09
 -13  -5  17   51.50    7.05
 -13  -5  18   94.11    7.29
 -13   5  18   85.60   13.90
 -13   5  19   10.71   13.81
 -13  -5  19   14.17    6.91
 -13  -5  20  212.32    7.98
 -13   5  20  171.34   13.11
 -13  -5  21   75.27    7.48
 -13   5  21   57.25   12.79
 -13   5  22   52.12   13.06
 -13  -5  22   96.23    7.26
 -13  -5  23   33.38    7.41
 -13   5  23   25.45   15.82
 -13  -5  24   12.59    7.45
 -13   5  24   15.68   13.39
 -13   5  25   22.49   13.92
 -13  -5  25   35.81    7.58
 -13   5  26   19.79   14.92
 -13  -5  26   23.15    7.99
  13  -7  -1   20.54    9.33
  13   7  -1   21.38    6.94
 -13  -7   1   23.94    8.04
 -13  -7   2  140.46    8.55
  13  -7  -2  122.01   12.26
  13   7  -2  129.59    7.32
 -13   7   3   63.36    9.85
  13   7  -3   60.88    7.13
 -13  -7   3   63.64    8.00
  13  -7  -3   62.93   12.97
 -13  -7   4   90.34    7.91
  13  -7  -4   94.55   15.88
  13   7  -4   82.64    7.21
 -13   7   4   97.16   10.37
 -13  -7   5   17.49    7.82
  13  -7  -5   24.99   13.65
  13   7  -5   24.99    7.00
 -13   7   5   25.57    9.55
  13  -7  -6    9.30   15.41
 -13  -7   6   13.12    7.25
  13   7  -6    8.42    7.18
 -13   7   6    6.85    9.72
  13  -7  -7  722.65   19.06
 -13  -7   7  690.78   10.37
 -13   7   7  716.66   15.47
  13   7  -7  671.23    9.64
  13   7  -8   73.42    7.01
 -13  -7   8   79.12    7.57
 -13   7   8   89.15   12.16
  13  -7  -8   81.41   12.04
  13  -7  -9  158.67   13.05
 -13  -7   9  149.56    7.77
 -13   7   9  175.00   13.08
  13   7  -9  145.92    7.56
  13  -7 -10  132.23   10.61
 -13  -7  10  121.99    7.63
 -13   7  10  163.47   13.28
  13   7 -10  128.86    7.30
  13  -7 -11   45.80    9.37
  13   7 -11   46.32    7.15
 -13   7  11   59.19   12.84
 -13  -7  11   46.87    7.30
 -13   7  12   13.46   10.94
  13  -7 -12   11.64    9.10
 -13  -7  12    6.36    7.27
  13  -7 -13  276.35   11.08
 -13   7  13  305.81   13.13
 -13  -7  13  275.86    8.44
 -13   7  14    6.52   12.68
 -13  -7  14    2.38    7.47
  13  -7 -14    1.77    8.65
 -13   7  15   90.47   13.48
  13  -7 -15   83.99    9.17
 -13  -7  15   90.16    7.67
 -13   7  16   63.49   11.69
 -13  -7  16   66.13    7.80
 -13   7  17  328.64   14.16
 -13  -7  17  344.60    8.93
 -13   7  18  153.63   13.56
 -13  -7  18  130.20    8.13
 -13  -7  19   18.61    7.64
 -13   7  19   25.51   12.64
 -13  -7  20    9.84    7.74
 -13   7  20    5.69   13.40
 -13  -7  21  174.14    8.36
 -13   7  21  190.86   17.40
 -13  -7  22    8.51    5.63
 -13   7  22    7.29   11.95
 -13   7  23   41.20   16.43
 -13  -7  23   38.22    8.41
  13  -9  -1  194.06   12.44
 -13  -9   1  212.82   10.37
  13   9  -1  178.59    8.02
  13   9  -2   13.95    7.57
  13  -9  -2   27.09   14.03
 -13  -9   2   18.81    9.32
 -13  -9   3  242.82    9.94
  13   9  -3  215.14    8.33
  13  -9  -3  270.95   16.14
 -13  -9   4   82.69    8.95
  13   9  -4   78.60    7.60
  13  -9  -4   81.76   15.70
 -13   9   4   87.10   11.41
 -13  -9   5  226.47    9.74
  13   9  -5  199.86    7.98
  13  -9  -5  245.23   16.72
 -13   9   5  241.27   12.63
 -13  -9   6   12.19    8.67
 -13   9   6    4.77   12.89
  13  -9  -6   13.82   15.09
  13   9  -6    9.15    7.46
 -13   9   7  867.42   19.28
  13   9  -7  773.46   10.72
 -13  -9   7  801.92   11.93
  13  -9  -7  892.73   21.17
 -13  -9   8  199.60    9.12
 -13   9   8  202.82   13.09
  13   9  -8  215.30    9.64
  13  -9  -8  221.41   17.73
 -13  -9   9   29.41    8.32
  13   9  -9   33.05    7.62
 -13   9   9   35.28   12.21
  13  -9  -9   30.99   13.64
  13   9 -10   49.12    7.68
 -13   9  10   38.22   12.02
 -13  -9  10   41.46    8.42
  13  -9 -10   45.36   15.08
 -13  -9  11  202.69    9.24
  13  -9 -11  227.86   15.38
 -13   9  11  200.29   13.47
  13   9 -11  207.31    8.46
  13  -9 -12   79.25   13.99
 -13  -9  12   83.98    8.84
 -13   9  12   84.31   12.87
 -13  -9  13   87.59    8.80
 -13   9  13   80.21   12.96
  13  -9 -13   87.64   12.12
  13  -9 -14   28.40   13.24
 -13  -9  14   23.69    8.53
 -13   9  14   30.82   12.59
 -13  -9  15  314.05    9.86
 -13   9  15  314.15   15.19
  13  -9 -15  323.96   16.59
 -13   9  16  110.76   15.29
 -13  -9  16  111.29    9.20
  13  -9 -16  114.42   14.58
 -13   9  17  251.25   14.64
 -13  -9  17  263.53    9.72
  13  -9 -17  277.32   15.31
 -13   9  18   80.27   13.31
 -13  -9  18  105.89    8.97
  13  11  -1   65.10    8.83
 -13 -11   1   63.12   11.83
  13 -11  -1   81.70   17.09
 -13 -11   2  106.03   11.71
  13  11  -2   83.21    8.97
  13 -11  -2  110.41   15.26
 -13 -11   3    0.75   11.10
  13 -11  -3    4.19   18.06
  13  11  -3   10.00    8.63
  13 -11  -4    5.70   18.88
 -13 -11   4    3.57   10.87
  13  11  -4    2.56    8.62
  13  11  -5   47.14    8.91
  13 -11  -5   51.37   18.77
 -13 -11   5   45.30   10.87
 -13 -11   6  164.72   11.28
  13  11  -6  142.39    9.33
  13 -11  -6  161.80   19.11
  13 -11  -7   27.12   20.63
 -13 -11   7   34.08   10.49
 -13  11   7   23.73   12.71
  13  11  -7   28.36    8.80
 -13 -11   8    0.40   12.56
  13  11  -8   -0.11    8.67
 -13  11   8    3.02   12.63
  13 -11  -8    1.45   17.57
 -13 -11   9   74.20   10.45
  13 -11  -9   76.39   19.69
 -13  11   9   60.12   12.94
 -12   0   1    2.47   10.29
  12   0  -1    0.59   11.42
 -12   0   2 8735.91   52.86
  12   0  -2 8706.38   64.65
 -12   0   3    1.37   10.44
  12   0  -3    0.76    8.65
  12   0  -4 3665.73   29.83
 -12   0   4 3613.91   29.29
 -12   0   5    1.53    7.77
  12   0  -5    1.39    7.57
 -12   0   6  125.17    8.38
  12   0  -6  172.36   10.32
 -12   0   7    0.89    6.85
 -12   0   8  829.45   11.29
 -12   0   9    0.86    6.52
 -12   0  10  337.57   10.17
 -12   0  11   -0.58    6.17
 -12   0  12 1269.15   15.35
 -12   0  17   -0.41    7.88
 -12   0  18   59.26    6.92
 -12   0  19    1.69    6.48
 -12   0  20   97.61    7.38
 -12   0  21    3.66    6.76
 -12   0  22    3.48    8.65
 -12   0  23   -2.51    7.23
 -12   0  24    6.16    7.72
 -12   0  25    1.27    7.85
 -12   0  26  276.91    9.35
 -12   0  26  237.81    9.67
 -12   0  27   -3.05    8.27
 -12   0  27    5.53    8.20
 -12   0  28    5.47    8.59
 -12   0  28   -2.64    8.69
 -12   0  29    3.23    8.75
 -12   0  29    7.46    8.71
  12   2  -1    3.63    8.97
  12  -2  -1    2.03    9.16
 -12  -2   1    1.55    8.71
 -12  -2   2    9.19    8.30
  12   2  -2   10.24    8.39
  12  -2  -2   10.65   13.90
  12  -2  -2   10.40   13.87
  12   2  -3 2583.18   23.14
 -12  -2   3 2529.36   22.81
  12   2  -4  421.83   10.33
 -12  -2   4  337.26    8.17
 -12  -2   5  343.97    9.56
  12   2  -5  313.00    9.37
 -12   2   6  100.75   16.62
  12   2  -6  102.05    7.78
 -12  -2   6  106.95    7.65
  12   2  -7  139.13    7.61
 -12   2   7  172.83   13.12
 -12  -2   7  181.59    7.80
 -12   2   8  773.21   17.57
  12   2  -8  751.15   11.01
 -12  -2   8  752.31   10.93
  12   2  -9   20.97    6.47
 -12  -2   9   23.54    6.43
 -12   2   9   20.13    8.98
 -12  -2  10  452.70    9.07
 -12   2  10  441.69   12.55
 -12  -2  11  935.49   11.84
 -12   2  11 1019.35   16.52
 -12   2  12  230.06   10.55
 -12  -2  12  200.17    7.34
 -12  -2  13 1963.12   17.69
 -12   2  13 1982.31   23.14
 -12  -2  14  359.60    8.14
 -12   2  14  356.34   11.05
 -12  -2  15  100.54    6.67
 -12   2  15  125.18    8.04
 -12  -2  16  142.47    6.74
 -12   2  16  149.66    9.49
 -12   2  17    2.42    9.02
 -12  -2  17    5.18    6.26
 -12   2  18  319.85   10.80
 -12  -2  18  263.63    7.55
 -12   2  19    1.09    7.50
 -12  -2  19    9.34    6.28
 -12   2  20  222.98    9.14
 -12  -2  20  234.20    7.41
 -12   2  21  582.78   11.67
 -12  -2  21  524.00    9.36
 -12   2  22  223.66    9.89
 -12  -2  22  221.99    7.90
 -12  -2  23  373.31    9.56
 -12   2  23  357.35   12.71
 -12  -2  23  379.76    6.78
 -12  -2  24   25.56    7.07
 -12   2  24    8.91    8.88
 -12  -2  24   34.31    7.29
 -12  -2  25   24.96    7.61
 -12   2  25   12.77    9.15
 -12  -2  25   25.97    7.42
 -12  -2  26  143.20    8.57
 -12  -2  26  149.50    8.36
 -12   2  26  127.02   10.23
 -12   2  27    4.51    9.73
 -12  -2  27    3.19    7.94
 -12  -2  27    1.47    8.14
 -12   2  28   22.78   10.60
 -12  -2  28   29.09    8.47
 -12  -2  28   31.94    8.20
 -12  -2  29   49.52    9.25
  12  -4  -1   53.61   11.50
  12   4  -1   46.11    7.65
 -12  -4   1   51.40    7.87
 -12  -4   2  557.77   10.45
  12  -4  -2  447.44   14.46
  12   4  -2  544.97   10.17
  12  -4  -3 1069.50   23.26
 -12  -4   3 1105.04   12.97
  12   4  -3 1120.09   12.86
 -12   4   3 1198.27   22.03
 -12  -4   4 1027.60   12.28
  12   4  -4 1056.26   12.40
 -12   4   4 1084.47   21.77
  12  -4  -4  990.05   24.40
  12   4  -5  147.52    7.49
  12  -4  -5  151.59   16.15
 -12   4   5  132.98   12.50
 -12  -4   5  151.02    7.63
  12   4  -6  441.67    8.94
 -12  -4   6  437.99    8.99
 -12   4   6  443.66   15.74
  12  -4  -6  443.12   15.52
  12  -4  -7  557.87   15.09
 -12  -4   7  557.24    9.29
 -12   4   7  498.78   15.12
  12   4  -7  508.04    9.07
 -12   4   8  146.24   11.42
 -12  -4   8  150.56    7.26
  12   4  -8  154.27    7.26
  12  -4  -8  155.15   10.29
  12   4  -9  284.17    7.99
 -12   4   9  289.72   13.45
 -12  -4   9  287.52    7.91
  12  -4  -9  307.09   11.48
  12   4 -10   78.06    6.86
 -12  -4  10   77.32    6.97
  12  -4 -10   72.69    8.25
 -12   4  10   71.96   12.45
 -12  -4  11   78.64    6.98
 -12   4  11   68.82   12.10
 -12   4  12  138.59   12.96
 -12  -4  12  162.78    7.04
 -12  -4  13  567.63    9.13
 -12   4  13  547.04   15.53
 -12   4  14  243.92   13.94
 -12  -4  14  276.48    7.71
 -12   4  15   42.64   12.53
 -12  -4  15   48.57    6.69
 -12   4  16   35.61   10.22
 -12  -4  16   34.95    6.62
 -12   4  17    8.30   12.27
 -12  -4  17    6.97    6.47
 -12   4  18    5.67   12.78
 -12  -4  18    4.07    6.46
 -12   4  19  267.73   14.76
 -12  -4  19  313.20    8.17
 -12   4  20   22.25   10.71
 -12  -4  20   21.24    6.79
 -12   4  21   15.20   13.39
 -12  -4  21   29.15    6.91
 -12   4  22   20.08   13.71
 -12  -4  22   31.55    7.18
 -12  -4  23    1.61    7.14
 -12   4  23    5.17   13.95
 -12   4  24   13.31   14.55
 -12  -4  24   29.02    7.56
 -12  -4  25   15.81    7.60
 -12   4  25    9.37   12.13
 -12   4  26    1.59   15.28
 -12  -4  26   11.05    7.82
 -12  -4  27   94.67    8.50
 -12  -4  27   92.56    8.86
 -12   4  27   66.37   13.57
 -12  -6   1  217.54    8.68
  12  -6  -1  220.86   11.83
  12   6  -1  204.97    7.81
  12  -6  -2  532.76   14.62
 -12  -6   2  482.62    9.80
 -12   6   2  541.35   13.35
  12   6  -2  467.30    9.00
 -12  -6   3  287.06    8.58
  12   6  -3  284.65    7.99
 -12   6   3  326.16   12.96
  12  -6  -3  286.57   13.96
 -12  -6   4  785.00   10.75
 -12   6   4  842.13   16.04
  12   6  -4  786.76   10.23
  12  -6  -4  831.38   18.67
 -12  -6   5  515.13    9.32
  12  -6  -5  557.07   18.71
 -12   6   5  547.70   13.65
  12   6  -5  513.66    8.89
 -12  -6   6  136.87    7.64
  12  -6  -6  151.77   15.62
 -12   6   6  127.30   10.43
  12   6  -6  143.44    7.44
  12  -6  -7  184.96   13.16
 -12  -6   7  179.10    7.80
 -12   6   7  209.75   12.37
  12   6  -7  180.87    7.52
  12   6  -8 1327.14   12.69
 -12   6   8 1236.02   19.52
 -12  -6   8 1389.54   14.19
  12  -6  -8 1439.28   22.69
 -12  -6   9  275.74    8.34
  12   6  -9  280.61    8.02
 -12   6   9  312.47   13.70
  12  -6  -9  286.83   11.98
  12  -6 -10  712.49   15.52
  12   6 -10  687.64    9.85
 -12   6  10  681.69   15.07
 -12  -6  10  685.87    9.91
 -12   6  11   14.05   11.65
 -12  -6  11   13.21    7.11
  12  -6 -11   13.12    9.95
  12   6 -11    9.68    8.44
 -12   6  12  670.80   14.80
  12  -6 -12  637.73   13.28
 -12  -6  12  653.97    9.78
 -12  -6  13  221.75    7.85
  12  -6 -13  227.28   10.93
 -12   6  13  235.19   11.99
 -12  -6  14  614.62    9.67
  12  -6 -14  633.54   13.41
 -12   6  14  602.44   14.90
  12  -6 -15  127.79    9.06
 -12  -6  15  114.89    5.45
 -12   6  15  130.84   12.03
 -12   6  16   36.59   11.97
 -12  -6  16   37.55    7.25
 -12   6  17  285.33   14.25
 -12  -6  17  281.97    8.18
 -12  -6  18  538.22    9.39
 -12   6  18  450.56   16.64
 -12   6  19  145.90   14.34
 -12  -6  19  167.95    7.82
 -12  -6  20  130.10    7.69
 -12   6  20  120.17   12.81
 -12  -6  21   57.19    7.59
 -12   6  21   43.30   15.37
 -12   6  22  203.19   14.75
 -12  -6  22  249.18    8.59
 -12  -6  23   55.82    7.59
 -12   6  23   20.67   13.63
 -12  -6  24   29.83    7.87
 -12   6  24   19.89   17.34
 -12   6  25   23.14   14.87
 -12  -6  25   29.91    8.10
  12  -8  -1   -3.63   12.02
  12   8  -1    7.86    7.18
 -12  -8   1    4.86    8.51
  12   8  -2  173.96    7.61
 -12   8   2  184.65    9.34
 -12  -8   2  195.78    8.87
  12  -8  -2  194.42   13.69
 -12   8   3   29.17   10.20
 -12  -8   3   30.24    8.06
  12   8  -3   30.35    7.26
  12  -8  -3   30.62   13.21
 -12   8   4   15.87    9.97
 -12  -8   4   18.29    9.63
  12   8  -4   16.23    6.80
  12  -8  -4   14.27   14.06
  12   8  -5    8.17    6.85
 -12  -8   5   14.01    7.76
  12  -8  -5   12.59   13.78
 -12   8   5   10.46    9.99
 -12  -8   6   10.24    7.89
  12  -8  -6   11.22   13.84
 -12   8   6   11.89   10.24
  12   8  -6   12.30    7.08
 -12  -8   7    3.59    9.39
  12  -8  -7    3.11   13.53
 -12   8   7    3.04   10.51
  12   8  -7    8.31    7.07
 -12  -8   8  479.14    9.63
 -12   8   8  546.85   16.03
  12  -8  -8  520.30   16.35
  12   8  -8  461.63    9.01
 -12  -8   9   53.80    7.59
 -12   8   9   66.29   11.31
  12   8  -9   47.63    7.35
  12  -8  -9   61.14   11.97
 -12   8  10    8.34   12.78
 -12  -8  10   10.39    7.89
  12   8 -10   12.80    7.08
  12  -8 -10    5.13   12.87
  12   8 -11   25.13    9.05
 -12  -8  11   27.93    7.95
 -12   8  11   27.34   11.65
  12  -8 -11   31.55   12.61
  12  -8 -12    8.73   10.20
 -12   8  12    9.01   11.74
 -12  -8  12   16.72    7.71
 -12  -8  13    5.73    7.85
 -12   8  13    3.62   13.50
  12  -8 -13    3.88   10.09
  12  -8 -14  160.48   12.66
 -12  -8  14  159.04    8.51
 -12   8  14  166.89   13.10
 -12   8  15   20.53   13.99
 -12  -8  15   15.14    8.18
  12  -8 -15   18.13   11.52
 -12   8  16   20.92    9.97
 -12  -8  16   16.37    8.01
  12  -8 -16   20.64   10.35
  12  -8 -17   -1.47   10.34
 -12   8  17    0.83   12.14
 -12  -8  17   -3.61    8.36
 -12   8  18   31.72   14.21
 -12  -8  18   36.50    8.20
 -12   8  19   27.18   13.07
 -12  -8  19   45.66    8.13
 -12   8  20   28.91   13.58
 -12  -8  20   26.04    8.37
 -12   8  21   28.48   14.01
 -12  -8  21   22.38    8.32
  12  10  -1   98.32    8.43
 -12 -10   1  105.29   10.47
  12 -10  -1  120.99   15.41
  12  10  -2   49.92    8.15
 -12 -10   2   60.19   10.42
  12 -10  -2   69.52   16.16
  12 -10  -3  367.53   18.03
 -12 -10   3  331.95   13.54
  12  10  -3  316.53    9.43
 -12 -10   4   36.18    9.90
 -12  10   4   29.82   11.42
  12 -10  -4   43.54   13.71
  12  10  -4   36.20    8.14
 -12 -10   5  415.23   11.39
  12  10  -5  384.52    9.57
  12 -10  -5  467.35   19.14
 -12  10   5  453.66   16.87
 -12 -10   6   47.07   11.54
  12  10  -6   27.17    8.04
 -12  10   6   33.75   12.03
  12 -10  -6   38.03   16.48
 -12 -10   7  104.41    9.66
  12 -10  -7  137.61   16.91
 -12  10   7  122.00   12.65
  12  10  -7  101.51    8.29
  12  10  -8   96.57    8.40
  12 -10  -8  134.17   16.42
 -12 -10   8   98.94   11.61
 -12  10   8  125.74   14.46
 -12 -10   9  202.18    9.93
  12  10  -9  188.02    8.69
 -12  10   9  222.57   15.57
  12 -10  -9  222.92   16.19
 -12 -10  10   -0.06    9.14
  12 -10 -10   15.70   16.46
 -12  10  10    6.61   14.27
  12  10 -10    8.17    7.93
 -12 -10  11    7.28    9.13
  12 -10 -11   12.46   14.00
 -12  10  11    4.35   12.59
  12 -10 -12   51.44   14.08
 -12 -10  12   48.23    9.67
 -12  10  12   48.41   12.91
 -12  10  13  388.08   16.36
 -12 -10  13  460.28   11.30
  12 -10 -13  466.45   20.28
 -12 -10  14   16.69    9.10
  12 -10 -14    6.92   13.26
 -12  10  14   12.20   12.75
  12 -10 -15  122.30   15.24
 -12 -10  15  135.68   10.02
 -12  10  15  128.16   15.60
 -11  -1   1 2194.75   25.06
  11   1  -1 2192.69   26.40
 -11   1   1 2195.09   34.11
  11  -1  -1 2176.36   30.44
 -11   1   2  597.30   23.12
  11   1  -2  749.77   15.13
 -11  -1   2  507.35   13.28
  11  -1  -2  587.58   25.14
 -11  -1   3 2757.43   29.71
  11  -1  -3 2772.03   40.52
 -11   1   3 2732.44   41.91
  11   1  -3 2745.11   31.79
 -11  -1   4 1732.14   20.28
 -11   1   4 1150.19   26.30
  11   1  -4 1765.78   20.55
  11   1  -5  335.11   10.72
 -11  -1   5  330.07   10.58
 -11   1   5  346.75   12.65
  11   1  -6  414.11   10.43
 -11  -1   6  358.45    9.87
 -11   1   6  339.83   12.44
  11   1  -7    1.74    7.07
 -11  -1   7    1.43    6.91
 -11  -1   8  713.70   11.55
 -11  -1   9  162.88    7.54
 -11  -1  10  497.25    9.68
 -11   1  11    5.12    6.23
 -11  -1  11    8.00    6.13
 -11   1  12 1270.44   16.26
 -11  -1  12 1179.72   13.89
 -11   1  13    2.64    7.65
 -11  -1  13   -0.43    6.24
 -11   1  14  845.25   12.27
 -11  -1  14  868.95   11.31
 -11  -1  15  473.93    8.52
 -11   1  15  447.64    9.37
 -11   1  16   -1.86    8.16
 -11  -1  16    5.61    6.00
 -11   1  17  141.76    9.01
 -11  -1  17  106.14    6.66
 -11   1  18  260.46    8.25
 -11  -1  18  252.70    7.53
 -11   1  19   19.48    7.09
 -11  -1  19   27.48    6.68
 -11  -1  20  231.68    7.72
 -11   1  20  236.80    8.33
 -11  -1  20  231.26    7.59
 -11  -1  21   10.24    6.65
 -11  -1  21    6.39    6.75
 -11   1  21    0.34    8.86
 -11  -1  22  416.62    9.18
 -11   1  22  415.28    9.88
 -11  -1  22  495.64   10.81
 -11  -1  23  343.28    8.85
 -11  -1  23  369.49    9.04
 -11   1  23  329.63    9.53
 -11  -1  24   43.23    7.60
 -11  -1  24   27.59    5.53
 -11   1  24   28.76    9.72
 -11   1  25   48.51    8.37
 -11  -1  25   47.99    9.44
 -11  -1  25   60.16    8.04
 -11   1  26   32.84    8.72
 -11  -1  26   19.88    7.83
 -11  -1  26   40.37    8.00
 -11   1  27   38.43    8.88
 -11  -1  27   98.25   10.29
 -11  -1  27   66.15    8.45
 -11   1  28    8.87    9.07
 -11  -1  28   16.30    8.65
 -11  -1  28   14.56    8.50
 -11  -1  29    0.61    8.87
 -11   1  29    4.99    9.63
 -11  -1  29   -9.14    8.59
 -11  -3   1 2277.06   19.88
  11  -3  -1 2399.71   30.91
  11   3  -1 2318.56   20.17
 -11  -3   2    2.62    7.56
  11   3  -2    3.67    7.56
  11  -3  -2    4.00   12.34
 -11  -3   3 1281.62   14.55
  11   3  -3 1218.21   14.22
  11  -3  -3  968.49   28.25
  11   3  -4 2103.82   19.67
  11  -3  -4 2106.97   41.48
 -11   3   4 2123.92   34.07
 -11  -3   4 2113.98   19.11
  11  -3  -5 1040.11   25.32
 -11   3   5 1034.09   22.04
  11   3  -5 1031.62   13.41
 -11  -3   5 1035.79   13.31
  11  -3  -6   91.55   11.21
 -11  -3   6   87.80    7.30
 -11   3   6   77.91   12.79
  11   3  -6   88.48    7.33
 -11  -3   7   13.30    6.64
  11   3  -7   16.90    6.70
 -11   3   7   15.07   13.33
  11  -3  -7   13.60    9.01
  11  -3  -8   31.70    9.28
 -11  -3   8   34.75    6.73
 -11   3   8   28.01   13.14
  11   3  -8   31.25    6.74
 -11  -3   9  442.18    8.85
 -11   3   9  399.82   16.35
  11   3  -9  437.56    8.91
 -11   3  10  504.33   15.37
 -11  -3  10  549.79    9.45
 -11   3  11  289.98   13.18
 -11  -3  11  297.25    8.04
 -11  -3  12  187.29    7.22
 -11   3  12  177.24   10.59
 -11   3  13  179.50   12.05
 -11  -3  13  192.71    7.37
 -11  -3  14  978.78   11.04
 -11   3  14  998.56   15.91
 -11  -3  15  115.70    6.78
 -11   3  15  116.53    9.20
 -11   3  16    1.87    8.76
 -11  -3  16    7.96    6.42
 -11   3  17   22.85    8.81
 -11  -3  17   18.39    6.31
 -11   3  18  114.96   11.48
 -11  -3  18  122.75    7.03
 -11  -3  19   19.59    6.60
 -11   3  19   18.66    9.13
 -11   3  20  160.84   10.28
 -11  -3  20  153.42    7.34
 -11   3  21    6.27   11.43
 -11  -3  21    7.29    6.64
 -11   3  22  182.48   10.78
 -11  -3  22  210.91    7.71
 -11   3  23    0.96   11.97
 -11  -3  23    0.21    7.02
 -11  -3  24   27.47    7.40
 -11   3  24   20.18   12.55
 -11  -3  25    8.60    7.26
 -11  -3  25    6.78    7.36
 -11   3  25    1.25   10.49
 -11  -3  26   14.15    7.79
 -11  -3  26   23.98    7.98
 -11   3  26   11.00   11.13
 -11  -3  27   12.90    7.87
 -11  -3  27   -0.43    7.67
 -11   3  27    9.72   11.13
 -11  -3  28  123.77    8.91
 -11  -3  28  159.23   10.69
 -11   3  28   70.66   12.29
  11  -5  -1 1090.72   18.01
  11   5  -1 1124.24   13.42
 -11  -5   1 1126.47   13.16
  11   5  -2  905.02   11.30
 -11  -5   2  907.80   11.83
  11  -5  -2  770.85   16.32
 -11   5   2 1018.88   17.22
  11  -5  -3   22.57   10.90
  11   5  -3   19.49    7.01
 -11   5   3   23.74   10.06
 -11  -5   3   20.70    7.34
 -11  -5   4  297.13    8.65
  11   5  -4  281.93    6.60
 -11   5   4  333.96   12.34
  11  -5  -4  297.10   14.35
  11   5  -5  154.68    7.46
 -11  -5   5  148.90    7.70
  11  -5  -5  153.92   13.41
 -11   5   5  130.42    9.75
  11   5  -6   49.15    6.86
  11  -5  -6   44.43   13.39
 -11  -5   6   45.89    7.04
 -11   5   6   47.49   10.38
 -11  -5   7  229.08    7.91
 -11   5   7  239.93   12.14
  11  -5  -7  237.15   12.24
  11   5  -7  232.37    7.62
  11  -5  -8  398.98   12.59
 -11   5   8  392.55   13.47
  11   5  -8  376.73    8.30
 -11  -5   8  377.10    8.56
  11  -5  -9 1054.98   17.99
  11   5  -9  998.19   10.92
 -11  -5   9  991.96   11.19
 -11   5   9 1040.23   18.28
 -11   5  10 2428.42   27.70
  11  -5 -10 2453.86   28.12
 -11  -5  10 2373.16   16.88
  11   5 -10 2337.82   16.90
  11  -5 -11   44.57    8.60
 -11   5  11   41.69   10.65
 -11  -5  11   39.21    5.08
  11  -5 -12  199.73    9.64
 -11  -5  12  185.51    7.59
 -11   5  12  184.45   12.29
[truncated: 541,956 more chars]
