# Supplementary material for: Tris[tri­phenyl­anti­mony(V)]hexa(μ-oxido)­tellurium(VI): a mol­ecular complex with six Te—O—Sb bridges
Source: Acta Crystallogr E Crystallogr Commun. 2021 Nov 4;77(Pt 12):1229–33. doi: 10.1107/S2056989021011294 (PMC8647739; doi:10.1107/S2056989021011294)
Supplement: Supplementary file 2 [file e-77-01229-Isup2.hkl]

data_I                                                                          
_shelx_title ' ip2-2326 in C2/c'                                                
_shelx_refln_list_code          4                                               
_shelx_F_calc_maximum     1320.17                                               
_exptl_crystal_F_000      4976.00                                               
_reflns_d_resolution_high  0.7764                                               
                                                                                
loop_                                                                           
 _space_group_symop_operation_xyz                                               
 'x, y, z'                                                                      
 '-x, y, -z+1/2'                                                                
 'x+1/2, y+1/2, z'                                                              
 '-x+1/2, y+1/2, -z+1/2'                                                        
 '-x, -y, -z'                                                                   
 'x, -y, z-1/2'                                                                 
 '-x+1/2, -y+1/2, -z'                                                           
 'x+1/2, -y+1/2, z-1/2'                                                         
                                                                                
_cell_length_a    47.7136                                                       
_cell_length_b     9.1176                                                       
_cell_length_c    22.9324                                                       
_cell_angle_alpha  90.000                                                       
_cell_angle_beta  104.168                                                       
_cell_angle_gamma  90.000                                                       
                                                                                
_shelx_F_squared_multiplier     1.000                                           
                                                                                
loop_                                                                           
 _refln_index_h                                                                 
 _refln_index_k                                                                 
 _refln_index_l                                                                 
 _refln_F_squared_calc                                                          
 _refln_F_squared_meas                                                          
 _refln_F_squared_sigma                                                         
 _refln_observed_status                                                         
   6   0   0      75178.34      72870.13      1491.14 o                         
   8   0   0      25905.60      24183.94      1301.63 o                         
  10   0   0     240415.67     225162.64      6951.91 o                         
  12   0   0      13173.28      12644.08      1146.88 o                         
  14   0   0      59170.67      51457.92      1190.68 o                         
  16   0   0     318161.47     305603.66      7763.90 o                         
  18   0   0     234185.09     223737.25      1783.58 o                         
  20   0   0     577232.38     554662.12      2658.44 o                         
  22   0   0     232958.28     227698.17      8408.94 o                         
  24   0   0      52889.96      50795.99      1246.68 o                         
  26   0   0     188782.88     164181.59      1542.60 o                         
  28   0   0     228115.31     232738.84      1778.98 o                         
  30   0   0      91463.86      91245.80      2304.40 o                         
  32   0   0       1763.58       1659.27       894.70 o                         
  34   0   0      77775.80      81071.04      1116.36 o                         
  36   0   0      35695.92      37814.12       924.53 o                         
  38   0   0      34970.41      34754.59       902.01 o                         
  40   0   0       1743.87       2028.60       865.47 o                         
  42   0   0      17514.87      21457.79      1820.95 o                         
  44   0   0     234150.95     267279.41      1960.48 o                         
  46   0   0        263.11       4210.31      1320.14 o                         
  48   0   0     117090.38     119611.36      3748.73 o                         
  50   0   0          7.20        733.95       818.78 o                         
  52   0   0        120.25        516.94       939.43 o                         
  54   0   0        240.88        280.08       956.55 o                         
  56   0   0        466.39        759.65       985.84 o                         
  58   0   0       3560.13       2393.55      1279.40 o                         
   1   1   0     298216.00     279258.41      2536.44 o                         
   3   1   0      48068.52      47491.67      1821.61 o                         
   5   1   0      12990.75      13553.67      1145.48 o                         
   7   1   0      90578.21      92133.27      5520.23 o                         
   9   1   0     146072.06     139588.52      1320.97 o                         
  11   1   0      37791.24      35103.36       919.28 o                         
  13   1   0      50597.57      47483.89      1057.80 o                         
  15   1   0      38220.32      38502.58       821.30 o                         
  17   1   0      59389.20      52749.55       821.88 o                         
  19   1   0     208045.91     192904.03      1236.97 o                         
  21   1   0      62109.01      59959.39       781.47 o                         
  23   1   0        209.44         77.58       569.49 o                         
  25   1   0      12668.04      11393.75       650.77 o                         
  27   1   0      69944.70      67885.34      3124.29 o                         
  29   1   0      33843.66      32500.85      1412.87 o                         
  31   1   0        297.34        350.80       569.85 o                         
  33   1   0      17159.91      15788.81      1084.09 o                         
  35   1   0      17988.56      19063.94       971.64 o                         
  37   1   0      64044.71      64178.24      4365.48 o                         
  39   1   0       7210.59       7311.95       595.59 o                         
  41   1   0       6164.27       7376.45       621.51 o                         
  43   1   0      21882.74      23320.50       966.29 o                         
  45   1   0       8067.77       9400.00       671.89 o                         
  47   1   0      28821.97      30555.96      1622.09 o                         
  49   1   0         25.98        301.70       637.04 o                         
  51   1   0         47.01        631.68       589.35 o                         
  53   1   0      17946.87      17245.12      1102.60 o                         
  55   1   0       4789.07       4109.58       740.44 o                         
  57   1   0       8498.35       6982.27      1534.30 o                         
  59   1   0        472.09         27.38       707.51 o                         
   0   2   0     914521.56     965761.38      7811.31 o                         
   2   2   0        400.50        365.37       919.10 o                         
   4   2   0     175239.70     172094.77      5197.36 o                         
   6   2   0       3527.80       3551.90       723.89 o                         
   8   2   0     354866.78     369477.25      2158.18 o                         
  10   2   0      51638.06      56085.52      1167.18 o                         
  12   2   0     255389.58     258461.08      6426.17 o                         
  14   2   0     245126.69     232488.23      1543.61 o                         
  16   2   0       1278.68       1441.95       688.10 o                         
  18   2   0     148806.67     126609.89      7717.83 o                         
  20   2   0       4975.51       4840.27       595.27 o                         
  22   2   0      84532.42      79358.92      4293.00 o                         
  24   2   0        244.31        306.99       617.70 o                         
  26   2   0      58127.66      55322.66      2523.64 o                         
  28   2   0      15943.41      16523.43       982.89 o                         
  30   2   0      36038.90      35692.13      1235.80 o                         
  32   2   0       1399.28       1089.75       605.49 o                         
  34   2   0      52784.58      49787.67      2659.73 o                         
  36   2   0      40491.16      37501.71      2429.38 o                         
  38   2   0      16650.38      16338.87      1014.89 o                         
  40   2   0      24278.08      21108.01       652.03 o                         
  42   2   0        202.19        -74.70       576.00 o                         
  44   2   0       4503.44       5077.74       639.10 o                         
  46   2   0        493.06        920.90       615.54 o                         
  48   2   0       2991.36       2954.29       605.51 o                         
  50   2   0       1071.23        347.90       676.68 o                         
  52   2   0      17696.83      16488.36       736.67 o                         
  54   2   0         22.02        483.90       720.32 o                         
  56   2   0      28854.70      27564.20      3484.75 o                         
  58   2   0       2565.52       1594.03       697.71 o                         
   1   3   0      11536.31      13257.25       798.34 o                         
   3   3   0      24788.93      24608.28       734.33 o                         
   5   3   0       4006.38       4554.00       549.22 o                         
   7   3   0        424.80        751.05       527.71 o                         
   9   3   0      25684.68      27585.75       800.28 o                         
  11   3   0       5636.54       6516.27       667.04 o                         
  13   3   0      23062.77      25736.39       746.17 o                         
  15   3   0       1848.66       1980.85       621.02 o                         
  17   3   0      11519.21      13002.86       684.05 o                         
  19   3   0      71041.73      75976.74       938.76 o                         
  21   3   0       9317.07      10950.37       708.77 o                         
  23   3   0      25354.21      24792.87       959.58 o                         
  25   3   0       2523.92       3119.47       732.01 o                         
  27   3   0       4188.39       5453.87       750.09 o                         
  29   3   0      42086.81      36173.65      3619.12 o                         
  31   3   0       4905.56       4964.81       712.75 o                         
  33   3   0      50986.49      50874.50       829.54 o                         
  35   3   0        291.53        783.29       725.76 o                         
  37   3   0      19872.31      16390.65      1024.95 o                         
  39   3   0       6959.27       7237.12       724.61 o                         
  41   3   0       4790.78       5510.20       729.16 o                         
  43   3   0          7.56        417.94       712.82 o                         
  45   3   0       4519.60       4463.91       764.81 o                         
  47   3   0      15941.21      15990.12       796.78 o                         
  49   3   0      13112.60      12629.64       840.74 o                         
  51   3   0      12588.38      14202.77      1633.12 o                         
  53   3   0       6371.73       7197.21       888.91 o                         
  55   3   0       6733.18       5701.78       842.06 o                         
  57   3   0          3.55       -211.26       861.24 o                         
   0   4   0     217001.58     236632.22      2581.51 o                         
   2   4   0      31891.77      32549.39       816.53 o                         
   4   4   0       8595.81       7038.73      1588.94 o                         
   6   4   0       2340.94       1956.73       535.96 o                         
   8   4   0     138901.27     158024.47      2878.87 o                         
  10   4   0      59100.07      60696.47      1473.07 o                         
  12   4   0       6000.26       5647.50       652.76 o                         
  14   4   0      49605.76      48269.23      1762.97 o                         
  16   4   0      42721.54      43571.71       992.53 o                         
  18   4   0      11687.09      12748.50       605.81 o                         
  20   4   0      77776.56      82800.19       920.50 o                         
  22   4   0         25.57        503.04       550.32 o                         
  24   4   0       8220.55       8923.53       678.57 o                         
  26   4   0        236.45        758.62       695.29 o                         
  28   4   0      35232.03      36962.61       802.57 o                         
  30   4   0      17032.34      16891.28       753.43 o                         
  32   4   0       1599.33       2122.42       731.69 o                         
  34   4   0       8612.47       7974.27       715.35 o                         
  36   4   0      33877.49      29634.47      2722.24 o                         
  38   4   0        179.26        388.74       732.84 o                         
  40   4   0       3819.87       4929.24       784.56 o                         
  42   4   0        929.86        835.02       748.98 o                         
  44   4   0      21280.04      20322.04       810.51 o                         
  46   4   0       1303.54        974.55       776.15 o                         
  48   4   0      14947.98      15863.75      1117.29 o                         
  50   4   0       2316.93       1837.37       815.58 o                         
  52   4   0       1487.72       1072.32       842.46 o                         
  54   4   0         15.07       -118.06       846.47 o                         
   1   5   0      47030.03      48740.36       849.36 o                         
   3   5   0      40707.32      41706.07       702.57 o                         
   5   5   0      22853.27      22121.96      3307.56 o                         
   7   5   0      23265.85      25301.87       651.25 o                         
   9   5   0      65282.76      66820.78       740.98 o                         
  11   5   0     112616.65     114070.08      1236.81 o                         
  13   5   0      11790.03      13324.15       656.57 o                         
  15   5   0        131.57        414.89       651.04 o                         
  17   5   0      71464.02      75409.18      2017.54 o                         
  19   5   0      33282.79      33426.38       742.43 o                         
  21   5   0      14970.13      14877.98       587.35 o                         
  23   5   0       1458.55       1831.40       498.42 o                         
  25   5   0      30023.43      28249.97      1985.57 o                         
  27   5   0      59515.23      62110.26       801.70 o                         
  29   5   0      83925.98      85251.99      2475.84 o                         
  31   5   0      19756.62      19917.81      1354.47 o                         
  33   5   0       1871.33       2034.22       670.65 o                         
  35   5   0      14536.35      15103.39      1005.45 o                         
  37   5   0       4109.32       4096.55       782.96 o                         
  39   5   0      30943.32      31910.32       935.83 o                         
  41   5   0      16400.62      16362.94      1086.19 o                         
  43   5   0        384.70        719.73       793.89 o                         
  45   5   0      48572.78      47475.94      2314.46 o                         
  47   5   0       2425.62       2283.67       823.94 o                         
  49   5   0      14392.73      16567.16       896.48 o                         
  51   5   0       9322.07      10041.71       893.38 o                         
  53   5   0        467.87        482.05       882.78 o                         
   0   6   0        661.89        470.09       916.15 o                         
   2   6   0        769.70       1278.73       590.24 o                         
   4   6   0     131405.33     111913.21       697.85 o                         
   6   6   0       7454.04       8619.53       533.51 o                         
   8   6   0     399501.78     407463.12      1711.08 o                         
  10   6   0      64457.05      69422.83      1180.46 o                         
  12   6   0     241493.12     232795.69      8194.56 o                         
  14   6   0      85892.70      88936.27      1903.87 o                         
  16   6   0        159.62        705.04       638.38 o                         
  18   6   0      90145.62      92078.13      1053.93 o                         
  20   6   0      30691.58      30856.04       742.21 o                         
  22   6   0      74556.72      77768.12      1095.85 o                         
  24   6   0      20599.28      19554.64       628.47 o                         
  26   6   0      58392.73      56589.38      2877.74 o                         
  28   6   0      29761.48      28757.23       937.21 o                         
  30   6   0      42202.08      41350.44       759.33 o                         
  32   6   0       5826.27       6508.87       700.58 o                         
  34   6   0      47924.63      48849.50       826.44 o                         
  36   6   0      84772.59      88864.88      1820.44 o                         
  38   6   0      18687.80      19361.08       789.55 o                         
  40   6   0      40046.92      40948.95      1129.97 o                         
  42   6   0       1842.15       1983.44       788.84 o                         
  44   6   0        781.32        630.18       677.79 o                         
  46   6   0       5533.55       5458.66       828.09 o                         
  48   6   0        699.58        270.46       826.70 o                         
  50   6   0       1154.21       1261.94       876.73 o                         
   1   7   0      26292.72      26369.83       837.36 o                         
   3   7   0       6300.68       6816.28       618.07 o                         
   5   7   0      12871.59      11535.89      2172.46 o                         
   7   7   0      80864.83      83576.12      1158.63 o                         
   9   7   0      10013.77      11622.12       567.48 o                         
  11   7   0       8422.94       8833.51       662.76 o                         
  13   7   0       7042.35       8537.37       655.77 o                         
  15   7   0      27165.31      26494.60      1100.72 o                         
  17   7   0       6978.03       7511.12       666.09 o                         
  19   7   0       9370.75       9928.75       689.20 o                         
  21   7   0      21710.73      21416.00       777.19 o                         
  23   7   0       7538.83       8020.58       634.33 o                         
  25   7   0       3174.03       3511.02       646.52 o                         
  27   7   0       8493.09       8546.40       656.48 o                         
  29   7   0      19284.80      18777.10       725.01 o                         
  31   7   0       8100.74       8201.23       700.17 o                         
  33   7   0        994.04        617.66       744.75 o                         
  35   7   0      18333.88      17603.89       909.64 o                         
  37   7   0      11057.84      11949.19       814.19 o                         
  39   7   0        200.95        852.52       704.37 o                         
  41   7   0       8831.58       8986.93       933.27 o                         
  43   7   0       7743.72       8237.88       882.97 o                         
  45   7   0       1028.03       1009.57       754.29 o                         
  47   7   0        491.35        783.29       996.45 o                         
   0   8   0     141544.53     149595.39      1887.05 o                         
   2   8   0      45662.82      47709.33       853.65 o                         
   4   8   0     111693.16     117665.49      1003.20 o                         
   6   8   0     107165.57      92574.80       739.59 o                         
   8   8   0      48710.34      51018.43      1313.52 o                         
  10   8   0      17684.45      18348.01       796.16 o                         
  12   8   0      30416.80      30931.97      1025.69 o                         
  14   8   0         50.95       -335.70       643.59 o                         
  16   8   0      31793.09      33130.75      2185.87 o                         
  18   8   0      78693.52      78117.54      2914.02 o                         
  20   8   0       8667.63       8521.49       713.40 o                         
  22   8   0     251914.56     240549.89      1427.13 o                         
  24   8   0       3587.67       3701.32       678.99 o                         
  26   8   0     126920.45     129435.58      1619.01 o                         
  28   8   0       6219.13       7201.71       753.81 o                         
  30   8   0       8576.24       9477.87       751.55 o                         
  32   8   0       9334.18       8680.22       772.50 o                         
  34   8   0       4393.90       5236.36       817.47 o                         
  36   8   0       6468.18       6249.10       850.16 o                         
  38   8   0      33102.42      30314.31      1854.76 o                         
  40   8   0      11174.39      10937.47       937.12 o                         
  42   8   0      31598.16      28952.46      2252.31 o                         
   1   9   0        517.36       1082.05       650.84 o                         
   3   9   0      20381.05      21299.85       715.84 o                         
   5   9   0      21218.79      22024.71       813.72 o                         
   7   9   0        973.73       1142.92       613.80 o                         
   9   9   0       3747.96       3878.40       713.38 o                         
  11   9   0      20836.94      20954.79       969.00 o                         
  13   9   0      23341.19      23250.75      1171.34 o                         
  15   9   0      16461.79      17388.87      1017.82 o                         
  17   9   0       4022.13       4804.91       725.95 o                         
  19   9   0       3123.33       3482.74       821.85 o                         
  21   9   0      18388.92      19211.55      1182.20 o                         
  23   9   0       4882.17       5869.46       785.74 o                         
  25   9   0      40054.33      40655.49      1886.26 o                         
  27   9   0        485.70       1068.76       732.22 o                         
  29   9   0       2806.57       3307.53       773.30 o                         
  31   9   0       8794.21       9067.56       826.53 o                         
  33   9   0        839.81       1240.45       711.79 o                         
  35   9   0         73.90        425.90       904.67 o                         
  37   9   0       1133.58       1693.02       948.20 o                         
   0  10   0      44777.72      47407.20      1151.71 o                         
   2  10   0       6090.92       6261.49       811.63 o                         
   4  10   0      14017.03      14718.66       841.40 o                         
   6  10   0       9209.62       9527.19       663.77 o                         
   8  10   0          1.72        382.34       737.45 o                         
  10  10   0       7729.52       7891.46       790.42 o                         
  12  10   0       2192.06       2470.71       780.81 o                         
  14  10   0      44656.81      44202.62      1673.27 o                         
  16  10   0      18150.56      17543.79      1739.30 o                         
  18  10   0      16842.51      16973.77       832.33 o                         
  20  10   0       5411.46       5358.24       871.34 o                         
  22  10   0        320.77        430.81       851.50 o                         
  24  10   0       3707.61       3186.71       810.72 o                         
  26  10   0       3394.71       3803.15       794.87 o                         
  28  10   0       9164.05       8997.11       846.68 o                         
  30  10   0      20451.07      19671.01      1073.10 o                         
   1  11   0       2892.77       2700.89       751.12 o                         
   3  11   0       3860.51       3836.19       796.30 o                         
   5  11   0        234.42        671.85       822.88 o                         
   7  11   0         45.74       -173.28       876.47 o                         
   9  11   0       6000.64       4269.30      1634.08 o                         
  11  11   0        114.97        946.16      1012.75 o                         
  13  11   0        235.19        982.38       835.67 o                         
  15  11   0       4865.18       4657.85       838.84 o                         
  17  11   0       5745.02       5967.96       874.00 o                         
  19  11   0       7322.33       7448.16      1216.65 o                         
 -59   1   1       2538.44       1555.77       767.77 o                         
 -57   1   1       2753.60       1686.56       722.49 o                         
 -55   1   1          4.54        255.68       695.37 o                         
 -53   1   1        660.96        939.32       702.98 o                         
 -51   1   1       7520.63       7262.76       681.35 o                         
 -49   1   1       8095.58       9119.43       698.06 o                         
 -47   1   1      42367.67      43859.70      2072.37 o                         
 -45   1   1      20792.43      21187.45      1597.42 o                         
 -43   1   1      17174.84      17884.66       669.34 o                         
 -41   1   1        409.08        838.42       575.67 o                         
 -39   1   1         92.16        285.39       645.43 o                         
 -37   1   1        155.68        289.79       573.35 o                         
 -35   1   1        143.79        615.32       623.37 o                         
 -33   1   1      36709.50      37179.12      2686.24 o                         
 -31   1   1      10967.16       9327.85       706.67 o                         
 -29   1   1     217223.53     197846.25      5826.62 o                         
 -27   1   1      28144.79      27009.50       882.60 o                         
 -25   1   1     130193.89     116705.88      6232.08 o                         
 -23   1   1       3220.96       3184.64       651.23 o                         
 -21   1   1      88253.48      80108.10      5543.06 o                         
 -19   1   1     145908.19     141849.81      1941.50 o                         
 -17   1   1     120868.32     115427.18      3156.94 o                         
 -15   1   1     287756.62     272377.97      1648.81 o                         
 -13   1   1     151627.02     136873.72      1281.81 o                         
 -11   1   1     329820.19     292505.56      1895.16 o                         
  -9   1   1     370703.56     340810.53      2157.96 o                         
  -7   1   1     109227.66     110863.34      4496.63 o                         
  -5   1   1       2855.66       3045.43       947.54 o                         
  -3   1   1     725550.56     673954.75      2771.24 o                         
  -1   1   1      82027.40      71663.67      1704.55 o                         
   1   1   1    1023160.81    1010200.31     17676.58 o                         
   3   1   1      25718.18      28570.23      2013.93 o                         
   5   1   1     195369.58     206014.27      2791.19 o                         
   7   1   1       1786.06       1931.94       800.03 o                         
   9   1   1      56206.18      49625.14      1478.73 o                         
  11   1   1     147337.38     133757.94      4922.18 o                         
  13   1   1      52993.86      47259.49      1033.87 o                         
  15   1   1     204784.14     174611.36      1229.08 o                         
  17   1   1      96785.02      89314.47      1323.31 o                         
  19   1   1     325483.12     305843.41      3088.39 o                         
  21   1   1      18091.26      18119.00       677.58 o                         
  23   1   1     135824.36     124666.45      8935.27 o                         
  25   1   1      60770.42      57958.86      2487.98 o                         
  27   1   1      17635.99      16459.46       649.05 o                         
  29   1   1      84235.49      87332.41      4029.18 o                         
  31   1   1     101678.00      96160.36      5722.33 o                         
  33   1   1      13235.43      13766.40       855.13 o                         
  35   1   1     145806.83     132412.19       921.20 o                         
  37   1   1       5856.16       7286.30       620.31 o                         
  39   1   1      35263.13      34766.06      2225.82 o                         
  41   1   1      62879.66      67095.12      2485.28 o                         
  43   1   1        822.73       1935.24       570.88 o                         
  45   1   1      84638.19      78780.42      2732.79 o                         
  47   1   1         81.00        944.37       596.06 o                         
  49   1   1      42088.77      41432.93      1637.55 o                         
  51   1   1        538.63        162.96       626.77 o                         
  53   1   1       7026.65       6879.81       680.35 o                         
  55   1   1         17.29        152.51       682.88 o                         
  57   1   1      11209.20       9702.70      1144.91 o                         
 -58   2   1         24.09       -150.60       758.72 o                         
 -56   2   1       1141.14       1086.07       744.03 o                         
 -54   2   1       3736.45       2819.84       686.86 o                         
 -52   2   1       7082.19       6272.44       687.73 o                         
 -50   2   1      27193.63      28723.47       835.62 o                         
 -48   2   1      16348.96      16603.82       713.55 o                         
 -46   2   1      91298.27      86115.95      3543.93 o                         
 -44   2   1      27544.82      26210.17      1175.27 o                         
 -42   2   1         87.75        -54.87       643.88 o                         
 -40   2   1      18997.74      17524.56       968.30 o                         
 -38   2   1      58760.51      59214.20       762.76 o                         
 -36   2   1      36271.59      32774.06      3023.47 o                         
 -34   2   1      39394.43      39443.99      2128.24 o                         
 -32   2   1      51548.33      50732.69      2754.95 o                         
 -30   2   1      27911.38      22483.31      1937.53 o                         
 -28   2   1      57151.77      58233.34       820.59 o                         
 -26   2   1      24777.90      25435.46      1468.65 o                         
 -24   2   1      19134.30      18023.97       695.74 o                         
 -22   2   1     259710.33     244773.70      1381.93 o                         
 -20   2   1       4868.08       4602.87       677.28 o                         
 -18   2   1     450333.81     393534.28      1789.04 o                         
 -16   2   1       1858.38       2099.21       717.00 o                         
 -14   2   1      23158.72      24720.19      1121.83 o                         
 -12   2   1          3.03        320.18       689.39 o                         
 -10   2   1      19326.38      19760.34       819.47 o                         
  -8   2   1       5767.79       5591.55       675.27 o                         
  -6   2   1     135517.42     138619.30      1235.88 o                         
  -4   2   1         42.37        511.75       644.41 o                         
  -2   2   1    1103924.62    1133826.62      5197.93 o                         
   0   2   1      32376.42      34132.25      1150.19 o                         
   2   2   1      58568.17      57451.57      1273.75 o                         
   4   2   1      12826.20      12611.43      2852.76 o                         
   6   2   1     258637.56     275174.66      1883.67 o                         
   8   2   1      98144.33     101858.87      1456.93 o                         
  10   2   1     224426.64     231013.17     13067.82 o                         
  12   2   1      15995.67      14116.84       739.31 o                         
  14   2   1      99884.24      96858.92      1966.54 o                         
  16   2   1       1756.24       2083.36       682.23 o                         
  18   2   1     307692.16     302035.94      7295.82 o                         
  20   2   1      11749.01      12230.86       608.79 o                         
  22   2   1       1161.60       1731.77       607.64 o                         
  24   2   1      10315.20       9825.50       636.81 o                         
  26   2   1     129988.41     125317.61      2685.37 o                         
  28   2   1       1845.00       2533.04       616.66 o                         
  30   2   1       7314.42       7758.25       739.24 o                         
  32   2   1        976.47       1306.30       575.37 o                         
  34   2   1     124838.31     123193.76      5530.34 o                         
  36   2   1       2286.39       2939.00       611.54 o                         
  38   2   1      11496.91      12568.51      1129.63 o                         
  40   2   1        361.39        661.98       565.80 o                         
  42   2   1      26607.12      26039.92      1793.27 o                         
  44   2   1         72.52        -37.31       622.01 o                         
  46   2   1      18572.52      18971.11       688.62 o                         
  48   2   1        819.23       1197.94       657.62 o                         
  50   2   1       8138.94       7506.42       693.07 o                         
  52   2   1       3913.92       2566.58       732.24 o                         
  54   2   1      30568.17      25290.12      1557.13 o                         
  56   2   1       2093.88        906.36       729.42 o                         
  58   2   1         40.62       -163.56      1122.22 o                         
 -57   3   1      11468.79       8866.43      1201.81 o                         
 -55   3   1      20639.55      17027.72       903.20 o                         
 -53   3   1       7138.16       7465.97       902.68 o                         
 -51   3   1       1319.65       1970.25       798.64 o                         
 -49   3   1      11289.48      13066.27      1106.50 o                         
 -47   3   1       9531.69      10043.09       788.59 o                         
 -45   3   1      27801.96      32265.42       853.02 o                         
 -43   3   1          0.59       -353.46       865.10 o                         
 -41   3   1       1954.09       2016.98       729.99 o                         
 -39   3   1      25278.52      26858.22      1537.99 o                         
 -37   3   1      77288.26      67268.22      6148.43 o                         
 -35   3   1      55832.72      55113.97      3148.55 o                         
 -33   3   1       6781.72       6386.54       734.13 o                         
 -31   3   1      23314.76      19107.20       859.73 o                         
 -29   3   1      53125.36      45866.38      5158.01 o                         
 -27   3   1      58445.40      56584.32      4545.54 o                         
 -25   3   1       2017.30       2791.04       708.07 o                         
 -23   3   1      15873.74      13982.72      1787.92 o                         
 -21   3   1     192319.91     200977.11      3191.88 o                         
 -19   3   1      51792.00      52984.43      1581.14 o                         
 -17   3   1     206193.16     218618.14      2545.84 o                         
 -15   3   1      25097.83      24530.34       659.98 o                         
 -13   3   1      12463.76      13067.29       713.57 o                         
 -11   3   1     306182.78     309305.12      3940.26 o                         
  -9   3   1      39728.19      36662.10      1943.42 o                         
  -7   3   1     159549.75     158607.69      1127.25 o                         
  -5   3   1      16769.22      16214.79       591.39 o                         
  -3   3   1      38511.15      31587.84       616.47 o                         
  -1   3   1     113795.32     118334.22      1375.90 o                         
   1   3   1      15112.71      15044.07       852.22 o                         
   3   3   1      18838.13      19369.30       877.57 o                         
   5   3   1     185618.98     189726.73      3525.30 o                         
   7   3   1     116697.49     122731.84      1115.72 o                         
   9   3   1     300546.38     315345.56      4618.27 o                         
  11   3   1     172676.28     182754.67      1315.40 o                         
  13   3   1        192.88        294.94       823.19 o                         
  15   3   1      56382.43      59397.57       833.14 o                         
  17   3   1     144235.14     146315.38      1139.92 o                         
  19   3   1      31119.07      32110.38       764.81 o                         
  21   3   1      23951.25      24153.58       751.11 o                         
  23   3   1     105032.74     108899.93      1006.65 o                         
  25   3   1      19867.98      20175.00       743.41 o                         
  27   3   1     182766.38     152625.14      1097.95 o                         
  29   3   1      16252.80      16403.99       722.64 o                         
  31   3   1       4206.94       3741.04       704.02 o                         
  33   3   1      35845.01      36705.39       795.37 o                         
  35   3   1      24709.45      23688.35       862.33 o                         
  37   3   1      50248.87      45639.10      4050.24 o                         
  39   3   1        103.17        -65.69       687.22 o                         
  41   3   1        355.13        201.39       759.77 o                         
  43   3   1      23040.52      22298.33      2328.32 o                         
  45   3   1       9143.06       8951.30       766.92 o                         
  47   3   1      21962.58      22618.55      1650.56 o                         
  49   3   1       6612.54       6585.38       857.13 o                         
  51   3   1      10664.62      12108.10      1316.21 o                         
  53   3   1      35950.27      32263.52      1547.93 o                         
  55   3   1      16796.24      14442.33       859.23 o                         
 -56   4   1       3878.16       2238.59      1054.81 o                         
 -54   4   1      42773.36      42004.18      3235.98 o                         
 -52   4   1      22410.34      24271.25       981.77 o                         
 -50   4   1       4684.67       3466.57       820.91 o                         
 -48   4   1      32833.47      31779.80      2655.56 o                         
 -46   4   1       3367.23       3239.73       794.95 o                         
 -44   4   1      17876.96      20412.12      1620.27 o                         
 -42   4   1       4141.02       4770.50       804.36 o                         
 -40   4   1      36831.53      38253.98      1654.14 o                         
 -38   4   1      33136.80      30339.29      3454.90 o                         
 -36   4   1      45037.03      46261.74      1616.76 o                         
 -34   4   1       4950.39       6405.77       750.61 o                         
 -32   4   1      56365.00      58856.57       891.02 o                         
 -30   4   1     168133.83     174038.38      4265.12 o                         
 -28   4   1      24805.26      25265.65       795.96 o                         
 -26   4   1     164236.05     166088.66      6660.43 o                         
 -24   4   1       8856.99      10198.55       673.20 o                         
 -22   4   1        870.39       1713.09       585.63 o                         
 -20   4   1      12660.43      13323.69       534.55 o                         
 -18   4   1        187.17        582.38       541.99 o                         
 -16   4   1      81867.52      90868.21       955.83 o                         
 -14   4   1     181856.31     181352.16      5157.64 o                         
 -12   4   1       5653.38       6648.44       661.21 o                         
 -10   4   1     617540.25     587444.81      2535.39 o                         
  -8   4   1      81953.72      84918.71      1095.27 o                         
  -6   4   1      70458.09      71541.66       768.53 o                         
  -4   4   1     131924.42     134648.12      8954.30 o                         
  -2   4   1     164863.42     172832.91      1816.30 o                         
   0   4   1      39341.97      42699.38       860.72 o                         
   2   4   1      27835.87      30273.67       846.25 o                         
   4   4   1       8268.70       7255.56      1516.90 o                         
   6   4   1      77778.91      74728.57      1387.02 o                         
   8   4   1      45395.07      49375.00       761.78 o                         
  10   4   1     164128.11     170694.72      3459.14 o                         
  12   4   1      94247.10     101118.44      2409.60 o                         
  14   4   1        127.87        248.95       654.57 o                         
  16   4   1      20698.90      20157.00       732.27 o                         
  18   4   1      94257.26      92899.66      1434.34 o                         
  20   4   1       4084.33       4568.88       559.68 o                         
  22   4   1         41.30        554.53       662.30 o                         
  24   4   1       3072.36       3812.82       671.02 o                         
  26   4   1      69730.14      66024.38      5182.79 o                         
  28   4   1        502.54        896.52       558.82 o                         
  30   4   1       9413.03       9606.90       714.63 o                         
  32   4   1       8264.24       8379.24       713.93 o                         
  34   4   1      26895.04      26259.37      1346.10 o                         
  36   4   1        553.72       1163.28       703.71 o                         
  38   4   1      16221.45      14016.26       962.22 o                         
  40   4   1         25.01        306.86       737.74 o                         
  42   4   1      21904.80      22390.17      1202.31 o                         
  44   4   1       1095.86       1172.10       757.99 o                         
  46   4   1      43802.91      40770.60      2352.81 o                         
  48   4   1       7903.36       8594.21       786.81 o                         
  50   4   1        233.44       -341.84       797.40 o                         
  52   4   1       7513.19       7428.32       841.58 o                         
  54   4   1      10314.10       9813.81       877.09 o                         
 -53   5   1       2256.45       1031.05       923.15 o                         
 -51   5   1       1027.74        817.23       875.91 o                         
 -49   5   1       3241.67       4058.71       871.79 o                         
 -47   5   1          9.34       -213.65       916.73 o                         
 -45   5   1       1448.32       1577.67       848.84 o                         
 -43   5   1       9523.83      10786.17       856.05 o                         
 -41   5   1        133.06        461.27       807.97 o                         
 -39   5   1      11300.17      12259.90      1075.80 o                         
 -37   5   1      15894.13      16791.83       858.17 o                         
 -35   5   1      10488.32      10263.64       732.74 o                         
 -33   5   1      31989.48      31767.95       755.79 o                         
 -31   5   1      25014.89      25451.08       819.62 o                         
 -29   5   1       1650.79       1245.09       668.11 o                         
 -27   5   1        927.15       1280.67       648.18 o                         
 -25   5   1          2.87        101.20       622.47 o                         
 -23   5   1      10421.89      11507.68       624.62 o                         
 -21   5   1      23471.31      23083.04       684.78 o                         
 -19   5   1        133.08        913.41       665.23 o                         
 -17   5   1      98757.89      97110.75      3544.03 o                         
 -15   5   1     120478.50     125525.72      1994.77 o                         
 -13   5   1      46506.26      49232.17       767.46 o                         
 -11   5   1     145747.14     149327.44      1317.24 o                         
  -9   5   1       7270.60       6913.84       556.71 o                         
  -7   5   1      27419.18      28722.14       609.90 o                         
  -5   5   1      12258.56      13008.18       518.56 o                         
  -3   5   1       6214.55       5336.30      1344.22 o                         
  -1   5   1       9592.91       9292.59       677.33 o                         
   1   5   1     128010.44     138521.86      1281.78 o                         
   3   5   1      11648.20      12650.34       667.57 o                         
   5   5   1     170683.72     163027.30       738.97 o                         
   7   5   1      19181.43      19920.49       561.60 o                         
   9   5   1      30308.02      30097.84      1508.15 o                         
  11   5   1     146977.84     154372.70      4927.81 o                         
  13   5   1         13.14        396.43       634.38 o                         
  15   5   1      74818.75      79063.42      1886.35 o                         
  17   5   1       1739.09       2422.76       636.28 o                         
  19   5   1       6726.97       8118.80       668.71 o                         
  21   5   1      34202.35      35425.66       665.86 o                         
  23   5   1      19438.12      20258.72       644.85 o                         
  25   5   1      39945.63      38459.62       774.52 o                         
  27   5   1      37333.68      40020.39       711.18 o                         
  29   5   1       9842.97      10903.46       641.33 o                         
  31   5   1      47171.49      47923.04      1661.99 o                         
  33   5   1      31963.53      32079.67       818.82 o                         
  35   5   1       3589.41       4116.70       791.17 o                         
  37   5   1       3954.02       4071.13       748.42 o                         
  39   5   1       3645.70       3308.44       780.17 o                         
  41   5   1        573.62        788.80       758.86 o                         
  43   5   1         66.60        738.80       785.90 o                         
  45   5   1       6052.76       6360.10       826.56 o                         
  47   5   1       4765.68       4982.49       828.63 o                         
  49   5   1      20901.44      20232.14      2407.26 o                         
  51   5   1        420.60       -400.63       852.29 o                         
  53   5   1       9054.43       7301.52      2148.59 o                         
 -50   6   1       1761.67        817.92       884.34 o                         
 -48   6   1       2804.17       3330.76       883.18 o                         
 -46   6   1       1811.08       1919.77       851.27 o                         
 -44   6   1      34632.81      32491.34      1464.22 o                         
 -42   6   1         10.01        866.65       857.97 o                         
 -40   6   1      27204.28      25791.14       906.78 o                         
 -38   6   1       3692.40       4345.71       791.66 o                         
 -36   6   1         45.84        752.84       758.48 o                         
 -34   6   1       3555.58       4198.18       733.90 o                         
 -32   6   1       3943.54       3476.50       714.30 o                         
 -30   6   1      13341.83      13415.55       711.91 o                         
 -28   6   1      15405.39      16242.85       697.09 o                         
 -26   6   1      63615.70      61726.98       816.50 o                         
 -24   6   1      45880.25      44027.00      1742.18 o                         
 -22   6   1       1673.22       2039.94       597.39 o                         
 -20   6   1       2188.11       2165.20       684.12 o                         
 -18   6   1        919.25       1362.74       656.95 o                         
 -16   6   1      46132.34      45859.70      1423.15 o                         
 -14   6   1      13974.42      14281.99       657.22 o                         
 -12   6   1      27003.08      28420.93       696.05 o                         
 -10   6   1      47160.12      51118.86      1841.65 o                         
  -8   6   1      13807.68      13572.22       592.59 o                         
  -6   6   1       8911.18       9300.64       512.48 o                         
  -4   6   1       9551.74       7609.27      1548.76 o                         
  -2   6   1       1060.86       1705.16       578.79 o                         
   0   6   1      36311.74      39488.64       810.26 o                         
   2   6   1          2.93       1047.81       706.43 o                         
   4   6   1     125795.34     129179.03      2336.76 o                         
   6   6   1      12251.09      13263.58       533.81 o                         
   8   6   1      43914.16      46315.60      1128.62 o                         
  10   6   1       2095.08       2057.23       593.23 o                         
  12   6   1      19660.82      19603.02       748.06 o                         
  14   6   1       7286.98       6814.23       611.01 o                         
  16   6   1       1750.79       1807.84       628.86 o                         
  18   6   1      11896.29      12955.17       688.99 o                         
  20   6   1      18136.04      18817.02       798.62 o                         
  22   6   1        760.56        993.39       564.79 o                         
  24   6   1      14490.26      15176.99       625.15 o                         
  26   6   1       1153.84        971.61       577.48 o                         
  28   6   1       5498.78       6069.22       641.20 o                         
  30   6   1       2678.03       2306.11       627.36 o                         
  32   6   1      40586.59      38485.57       749.87 o                         
  34   6   1       5727.13       6656.29       701.69 o                         
  36   6   1        660.39       1236.93       714.77 o                         
  38   6   1        727.46       1434.34       740.88 o                         
  40   6   1      20594.36      20904.97       790.28 o                         
  42   6   1       7174.83       7012.99       780.18 o                         
  44   6   1       1632.51       1790.98       800.69 o                         
  46   6   1       4939.83       4683.81       816.67 o                         
  48   6   1       2456.97       2039.30       847.19 o                         
  50   6   1        255.49        527.11       864.41 o                         
 -47   7   1       2991.48       2721.61       973.56 o                         
 -45   7   1        371.54        576.08       965.21 o                         
 -43   7   1        422.70          6.49       940.03 o                         
 -41   7   1      34242.75      33956.00       975.00 o                         
 -39   7   1      14589.29      15482.11       909.23 o                         
 -37   7   1      69405.45      70181.55      2042.89 o                         
 -35   7   1      25989.54      27173.54      1248.71 o                         
 -33   7   1      12595.33      13168.37       792.07 o                         
 -31   7   1       2176.72       2291.81       718.10 o                         
 -29   7   1       3267.07       3843.37       748.64 o                         
 -27   7   1      18662.26      18784.99       769.70 o                         
 -25   7   1      62419.34      62453.91      1261.82 o                         
 -23   7   1       3677.44       4464.81       635.17 o                         
 -21   7   1     190290.20     194890.64      3795.46 o                         
 -19   7   1       1352.08       1446.78       689.79 o                         
 -17   7   1      67945.81      70302.02      2247.14 o                         
 -15   7   1       9111.89       9012.25       670.37 o                         
 -13   7   1       2982.75       2935.65       611.35 o                         
 -11   7   1     143223.39     150213.78      3968.78 o                         
  -9   7   1      11937.64      12842.95       554.02 o                         
  -7   7   1     214191.05     224714.14      5589.71 o                         
  -5   7   1      40824.47      41256.34      6647.90 o                         
  -3   7   1      89759.44      95340.23      1471.76 o                         
  -1   7   1       4274.76       6094.54       681.95 o                         
   1   7   1      77631.80      80394.52      1421.64 o                         
   3   7   1      42764.38      45543.06       715.80 o                         
   5   7   1      99362.40      83562.25       803.62 o                         
   7   7   1     208035.16     180324.97      1046.70 o                         
   9   7   1     150410.56     153179.31      5779.48 o                         
  11   7   1      93935.95     100739.64      2287.66 o                         
  13   7   1     107905.65     110383.17      3152.38 o                         
  15   7   1      10961.28      11150.10       661.67 o                         
  17   7   1        210.99        424.67       712.92 o                         
  19   7   1      57332.21      57278.91      1685.75 o                         
  21   7   1       3552.88       3566.62       678.16 o                         
  23   7   1     199729.03     201981.55      4080.18 o                         
  25   7   1       7167.12       7896.58       666.15 o                         
  27   7   1     149547.81     150242.42      2841.11 o                         
  29   7   1        215.58        716.94       628.70 o                         
  31   7   1      20786.88      21695.48       735.52 o                         
  33   7   1      24393.77      24660.21       766.45 o                         
  35   7   1      10637.53      10222.87       765.29 o                         
  37   7   1     102660.62     100896.47      5019.71 o                         
  39   7   1      25534.91      27425.89       873.03 o                         
  41   7   1      49152.77      44013.45      5081.53 o                         
  43   7   1      19765.37      19874.84       980.58 o                         
  45   7   1       7745.70       7840.55       897.35 o                         
  47   7   1        892.65        775.68      2280.83 o                         
 -44   8   1        129.01        -17.36      1453.02 o                         
 -42   8   1        384.70        383.95       990.56 o                         
 -40   8   1       4968.13       3782.41       998.16 o                         
 -38   8   1      14039.19      13682.46      1438.33 o                         
 -36   8   1       6099.32       6284.40       907.79 o                         
 -34   8   1       2187.87       2670.67       851.22 o                         
 -32   8   1       1774.75       1905.37       672.58 o                         
 -30   8   1      22240.66      22823.60       806.50 o                         
 -28   8   1       3912.52       4608.04       707.95 o                         
 -26   8   1      19349.24      20011.82       746.41 o                         
 -24   8   1      12337.17      12241.40       692.98 o                         
 -22   8   1       3664.25       4503.11       605.76 o                         
 -20   8   1       3225.41       3860.99       715.84 o                         
 -18   8   1       8055.78       8041.56       704.76 o                         
 -16   8   1        697.48       1147.42       654.34 o                         
 -14   8   1      14308.58      14939.06       683.39 o                         
 -12   8   1         12.27        535.72       666.69 o                         
 -10   8   1      82675.92      86531.13      1234.45 o                         
  -8   8   1        134.40       1054.91       572.19 o                         
  -6   8   1      11865.79      11818.35      2466.81 o                         
  -4   8   1       3509.16       2796.01       835.39 o                         
  -2   8   1      21683.49      23339.27       753.32 o                         
   0   8   1        326.67        387.94       606.00 o                         
   2   8   1       2239.88       2551.16       641.38 o                         
   4   8   1        166.60        244.83       597.80 o                         
   6   8   1      30868.28      30654.68      5003.79 o                         
   8   8   1       6844.95       6599.37       556.77 o                         
  10   8   1      46028.71      46861.77      1423.92 o                         
  12   8   1       6214.22       7190.46       697.37 o                         
  14   8   1       1055.63       1288.20       670.70 o                         
  16   8   1       3965.58       4253.07       686.87 o                         
  18   8   1      32141.77      32167.89      1586.21 o                         
  20   8   1       1284.51       1368.04       737.76 o                         
  22   8   1       2234.12       2448.44       710.30 o                         
  24   8   1       1082.31       1238.40       642.92 o                         
  26   8   1      45098.10      43300.46       772.46 o                         
  28   8   1        348.13        707.91       609.75 o                         
  30   8   1       9656.11       9363.93       726.25 o                         
  32   8   1       2104.97       2390.24       743.94 o                         
  34   8   1      17553.13      18362.98       920.82 o                         
  36   8   1        575.00        970.23       823.54 o                         
  38   8   1      10541.78      10884.28       876.66 o                         
  40   8   1        153.23        340.95       749.46 o                         
  42   8   1       2213.55       1339.07       916.53 o                         
 -37   9   1        127.44        660.42       988.69 o                         
 -35   9   1       3868.94       2956.47       989.57 o                         
 -33   9   1       4319.73       4700.56       885.32 o                         
 -31   9   1      18317.60      18682.51       876.80 o                         
 -29   9   1      50821.26      49365.44      1392.71 o                         
 -27   9   1        419.87       1226.70       761.26 o                         
 -25   9   1      56675.20      55414.42      2391.19 o                         
 -23   9   1      11793.76      11850.32       810.02 o                         
 -21   9   1      14448.07      14258.86      1289.70 o                         
 -19   9   1      36719.49      36714.00      1759.95 o                         
 -17   9   1       2579.86       2974.06       718.81 o                         
 -15   9   1      12852.73      13783.96       759.07 o                         
 -13   9   1      27942.18      25787.12      1108.01 o                         
 -11   9   1        522.59       1250.29       762.16 o                         
  -9   9   1      80555.22      82160.55      2459.95 o                         
  -7   9   1      31839.99      31023.65      5299.57 o                         
  -5   9   1       8067.13       7665.25      1646.91 o                         
  -3   9   1     102674.50     107546.19      1302.20 o                         
  -1   9   1      21287.59      21687.96       747.73 o                         
   1   9   1      92458.18      97300.25      1189.42 o                         
   3   9   1      31177.18      33376.35       738.86 o                         
   5   9   1       8150.68       8635.12       701.88 o                         
   7   9   1       3731.89       3046.56       736.84 o                         
   9   9   1       2697.38       2639.02       733.82 o                         
  11   9   1        508.19        836.96       718.25 o                         
  13   9   1      60829.16      60547.05      2947.65 o                         
  15   9   1      58759.52      58629.39      1642.55 o                         
  17   9   1      53465.14      53056.17      2772.66 o                         
  19   9   1     110932.02     111585.65      5470.60 o                         
  21   9   1        221.89        237.34       771.40 o                         
  23   9   1      49515.55      51010.98      1949.32 o                         
  25   9   1      18955.03      18399.70       752.95 o                         
  27   9   1      11368.42      11882.55       779.84 o                         
  29   9   1      10741.35      11001.92       768.51 o                         
  31   9   1       6930.30       7977.60       817.49 o                         
  33   9   1         11.58        525.59       820.84 o                         
  35   9   1      35675.56      30668.96      2554.29 o                         
  37   9   1       4248.34       3852.06       913.31 o                         
 -30  10   1          3.58        605.27       870.02 o                         
 -28  10   1      17780.58      16309.32      1465.69 o                         
 -26  10   1       2392.66       2729.54       793.60 o                         
 -24  10   1      56893.44      52514.96      4964.86 o                         
 -22  10   1      24635.83      23860.22      1506.78 o                         
 -20  10   1      11138.06      11665.42       829.36 o                         
 -18  10   1      33040.32      31964.74      2330.07 o                         
 -16  10   1      18500.29      18081.76      1357.21 o                         
 -14  10   1       9325.75       9851.68       794.45 o                         
 -12  10   1      14092.56      13984.48       806.73 o                         
 -10  10   1         97.40        -48.79       800.15 o                         
  -8  10   1       4941.10       3796.89      1154.62 o                         
  -6  10   1       6833.49       6964.48       697.87 o                         
  -4  10   1       5317.71       5824.06       761.66 o                         
  -2  10   1      20940.09      22765.65       781.15 o                         
   0  10   1      14889.50      16695.96       678.68 o                         
   2  10   1       5385.52       5719.03       716.73 o                         
   4  10   1      52380.24      54031.79       866.63 o                         
   6  10   1       1427.15       1724.54       779.99 o                         
   8  10   1       4615.70       4699.49      1684.09 o                         
  10  10   1       2920.06       2448.02       777.95 o                         
  12  10   1      14573.64      13262.68       805.98 o                         
  14  10   1       2180.79       2478.11       789.44 o                         
  16  10   1          7.66        920.79       783.37 o                         
  18  10   1       7408.58       6953.03       814.73 o                         
  20  10   1      28290.17      26829.12      1586.08 o                         
  22  10   1        670.31        838.97       824.54 o                         
  24  10   1      16843.26      15943.30       887.32 o                         
  26  10   1       1844.76       2194.93       824.16 o                         
  28  10   1       1064.96        943.36       676.77 o                         
  30  10   1          3.91         55.74       711.98 o                         
 -19  11   1        482.75        368.79       861.44 o                         
 -17  11   1      12083.49      11387.31      1401.50 o                         
 -15  11   1      17394.42      14682.38      1317.05 o                         
 -13  11   1      10118.45       9013.97       873.13 o                         
 -11  11   1        783.79       1054.34       865.23 o                         
  -9  11   1       4816.17       4316.62      1547.07 o                         
  -7  11   1      14159.49      13463.54       905.27 o                         
  -5  11   1      17570.02      16915.74       845.61 o                         
  -3  11   1       9868.20      10626.23       870.75 o                         
  -1  11   1        350.66       1120.76       707.29 o                         
   1  11   1       7638.58       8182.44       802.07 o                         
   3  11   1      11113.57      11844.35       773.98 o                         
   5  11   1      26526.14      26609.36      2112.75 o                         
   7  11   1       1405.12       1252.67       840.40 o                         
   9  11   1        483.34       1001.48       869.72 o                         
  11  11   1       8230.48       6163.38      2882.42 o                         
  13  11   1      16339.68      16227.35      1036.83 o                         
  15  11   1       5621.45       5747.79       872.97 o                         
  17  11   1          2.72        122.18       855.42 o                         
  19  11   1       4090.44       3942.86       891.84 o                         
 -60   0   2       4752.42       3004.23      1102.26 o                         
 -58   0   2       1383.03        738.98      1050.06 o                         
 -56   0   2      31626.93      33694.56      1125.26 o                         
 -54   0   2         46.53        795.42       874.49 o                         
 -52   0   2        130.32       -631.82       965.46 o                         
 -50   0   2        169.58        881.69      1037.86 o                         
 -48   0   2      69645.59      63284.39      7213.00 o                         
 -46   0   2        131.90       1750.87       898.05 o                         
 -44   0   2       6106.11       6124.62       803.03 o                         
 -42   0   2         67.43        849.45       969.97 o                         
 -40   0   2      78469.35      72533.31      3377.47 o                         
 -38   0   2       3434.73       4497.25       807.92 o                         
 -36   0   2       4407.04       4141.57       886.18 o                         
 -34   0   2         85.40        872.00       786.20 o                         
 -32   0   2     226274.62     190118.30      1592.79 o                         
 -30   0   2      23049.62      21502.16      1547.84 o                         
 -28   0   2     434777.59     407652.34      2612.98 o                         
 -26   0   2      27211.95      25114.54      5217.11 o                         
 -24   0   2      57314.16      59224.40      2049.98 o                         
 -22   0   2      11408.93      13180.10      1084.75 o                         
 -20   0   2      54710.83      43725.69      7679.09 o                         
 -18   0   2       5169.94       5605.94       969.62 o                         
 -16   0   2      37126.61      33609.31      1664.69 o                         
 -14   0   2     362488.47     310026.97      2565.62 o                         
 -12   0   2    1309511.75    1165098.75      5465.16 o                         
 -10   0   2    1742849.50    1921118.25      6800.79 o                         
  -8   0   2     143285.42     125626.14      6968.61 o                         
  -6   0   2     247210.92     239129.98      2620.44 o                         
  -4   0   2     391835.84     363843.41      4962.70 o                         
   2   0   2     404415.97     439573.94      3762.09 o                         
   4   0   2     104248.94      94454.13      1400.25 o                         
   6   0   2     307973.75     263796.91      2457.14 o                         
   8   0   2     102264.84      93683.83      1653.34 o                         
  10   0   2     167851.47     142403.97      1668.47 o                         
  12   0   2     153512.42     136174.83      1624.42 o                         
  14   0   2      34534.98      31607.06      1067.54 o                         
  16   0   2     938706.44     833032.94      6110.57 o                         
  18   0   2      60661.38      60245.46      2220.26 o                         
  20   0   2     347370.06     323117.78      2161.76 o                         
  22   0   2        710.98        659.51       763.02 o                         
  24   0   2       1888.66       2558.90       729.74 o                         
  26   0   2       3463.37       3901.63       805.98 o                         
  28   0   2       3304.85       3160.36       765.33 o                         
  30   0   2      30956.72      32926.04      1750.83 o                         
  32   0   2     341659.97     373355.59      2256.05 o                         
  34   0   2     110983.88     105947.52      1223.42 o                         
  36   0   2     158257.48     151758.50      5748.63 o                         
  38   0   2      32378.65      33220.92       957.90 o                         
  40   0   2       3660.28       4366.66       769.72 o                         
  42   0   2      72885.15      76193.24      1052.36 o                         
  44   0   2      50981.63      58073.91      4313.65 o                         
  46   0   2      57132.45      61586.66      5785.36 o                         
  48   0   2        953.46       2102.56       846.85 o                         
  50   0   2      60591.08      54762.30      1511.78 o                         
  52   0   2      14595.93      15288.06       891.32 o                         
  54   0   2      29428.09      29486.77      1473.72 o                         
  56   0   2       1528.84        813.33      1175.23 o                         
  58   0   2      20334.00      17751.54      1200.13 o                         
 -59   1   2       2383.41       1187.61       757.02 o                         
 -57   1   2       1655.82       1452.03       739.34 o                         
 -55   1   2       2272.99       1733.27       747.07 o                         
 -53   1   2        139.98        177.20       643.79 o                         
 -51   1   2      16752.26      17332.29       921.40 o                         
 -49   1   2      22722.32      24279.19       725.05 o                         
 -47   1   2      78098.38      82317.02      2593.28 o                         
 -45   1   2       8178.09       9257.46       665.22 o                         
 -43   1   2       8701.30       8379.00       618.06 o                         
 -41   1   2      15467.32      14088.42       651.74 o                         
 -39   1   2       9054.89       9650.38       636.06 o                         
 -37   1   2      20936.70      18412.62      1524.94 o                         
 -35   1   2       6104.94       5465.63       589.16 o                         
 -33   1   2       8588.88       7996.03       657.32 o                         
 -31   1   2     172893.30     153163.22      6619.65 o                         
 -29   1   2      16292.91      13025.31       766.23 o                         
 -27   1   2      98529.34      94761.34      2307.94 o                         
 -25   1   2      27998.08      23914.06      1699.39 o                         
 -23   1   2       1971.30       1561.23       639.30 o                         
 -21   1   2     368031.97     305312.53      1595.67 o                         
 -19   1   2     174677.17     161438.28      1222.22 o                         
 -17   1   2     122467.61     100488.38      1041.76 o                         
 -15   1   2       5844.14       5756.01       687.12 o                         
 -13   1   2         81.43        632.57       710.21 o                         
 -11   1   2      95875.92      83541.04      5949.17 o                         
  -9   1   2       5383.50       4916.08       695.90 o                         
  -7   1   2       7783.84       8392.38       953.75 o                         
  -5   1   2     170063.72     158941.17     18916.60 o                         
  -3   1   2     425128.50     394773.25      7598.35 o                         
  -1   1   2     336983.38     325955.25      3271.29 o                         
   1   1   2     271224.81     239396.69      4001.14 o                         
   3   1   2      14205.12      13046.44      1840.31 o                         
   5   1   2      41933.66      38785.02      1366.45 o                         
   7   1   2      52644.00      46524.38      1030.53 o                         
   9   1   2      17198.95      15730.72       638.72 o                         
  11   1   2         67.26        359.08       549.31 o                         
  13   1   2      46728.35      42846.00       743.26 o                         
  15   1   2     124257.59     119082.45       983.25 o                         
  17   1   2     109259.88      97662.38      1591.92 o                         
  19   1   2      12192.08      11746.17       659.63 o                         
  21   1   2        312.04        329.12       542.69 o                         
  23   1   2      62289.19      60455.99      3712.93 o                         
  25   1   2      53761.30      50740.61       682.73 o                         
  27   1   2      78156.91      70273.76      3865.83 o                         
  29   1   2       5710.60       5500.65       569.88 o                         
  31   1   2        884.43        547.57       538.97 o                         
  33   1   2      53919.04      52861.06      1995.67 o                         
  35   1   2      18820.17      19309.49       674.79 o                         
  37   1   2      15219.24      15469.68      1164.28 o                         
  39   1   2       1855.58       2243.63       565.47 o                         
  41   1   2      11008.93      11313.62       611.83 o                         
  43   1   2      37322.21      43309.78      1382.68 o                         
  45   1   2      27897.11      29984.00      1033.40 o                         
  47   1   2        694.03        591.14       623.93 o                         
  49   1   2        909.06        905.27       581.07 o                         
  51   1   2      11622.87      11984.17      1076.96 o                         
  53   1   2      16930.40      18544.10      3068.96 o                         
  55   1   2       4611.18       3912.27       658.83 o                         
  57   1   2        321.39        308.04       676.45 o                         
 -58   2   2        484.11        624.25       779.25 o                         
 -56   2   2       4566.68       4085.95       754.60 o                         
 -54   2   2        442.96        890.56       761.38 o                         
 -52   2   2          1.23        218.07       699.90 o                         
 -50   2   2         86.94        407.43       658.72 o                         
 -48   2   2       3663.15       3497.14       689.01 o                         
 -46   2   2       9677.50       9411.95       691.32 o                         
 -44   2   2        340.99        610.14       613.80 o                         
 -42   2   2       1356.02       2070.91       646.19 o                         
 -40   2   2       4319.53       4467.63       614.87 o                         
 -38   2   2       3088.87       2509.58       663.30 o                         
 -36   2   2      29344.79      28932.87       921.79 o                         
 -34   2   2       6561.42       6282.93       645.13 o                         
 -32   2   2       4193.39       5204.98       671.44 o                         
 -30   2   2         47.18        337.89       627.71 o                         
 -28   2   2          9.28        610.39       619.67 o                         
 -26   2   2         12.36        130.63       647.42 o                         
 -24   2   2     132786.12     140273.30      7228.68 o                         
 -22   2   2       2030.49       1880.92       635.06 o                         
 -20   2   2     225743.55     220753.81     11402.46 o                         
 -18   2   2      89611.99      86969.66      5779.70 o                         
 -16   2   2      55973.95      53799.80      2938.32 o                         
 -14   2   2     158197.45     156909.62      1740.35 o                         
 -12   2   2       1303.88       1337.80       675.42 o                         
 -10   2   2      57689.62      57133.78      4087.41 o                         
  -8   2   2      10728.34      11343.88       924.24 o                         
  -6   2   2      14602.43      13906.91       743.14 o                         
  -4   2   2      83257.22      85451.02      1054.23 o                         
  -2   2   2      24327.32      23091.68      1373.72 o                         
   0   2   2      47329.63      46873.74      1160.22 o                         
   2   2   2     275476.62     286657.31      2387.69 o                         
   4   2   2      54832.56      54213.84      1311.52 o                         
   6   2   2     208951.98     221802.08      2701.70 o                         
   8   2   2     258983.89     267369.06      3721.35 o                         
  10   2   2       4755.17       5149.58       987.29 o                         
  12   2   2      67135.45      65715.31      1916.14 o                         
  14   2   2       4228.59       4834.89       695.42 o                         
  16   2   2        105.86        962.99       717.93 o                         
  18   2   2      16384.58      15718.94       676.81 o                         
  20   2   2      67728.67      59241.09      5321.05 o                         
  22   2   2          9.07         19.19       577.88 o                         
  24   2   2     240779.47     237771.58      3912.69 o                         
  26   2   2       3395.91       2994.16       620.96 o                         
  28   2   2     130428.41     129800.22      2088.38 o                         
  30   2   2      55632.69      58643.74       744.32 o                         
  32   2   2      20827.00      21737.18       622.45 o                         
  34   2   2      17826.92      19994.41       639.39 o                         
  36   2   2       2373.91       2488.89       635.94 o                         
  38   2   2       2287.67       2431.61       587.48 o                         
  40   2   2      19072.13      20257.95       657.51 o                         
  42   2   2      17342.26      17863.08       664.00 o                         
  44   2   2      24792.31      26298.96       913.57 o                         
  46   2   2      32317.90      31092.63      1815.24 o                         
  48   2   2        223.63        882.34       603.24 o                         
  50   2   2      27214.61      22682.41       695.08 o                         
  52   2   2      20931.19      21940.67      2683.82 o                         
  54   2   2       7682.80       6374.48      1599.54 o                         
  56   2   2      11924.10      10052.55      2510.73 o                         
 -57   3   2      13309.04      12759.78       941.05 o                         
 -55   3   2       8491.34       6968.52       953.51 o                         
 -53   3   2       2894.96       3901.06       837.49 o                         
 -51   3   2      33441.59      32161.53      2266.45 o                         
 -49   3   2       5293.90       5106.20       800.43 o                         
 -47   3   2      51975.74      51134.14      1852.30 o                         
 -45   3   2       8298.87       8409.22       786.80 o                         
 -43   3   2      28867.23      29872.69      2095.09 o                         
 -41   3   2       1919.98       1506.56       752.62 o                         
 -39   3   2      48199.40      50608.41      1832.93 o                         
 -37   3   2      11983.68      10233.64       785.10 o                         
 -35   3   2     126321.37     109995.16      8795.59 o                         
 -33   3   2      26698.27      24953.53      2161.86 o                         
 -31   3   2     149571.55     146527.00      9562.18 o                         
 -29   3   2      58092.77      55864.35      5540.26 o                         
 -27   3   2      60261.30      55617.97      3646.71 o                         
 -25   3   2      74619.09      67050.09      5418.98 o                         
 -23   3   2      12538.84      11897.10      1286.62 o                         
 -21   3   2     363468.06     360621.28      8303.14 o                         
 -19   3   2       5606.81       6129.77       734.33 o                         
 -17   3   2     497535.84     514998.28     11464.52 o                         
 -15   3   2      32592.00      34692.79      1103.18 o                         
 -13   3   2     493274.62     494944.16      2328.57 o                         
 -11   3   2          7.95        446.79       655.09 o                         
  -9   3   2     257698.20     252277.83     13872.12 o                         
  -7   3   2      68020.73      63704.36      2412.82 o                         
  -5   3   2      80296.27      82045.57      1853.60 o                         
  -3   3   2     220785.58     236549.56      1893.85 o                         
  -1   3   2      38709.13      39427.84       822.43 o                         
   1   3   2      49984.53      51219.64      1238.67 o                         
   3   3   2      18337.96      17571.81       797.27 o                         
   5   3   2        104.72        359.25       815.26 o                         
   7   3   2      25663.14      28309.72       751.28 o                         
   9   3   2     110072.06     113146.98      1344.08 o                         
  11   3   2       5208.65       4212.67       857.63 o                         
  13   3   2     166295.17     161528.27      1416.97 o                         
  15   3   2        364.30        412.23       638.99 o                         
  17   3   2      42783.11      42144.70       793.18 o                         
  19   3   2       1504.92       1998.53       655.22 o                         
  21   3   2      19502.41      19932.63       720.10 o                         
  23   3   2      10924.79      12632.31       702.40 o                         
  25   3   2        162.14        272.64       680.70 o                         
  27   3   2      43196.21      42397.52       869.52 o                         
  29   3   2       5442.66       6393.78       696.63 o                         
  31   3   2      25030.44      26915.29       760.57 o                         
  33   3   2       2578.13       2406.49       681.25 o                         
  35   3   2        114.37        306.08       670.07 o                         
  37   3   2       6087.97       6131.18       659.30 o                         
  39   3   2        408.24        737.47       640.87 o                         
  41   3   2       9484.34       8932.57      1300.17 o                         
  43   3   2       5502.60       6442.81       785.81 o                         
  45   3   2         11.70        -80.32       685.75 o                         
  47   3   2       5637.04       6103.14       735.84 o                         
  49   3   2        128.42        119.19       736.66 o                         
  51   3   2        332.15        369.34       769.83 o                         
  53   3   2        132.06        717.68       740.98 o                         
  55   3   2        175.56        598.65       801.12 o                         
 -56   4   2       6512.86       5982.26       965.45 o                         
 -54   4   2         75.88        263.10       880.37 o                         
 -52   4   2        999.74       1014.66       855.52 o                         
 -50   4   2       3199.33       2878.95       846.70 o                         
 -48   4   2      23534.21      24754.04       885.98 o                         
 -46   4   2         36.05        432.31       815.36 o                         
 -44   4   2       3887.83       2871.51       791.77 o                         
 -42   4   2       4754.55       5334.10       807.78 o                         
 -40   4   2      13718.41      13410.63       836.18 o                         
 -38   4   2        527.09        939.04       762.60 o                         
 -36   4   2      12839.23      14338.07      1363.98 o                         
 -34   4   2         30.36        516.00       752.48 o                         
 -32   4   2      11264.16      12103.23       929.77 o                         
 -30   4   2       1447.72       1357.07       728.90 o                         
 -28   4   2      53787.21      55472.52      4926.58 o                         
 -26   4   2       3921.03       4200.37       650.51 o                         
 -24   4   2       7052.39       7413.48       638.03 o                         
 -22   4   2      11909.53      11322.59       660.47 o                         
 -20   4   2     106177.11     108410.48      3409.38 o                         
 -18   4   2       7647.02       7966.35       613.09 o                         
 -16   4   2       4024.51       4166.87       670.78 o                         
 -14   4   2      48148.84      50441.88       828.06 o                         
 -12   4   2      73729.87      71251.15      3833.41 o                         
 -10   4   2      30632.95      33618.14       659.76 o                         
  -8   4   2      87481.13      91533.59      2335.51 o                         
  -6   4   2       6272.37       6541.35       525.75 o                         
  -4   4   2      46857.34      51331.25       709.04 o                         
  -2   4   2          4.62         41.95       557.11 o                         
   0   4   2      67384.95      68377.86      2829.91 o                         
   2   4   2      41067.60      40044.90      1986.55 o                         
   4   4   2      34406.35      37057.63      1262.04 o                         
   6   4   2       6680.16       7019.16       604.76 o                         
   8   4   2      56882.32      57703.27       797.93 o                         
  10   4   2       1344.98       1881.32       698.43 o                         
  12   4   2      50721.80      57060.89      1174.94 o                         
  14   4   2       4152.60       4518.96       637.12 o                         
  16   4   2     173961.81     188171.97      4442.04 o                         
  18   4   2       1808.70       2009.17       526.82 o                         
  20   4   2      25526.27      25369.79      1289.48 o                         
  22   4   2       8480.07       9261.64       664.25 o                         
  24   4   2      32445.12      32793.55       744.09 o                         
  26   4   2        870.75       1264.36       627.47 o                         
  28   4   2       3405.16       3182.92       601.99 o                         
  30   4   2       3988.39       4795.31       723.16 o                         
  32   4   2      16336.24      16525.96      1305.20 o                         
  34   4   2       2407.13       2137.14       687.46 o                         
  36   4   2      27778.79      29516.28      1086.42 o                         
  38   4   2       2669.67       3328.20       703.99 o                         
  40   4   2       1191.35       1373.97       703.63 o                         
  42   4   2        726.80        815.46       706.97 o                         
  44   4   2      20188.58      20259.69       783.41 o                         
  46   4   2       5294.47       5551.52       761.59 o                         
  48   4   2         63.35        -22.22       773.35 o                         
  50   4   2       2494.58       2436.49       779.57 o                         
  52   4   2       9014.15       8595.42       830.49 o                         
  54   4   2         22.94        475.63       888.19 o                         
 -53   5   2      17578.81      17056.43       975.56 o                         
 -51   5   2       1302.23       1488.54       898.72 o                         
 -49   5   2         63.34         13.14       839.42 o                         
 -47   5   2       2418.99       2373.53       812.74 o                         
 -45   5   2       2670.87       2618.01       804.16 o                         
 -43   5   2      64345.14      58705.54      5459.44 o                         
 -41   5   2       2663.32       2868.81       787.18 o                         
 -39   5   2     184353.83     194508.50      4073.83 o                         
 -37   5   2      10767.35      10671.10       746.83 o                         
 -35   5   2      61962.34      64043.51      3989.98 o                         
 -33   5   2       2933.48       3582.87       713.85 o                         
 -31   5   2       1032.85       1465.18       707.98 o                         
 -29   5   2     129344.43     135298.59      3965.98 o                         
 -27   5   2       1027.24       1178.64       667.73 o                         
 -25   5   2      78666.25      73025.34      3897.26 o                         
 -23   5   2      90184.30      89908.74      3259.22 o                         
 -21   5   2      16289.57      16286.51       799.58 o                         
 -19   5   2      62454.54      63248.50       849.14 o                         
 -17   5   2      32280.95      32579.40      2249.09 o                         
 -15   5   2      12632.85      12776.71       667.68 o                         
 -13   5   2     288703.88     280787.06     18502.22 o                         
 -11   5   2     123918.75     121005.41      4834.66 o                         
  -9   5   2     418604.28     442424.69      6294.25 o                         
  -7   5   2      36620.89      37427.86       619.34 o                         
  -5   5   2      52931.64      55646.80       670.39 o                         
  -3   5   2         13.98        161.83       481.55 o                         
  -1   5   2       8354.04       8440.64       562.50 o                         
   1   5   2      27105.90      29308.58      1306.78 o                         
   3   5   2      39608.10      46110.89       871.60 o                         
   5   5   2     244352.03     241258.34       933.54 o                         
   7   5   2      59366.53      57953.62      1905.08 o                         
   9   5   2     217699.94     221363.61      7923.91 o                         
  11   5   2       5159.13       5104.79       638.39 o                         
  13   5   2       3690.69       4043.47       650.84 o                         
  15   5   2      76244.63      76921.16      1519.28 o                         
  17   5   2       4590.17       5704.02       656.05 o                         
  19   5   2      63863.43      67616.91      1103.37 o                         
  21   5   2      18607.35      20511.01       603.29 o                         
  23   5   2       3400.85       3563.61       571.35 o                         
  25   5   2      52527.78      53531.80       801.65 o                         
  27   5   2       4324.41       4130.12       609.28 o                         
  29   5   2       8647.04       9107.93       616.69 o                         
  31   5   2       6049.56       5883.99       694.52 o                         
  33   5   2      26974.87      26994.02       765.57 o                         
  35   5   2      49301.12      54197.71       858.18 o                         
  37   5   2      10817.11      11446.44       749.31 o                         
  39   5   2      12845.19      13175.54       775.94 o                         
  41   5   2       8661.01       8994.33      1123.82 o                         
  43   5   2       9871.66       9890.25       786.10 o                         
  45   5   2      16877.38      17303.82       823.47 o                         
  47   5   2       1683.82       1317.27       827.01 o                         
  49   5   2       1241.61       1151.41       803.76 o                         
  51   5   2       4261.83       3692.26       875.07 o                         
 -52   6   2        111.36          4.01      1383.57 o                         
 -50   6   2         92.42         30.51       972.88 o                         
 -48   6   2      11120.94      12738.27      1448.34 o                         
 -46   6   2        528.06        795.32      1045.28 o                         
 -44   6   2        198.99       1197.59       924.22 o                         
 -42   6   2        996.17        765.71       868.68 o                         
 -40   6   2      43533.78      44672.44      1924.92 o                         
 -38   6   2          4.91        234.17       831.57 o                         
 -36   6   2      66904.75      68122.11      4218.60 o                         
 -34   6   2        217.67        190.51       767.29 o                         
 -32   6   2       4568.34       5103.35       755.14 o                         
 -30   6   2        454.64        673.47       726.93 o                         
 -28   6   2       9869.59      10133.57       700.19 o                         
 -26   6   2         76.27        510.89       651.07 o                         
 -24   6   2      52807.07      56590.50       983.86 o                         
 -22   6   2        205.88        671.78       595.77 o                         
 -20   6   2     161221.19     153866.56      8837.04 o                         
 -18   6   2      33454.40      34569.48       934.00 o                         
 -16   6   2      17030.98      16798.15       701.31 o                         
 -14   6   2      42094.91      41914.54       731.49 o                         
 -12   6   2      63409.90      66212.41      2393.91 o                         
 -10   6   2      19450.04      20324.94       587.24 o                         
  -8   6   2       9203.28       9350.61       562.32 o                         
  -6   6   2      55806.09      57142.37       719.58 o                         
  -4   6   2      69452.23      64168.91      7944.76 o                         
  -2   6   2      82608.69      80383.88     12976.60 o                         
   0   6   2      51129.88      53244.70       920.16 o                         
   2   6   2     155801.91     167125.28      4847.18 o                         
   4   6   2     103197.59     109056.87      1611.94 o                         
   6   6   2     110123.95     101656.70       699.38 o                         
   8   6   2     340275.38     354165.72     10760.26 o                         
  10   6   2      41091.68      40910.93      1447.50 o                         
  12   6   2      70459.06      75306.91      2107.07 o                         
  14   6   2      19463.84      19733.91       670.09 o                         
  16   6   2       1366.44       1728.93       601.16 o                         
  18   6   2       3033.04       3849.07       683.47 o                         
  20   6   2      27854.51      26428.38       973.23 o                         
  22   6   2        833.16       1190.16       566.34 o                         
  24   6   2     215311.41     217242.59      2604.91 o                         
  26   6   2      12449.82      12992.65       611.21 o                         
  28   6   2     109113.30     105677.83      3205.97 o                         
  30   6   2      29194.27      29320.10       684.34 o                         
  32   6   2        847.70       1009.02       630.49 o                         
  34   6   2      16842.36      17701.13      1172.19 o                         
  36   6   2        672.37       1094.15       714.14 o                         
  38   6   2      18846.83      18291.99       894.42 o                         
  40   6   2      13508.31      12291.62      1069.14 o                         
  42   6   2      25804.26      26258.47      1142.50 o                         
  44   6   2      35835.43      35631.14      2720.21 o                         
  46   6   2      39403.38      40376.38      1966.75 o                         
  48   6   2         28.48        700.74       813.45 o                         
 -47   7   2      11359.76      12617.94      1023.99 o                         
 -45   7   2         16.93        602.21       795.92 o                         
 -43   7   2      12401.63      12960.56       968.24 o                         
 -41   7   2      10900.39      10264.82       963.67 o                         
 -39   7   2       2927.60       3870.31      1317.46 o                         
 -37   7   2       2455.92       2924.08       927.96 o                         
 -35   7   2      10445.08      11057.47       922.14 o                         
 -33   7   2      16271.94      16934.58      1085.59 o                         
 -31   7   2       6897.83       7012.65       795.26 o                         
 -29   7   2        967.26        696.72       735.83 o                         
 -27   7   2      16762.92      15024.72      1080.51 o                         
 -25   7   2      27368.30      28335.82       725.70 o                         
 -23   7   2       5051.87       4942.29       621.33 o                         
 -21   7   2      43497.77      42773.19      2156.56 o                         
 -19   7   2      29098.14      28143.31       895.97 o                         
 -17   7   2         34.80        358.67       668.80 o                         
 -15   7   2       4917.70       6065.10       655.65 o                         
 -13   7   2      17832.49      17688.60       676.29 o                         
 -11   7   2      55272.05      55361.71      1936.06 o                         
  -9   7   2        318.84        516.74       550.44 o                         
  -7   7   2      19161.31      21229.66       589.01 o                         
  -5   7   2      64920.24      66632.69      1830.02 o                         
  -3   7   2      21559.37      22195.60      3939.76 o                         
  -1   7   2      12392.04      13810.38       637.66 o                         
   1   7   2      71972.98      75927.95       974.08 o                         
   3   7   2      13563.26      14309.63       728.42 o                         
   5   7   2       2923.81       3427.70       649.69 o                         
   7   7   2      19994.81      19872.02      3553.95 o                         
   9   7   2      13936.46      15815.74       650.18 o                         
  11   7   2        538.84        769.35       646.86 o                         
  13   7   2       3689.81       4145.04       650.75 o                         
  15   7   2       6594.42       6797.01       617.79 o                         
  17   7   2      37471.87      38926.78       826.66 o                         
  19   7   2       4587.73       4567.21       678.21 o                         
  21   7   2       3372.52       4561.71       693.65 o                         
  23   7   2      30095.38      30163.01       670.37 o                         
  25   7   2      12180.58      12078.67       628.30 o                         
  27   7   2       1776.79       2022.43       630.43 o                         
  29   7   2      10949.65      11569.73       647.28 o                         
  31   7   2      21261.49      21109.09       877.26 o                         
  33   7   2        775.93       1262.70       683.89 o                         
  35   7   2       3781.32       3684.06       713.32 o                         
  37   7   2      14170.59      14395.09       762.68 o                         
  39   7   2       4860.97       4929.43       776.44 o                         
  41   7   2         32.34       -317.74       776.34 o                         
  43   7   2       3090.05       3176.23       830.99 o                         
  45   7   2       8517.38       7154.70       874.59 o                         
 -44   8   2        258.90       -294.27      1041.58 o                         
 -42   8   2       5486.97       5437.48      1005.15 o                         
 -40   8   2        393.81        279.38       983.05 o                         
 -38   8   2       3079.25       3814.01       965.58 o                         
 -36   8   2       6041.49       5046.79       947.46 o                         
 -34   8   2      31815.20      32780.13      2383.19 o                         
 -32   8   2      24826.22      26060.48       963.15 o                         
 -30   8   2        951.41       1615.07       796.96 o                         
 -28   8   2      13847.01      14276.78       777.60 o                         
 -26   8   2      34138.46      33788.04       783.60 o                         
 -24   8   2       7721.34       8463.12       690.64 o                         
 -22   8   2      21608.68      20841.40      1160.98 o                         
 -20   8   2       9407.73       9544.84       700.50 o                         
 -18   8   2       3735.88       3319.73       710.47 o                         
 -16   8   2       8232.81       8776.32       687.73 o                         
 -14   8   2       5323.36       5409.81       673.92 o                         
 -12   8   2      23123.54      24748.25       617.49 o                         
 -10   8   2      68264.66      71312.50      3050.84 o                         
  -8   8   2       1983.30       3033.55       629.07 o                         
  -6   8   2     203433.08     214053.84      4005.98 o                         
  -4   8   2        331.33        992.93       556.18 o                         
  -2   8   2      67563.77      71917.44       780.08 o                         
   0   8   2       1375.28       2277.18       704.05 o                         
   2   8   2         71.42        339.86       681.78 o                         
   4   8   2      12737.02      13774.74       742.88 o                         
   6   8   2       7856.19       7974.21      1159.08 o                         
   8   8   2      18414.74      17777.67      5233.93 o                         
  10   8   2     115276.58     114070.77      4457.70 o                         
  12   8   2      47430.00      47864.81      1619.69 o                         
  14   8   2      67876.41      63722.47      2760.76 o                         
  16   8   2      86912.21      88244.83      2961.27 o                         
  18   8   2      12656.90      12932.47       715.86 o                         
  20   8   2      80370.18      78798.83      3113.01 o                         
  22   8   2      31990.59      31357.90       980.74 o                         
  24   8   2      60083.25      62418.71      2474.29 o                         
  26   8   2       2788.69       3175.87       642.69 o                         
  28   8   2      27603.99      26942.58       964.49 o                         
  30   8   2       2648.30       2045.67       698.07 o                         
  32   8   2      36745.20      36576.70       962.46 o                         
  34   8   2      11101.87      10047.61       787.24 o                         
  36   8   2      24514.70      23554.90       861.03 o                         
  38   8   2      75461.27      71361.40      3126.21 o                         
  40   8   2       2845.02       3481.64       879.56 o                         
  42   8   2      51274.58      46196.13      1071.18 o                         
 -37   9   2       3011.46       2290.29       973.01 o                         
 -35   9   2       2139.36       2511.78       965.41 o                         
 -33   9   2       1344.08       2243.14       922.72 o                         
 -31   9   2       1705.58       2294.17       959.37 o                         
 -29   9   2      19316.35      19549.04       864.32 o                         
 -27   9   2      24980.83      24502.37      1133.81 o                         
 -25   9   2      69513.06      70205.95      3468.17 o                         
 -23   9   2      30007.01      30189.58      2141.58 o                         
 -21   9   2      17620.32      17061.37       783.31 o                         
 -19   9   2        844.73       1355.90       747.71 o                         
 -17   9   2        235.11        619.71       726.27 o                         
 -15   9   2      22166.86      22470.83      1457.79 o                         
 -13   9   2       1986.42       2489.78       723.81 o                         
 -11   9   2       7252.28       7509.74       630.23 o                         
  -9   9   2      67172.71      71026.71      2817.22 o                         
  -7   9   2       3281.82       3745.96       604.94 o                         
  -5   9   2      43816.81      44178.48      7159.86 o                         
  -3   9   2         16.07        623.50       673.71 o                         
  -1   9   2        234.37        636.30       670.81 o                         
   1   9   2      35831.93      37212.97       866.09 o                         
   3   9   2       8853.77       9623.88       674.60 o                         
   5   9   2      65131.76      67497.47      1303.44 o                         
   7   9   2       4117.59       4176.59       762.66 o                         
   9   9   2       4867.22       3667.36      1626.44 o                         
  11   9   2      27323.11      27935.57       758.24 o                         
  13   9   2       6675.88       7177.41       763.55 o                         
  15   9   2        142.88         99.18       716.01 o                         
  17   9   2       8234.18       8233.13       750.88 o                         
  19   9   2      22420.67      22598.42      1524.67 o                         
  21   9   2      35989.30      34670.00      1321.94 o                         
  23   9   2       5575.43       6505.86       791.40 o                         
  25   9   2      16328.03      16385.57      1023.84 o                         
  27   9   2       1368.16       1309.51       752.69 o                         
  29   9   2         77.50        501.69       762.17 o                         
  31   9   2       2837.62       2694.81       761.70 o                         
  33   9   2        206.71        894.79       814.96 o                         
  35   9   2       6078.72       4567.82       853.05 o                         
 -32  10   2       4838.35         99.72      1034.91 o                         
 -30  10   2        116.29       1270.95       904.28 o                         
 -28  10   2      18759.19      18568.51      1227.95 o                         
 -26  10   2       8615.75       8768.70       823.62 o                         
 -24  10   2       6155.08       6058.82      1047.34 o                         
 -22  10   2       3188.85       2492.34       820.28 o                         
 -20  10   2          5.70        560.71       782.03 o                         
 -18  10   2      10513.00      11387.95      1710.15 o                         
 -16  10   2         96.25        688.54       846.72 o                         
 -14  10   2      11163.04      11246.31       989.01 o                         
 -12  10   2       7458.96       7593.66       796.77 o                         
 -10  10   2          9.68        822.34       816.25 o                         
  -8  10   2       3098.85       3386.72       647.53 o                         
  -6  10   2       8557.68       7160.35      1720.76 o                         
  -4  10   2       2823.13       3608.01       689.79 o                         
  -2  10   2       3604.50       4227.95       728.84 o                         
   0  10   2       8752.05       9415.90       802.62 o                         
   2  10   2      58422.43      61939.04      1118.98 o                         
   4  10   2        167.60       1050.29       799.54 o                         
   6  10   2      16133.10      16087.88       918.32 o                         
   8  10   2       2389.76       2375.43       775.76 o                         
  10  10   2        614.20        824.06       767.75 o                         
  12  10   2       6297.66       7491.62       797.21 o                         
  14  10   2        655.83       1376.31       744.07 o                         
  16  10   2      26649.02      27105.81      2025.14 o                         
  18  10   2       6675.04       6772.28       814.23 o                         
  20  10   2      13270.98      13260.67       849.82 o                         
  22  10   2       8011.95       7897.50       829.40 o                         
  24  10   2        828.39        733.36       755.99 o                         
  26  10   2       2504.73       1419.30       780.96 o                         
  28  10   2       1195.04       1238.13       808.03 o                         
 -21  11   2      35008.98      28690.42      1239.34 o                         
 -19  11   2        700.52        845.58       868.61 o                         
 -17  11   2      34398.90      32903.25      1952.73 o                         
 -15  11   2        423.94        879.31       855.65 o                         
 -13  11   2      12407.66      12900.40      1153.15 o                         
 -11  11   2        200.85       1119.92       823.82 o                         
  -9  11   2      13779.03      12445.15      2072.27 o                         
  -7  11   2       8082.28       7317.22      1194.53 o                         
  -5  11   2      29895.96      30939.56       808.30 o                         
  -3  11   2      35444.28      36850.36       922.23 o                         
  -1  11   2      24999.53      25613.22       922.17 o                         
   1  11   2      24562.11      24600.48       839.94 o                         
   3  11   2       3844.76       4555.42       913.23 o                         
   5  11   2       5673.66       5665.61      1064.57 o                         
   7  11   2        290.39        475.27       970.33 o                         
   9  11   2       3230.58       2771.44       872.84 o                         
  11  11   2         48.38        670.43       819.86 o                         
  13  11   2      24436.79      24674.09      1619.03 o                         
  15  11   2       1690.57       1312.66       859.97 o                         
  17  11   2      32113.60      30929.67      2777.07 o                         
  19  11   2        760.91        676.54       887.49 o                         
 -59   1   3         91.52        338.75       808.98 o                         
 -57   1   3        274.51        151.68       719.66 o                         
 -55   1   3       2959.13       2515.33       719.49 o                         
 -53   1   3       8894.58       7789.78       721.80 o                         
 -51   1   3       1414.18       1549.57       692.65 o                         
 -49   1   3      23050.77      24194.27      1876.98 o                         
 -47   1   3       1466.83       2493.96       692.75 o                         
 -45   1   3        542.65        622.45       663.17 o                         
 -43   1   3       2202.03       2423.08       628.51 o                         
 -41   1   3      12337.25      11997.37      1035.13 o                         
 -39   1   3       6745.93       6628.22       671.76 o                         
 -37   1   3        216.36        253.71       645.14 o                         
 -35   1   3       1819.34       2100.90       619.34 o                         
 -33   1   3      13111.08      11364.52       981.74 o                         
 -31   1   3      17440.61      16190.41       948.20 o                         
 -29   1   3      27783.62      23717.14      2869.07 o                         
 -27   1   3       8803.75       8742.49       630.90 o                         
 -25   1   3      16740.02      15793.24       652.07 o                         
 -23   1   3       8562.34       7478.18       817.50 o                         
 -21   1   3      49294.73      45904.77      2482.58 o                         
 -19   1   3        197.29        476.95       671.89 o                         
 -17   1   3         50.72        234.29       618.39 o                         
 -15   1   3       1252.91       1399.24       670.25 o                         
 -13   1   3     111192.51      94882.95      1145.48 o                         
 -11   1   3     420969.53     367552.06      2324.51 o                         
  -9   1   3      55861.54      55969.98      1168.61 o                         
  -7   1   3      12097.15      12487.36       883.61 o                         
  -5   1   3       1245.60       1396.09       785.42 o                         
  -3   1   3      71839.43      70738.77      1838.95 o                         
  -1   1   3       3714.41       3775.96       894.62 o                         
   1   1   3      37259.02      34979.27      1840.31 o                         
   3   1   3      67526.02      62724.18      1242.42 o                         
   5   1   3     600515.81     556212.50     10926.34 o                         
   7   1   3     211636.34     191788.73      2078.86 o                         
   9   1   3        124.03        655.39       670.21 o                         
  11   1   3      15275.83      13367.17       568.61 o                         
  13   1   3     130139.10     111155.91      2732.59 o                         
  15   1   3      10843.01       9874.68       591.78 o                         
  17   1   3      96430.65      80900.78       780.73 o                         
  19   1   3      29818.19      29522.27      1683.05 o                         
  21   1   3      30003.44      28770.43       648.15 o                         
  23   1   3      13718.16      13198.29       552.00 o                         
  25   1   3      11478.87      12528.82       553.65 o                         
  27   1   3        158.97        313.16       532.90 o                         
  29   1   3      46957.96      48089.44       738.76 o                         
  31   1   3     126361.03     119258.85       850.21 o                         
  33   1   3      97337.34      93853.70       797.31 o                         
  35   1   3      56265.44      51681.50      2653.56 o                         
  37   1   3      47051.73      49013.32      2903.77 o                         
  39   1   3      28557.60      31824.76      1547.32 o                         
  41   1   3        330.12        399.46       550.07 o                         
  43   1   3      20548.18      21057.94       776.64 o                         
  45   1   3       2455.89       3257.66       597.88 o                         
  47   1   3      37606.71      38510.58      1622.17 o                         
  49   1   3          4.06        918.05       579.67 o                         
  51   1   3      50193.57      45525.10       752.97 o                         
  53   1   3       2775.72       2133.23       731.92 o                         
  55   1   3      14302.01       9874.18      3121.59 o                         
  57   1   3      16789.34      16656.02      3538.15 o                         
 -58   2   3       6388.17       5043.16       845.14 o                         
 -56   2   3       5506.61       5429.40       777.10 o                         
 -54   2   3        856.23        938.07       737.33 o                         
 -52   2   3       1276.14        979.47       715.64 o                         
 -50   2   3      98862.63      95255.09      5161.59 o                         
 -48   2   3       1048.57        983.66       709.41 o                         
 -46   2   3     101236.34      98583.02      4592.17 o                         
 -44   2   3        131.49        617.59       660.86 o                         
 -42   2   3       2833.45       2587.29       685.04 o                         
 -40   2   3       2066.78       2403.15       645.81 o                         
 -38   2   3        305.31        900.88       665.91 o                         
 -36   2   3      10911.81      11619.96       676.37 o                         
 -34   2   3     150321.20     149412.66      3243.16 o                         
 -32   2   3      58519.84      59383.96      3553.18 o                         
 -30   2   3     467309.88     446739.94      1918.00 o                         
 -28   2   3      88585.07      78731.90       883.98 o                         
 -26   2   3      38444.96      37429.46      2246.06 o                         
 -24   2   3     131015.02     125024.25      1024.98 o                         
 -22   2   3     109050.12      98446.86       957.88 o                         
 -20   2   3     190990.27     189610.28      8922.72 o                         
 -18   2   3      23157.97      21578.40      2225.44 o                         
 -16   2   3     389963.69     327683.75      1965.38 o                         
 -14   2   3     167543.06     169912.05      2710.39 o                         
 -12   2   3     334074.00     341374.66      3593.80 o                         
 -10   2   3     120316.06     122251.70      1316.86 o                         
  -8   2   3      71252.41      68012.58      3438.30 o                         
  -6   2   3     200906.44     186120.95      1439.01 o                         
  -4   2   3      46454.18      47169.42       868.11 o                         
  -2   2   3    1155708.25    1143931.25     13688.33 o                         
   0   2   3       4135.07       4398.81       738.34 o                         
   2   2   3      44505.38      43623.92      1844.32 o                         
   4   2   3     193546.33     189204.86      1291.08 o                         
   6   2   3      77317.02      76511.79      1396.64 o                         
   8   2   3        903.03       2106.89       990.10 o                         
  10   2   3      72027.91      70367.27      1585.24 o                         
  12   2   3      41370.03      39391.37       883.50 o                         
  14   2   3     461459.16     409604.03      2026.23 o                         
  16   2   3       1425.25       1003.13       661.69 o                         
  18   2   3     226648.66     210083.86      1339.60 o                         
  20   2   3      18990.59      19108.40       682.12 o                         
  22   2   3      34621.52      34636.35       866.17 o                         
  24   2   3       1289.61        909.05       593.85 o                         
  26   2   3      59482.75      60483.17       723.20 o                         
  28   2   3      82065.09      82864.98      2989.29 o                         
  30   2   3      35710.98      36810.15       815.21 o                         
  32   2   3      72825.91      77110.84      1454.97 o                         
  34   2   3      71653.98      65305.59      4484.61 o                         
  36   2   3       7552.51       7939.72       578.62 o                         
  38   2   3       2691.06       3287.15       550.86 o                         
  40   2   3      17903.30      17510.26       630.12 o                         
  42   2   3      76661.78      82415.39      2307.55 o                         
  44   2   3       6879.79       6725.17       696.06 o                         
  46   2   3      16709.75      16893.29      1313.85 o                         
  48   2   3       4426.29       5645.20       670.14 o                         
  50   2   3       8766.39       8149.65      1283.02 o                         
  52   2   3       1513.96       1148.27       683.99 o                         
  54   2   3       2515.55       1640.81       660.60 o                         
  56   2   3         47.88        127.86       754.25 o                         
 -57   3   3      15543.60      12371.30      1976.67 o                         
 -55   3   3       1798.70       2073.66       980.53 o                         
 -53   3   3        315.40        414.11       840.25 o                         
 -51   3   3       6754.89       6551.26       864.77 o                         
 -49   3   3      28820.68      32678.98      1140.94 o                         
 -47   3   3      16400.41      16621.78      1490.21 o                         
 -45   3   3       7077.89       7133.10       802.59 o                         
 -43   3   3       3488.48       3520.41       769.15 o                         
 -41   3   3      42188.44      40025.98      1125.31 o                         
 -39   3   3      26851.90      22906.01      1140.54 o                         
 -37   3   3      24082.79      26181.28       837.08 o                         
 -35   3   3       1527.76       1191.93       746.44 o                         
 -33   3   3      36668.25      39180.88      3005.79 o                         
 -31   3   3      64417.78      50464.65      1787.08 o                         
 -29   3   3     100773.23      99363.01      9954.78 o                         
 -27   3   3        124.78         56.34       714.69 o                         
 -25   3   3      16552.41      15023.26       984.70 o                         
 -23   3   3     123579.16     122087.26      9866.97 o                         
 -21   3   3     189737.97     178555.69      1356.58 o                         
 -19   3   3      98597.57     102272.66      6792.16 o                         
 -17   3   3       3361.90       3520.74       668.45 o                         
 -15   3   3      30911.79      32470.49      1863.04 o                         
 -13   3   3     199000.94     191798.45     14541.19 o                         
 -11   3   3     165969.95     163503.34     10048.09 o                         
  -9   3   3      54393.83      53389.66      2058.14 o                         
  -7   3   3      15605.67      15631.73       632.24 o                         
  -5   3   3      62188.20      63365.99       902.90 o                         
  -3   3   3     174715.55     182782.95      3006.74 o                         
  -1   3   3     124506.98     120075.29       963.59 o                         
   1   3   3       4332.86       4717.61       723.93 o                         
   3   3   3      13137.60      13333.57      1208.62 o                         
   5   3   3      75247.99      73322.47      1021.89 o                         
   7   3   3     153383.75     166293.88      1615.62 o                         
   9   3   3      46232.90      47977.11      1061.25 o                         
  11   3   3        943.97       2049.38      1203.95 o                         
  13   3   3      10050.22       9154.77       875.39 o                         
  15   3   3     196913.11     189641.80      6762.02 o                         
  17   3   3      30469.54      31311.30       787.05 o                         
  19   3   3       2877.67       2244.30       598.04 o                         
  21   3   3      50535.57      50906.30       923.86 o                         
  23   3   3      85711.30      83125.93      5547.49 o                         
  25   3   3     113583.92     115301.20      2141.12 o                         
  27   3   3      58262.64      57522.95      1564.95 o                         
  29   3   3       8463.60       8761.91       691.66 o                         
  31   3   3       8842.24       9076.36       705.05 o                         
  33   3   3      11327.72      11350.33       730.93 o                         
  35   3   3      29118.88      29487.95      2318.92 o                         
  37   3   3        959.25        273.92       641.24 o                         
  39   3   3      29415.74      30356.75      2053.71 o                         
  41   3   3      26494.79      28641.43      1317.25 o                         
  43   3   3      82558.09      92464.92      1409.74 o                         
  45   3   3       9274.91       9047.98       704.74 o                         
  47   3   3       3940.53       4123.54       738.87 o                         
  49   3   3       7401.23       8250.63      1173.82 o                         
  51   3   3       6224.00       6137.45       745.70 o                         
  53   3   3      15517.42      14757.72       805.53 o                         
  55   3   3        550.39        598.13       802.97 o                         
 -56   4   3       3898.01       4086.75       955.71 o                         
 -54   4   3      18511.47      16368.59      1658.07 o                         
 -52   4   3       5373.01       5389.99       886.67 o                         
 -50   4   3       3975.61       3235.09       881.26 o                         
 -48   4   3      13880.87      15988.81      1336.61 o                         
 -46   4   3      12229.38      11935.43       855.43 o                         
 -44   4   3      11344.70      12004.98       948.48 o                         
 -42   4   3     155661.45     150565.17     11851.17 o                         
 -40   4   3       4625.39       3436.64       804.00 o                         
 -38   4   3     203057.69     196959.91      1362.37 o                         
 -36   4   3      48721.43      49684.21      2439.18 o                         
 -34   4   3      32969.21      25577.16      2918.58 o                         
 -32   4   3      24997.38      25462.73      1601.55 o                         
 -30   4   3       1695.85       2391.41       687.67 o                         
 -28   4   3      66964.30      64745.42      3568.80 o                         
 -26   4   3      62768.32      66549.08      5119.37 o                         
 -24   4   3     196541.38     202488.81     10110.37 o                         
 -22   4   3     254770.03     247013.88     11061.32 o                         
 -20   4   3     433722.62     406693.25      2558.34 o                         
 -18   4   3      22316.04      21748.12      1450.34 o                         
 -16   4   3     404900.06     367436.78      3201.83 o                         
 -14   4   3     261738.30     237010.64      1443.42 o                         
 -12   4   3     145560.06     149543.55      2772.30 o                         
 -10   4   3     272587.69     274195.19      5080.63 o                         
  -8   4   3     134477.97     135966.61      3150.31 o                         
  -6   4   3      18766.62      17751.41       589.55 o                         
  -4   4   3      33269.79      30933.73      1015.18 o                         
  -2   4   3         38.35        359.69       511.03 o                         
   0   4   3     178553.08     153086.95       730.39 o                         
   2   4   3     267996.75     268478.62      8850.32 o                         
   4   4   3      45482.43      48212.54       877.06 o                         
   6   4   3     746657.88     685231.44      2743.73 o                         
   8   4   3      38878.24      43726.01       830.56 o                         
  10   4   3     317125.03     333451.47      7534.84 o                         
  12   4   3      57507.80      60848.43      1161.68 o                         
  14   4   3       1385.42       1511.64       680.72 o                         
  16   4   3       1248.30       1091.76       727.09 o                         
  18   4   3      11932.48      11827.23       667.24 o                         
  20   4   3      32373.22      32765.65       768.44 o                         
  22   4   3     143380.94     140592.17      1943.60 o                         
  24   4   3      54970.54      53161.09       806.71 o                         
  26   4   3     112487.09     116507.53       989.68 o                         
  28   4   3     111964.48     114115.32      4335.14 o                         
  30   4   3       3091.39       2925.75       686.47 o                         
  32   4   3      54482.16      56409.96       821.59 o                         
  34   4   3      30254.89      28433.21      2556.51 o                         
  36   4   3       2484.10       2853.94       685.58 o                         
  38   4   3       2923.19       3257.85       702.64 o                         
  40   4   3       5636.22       6549.33       717.51 o                         
  42   4   3      14068.65      15244.62      1344.43 o                         
  44   4   3      20536.66      21017.88      1370.52 o                         
  46   4   3        360.77        419.47       740.67 o                         
  48   4   3      10338.78      10327.02       781.00 o                         
  50   4   3      36116.33      31224.79      2963.55 o                         
  52   4   3       1079.88       1002.34       811.23 o                         
  54   4   3      20919.02      19910.88      1390.25 o                         
 -55   5   3        987.66       1505.10      3973.10 o                         
 -53   5   3       3499.94       3752.29       950.40 o                         
 -51   5   3       3398.08       3115.23       903.26 o                         
 -49   5   3        869.65       1045.62       874.23 o                         
 -47   5   3       1446.31       1008.09       839.70 o                         
 -45   5   3        625.00       1284.13       913.29 o                         
 -43   5   3       6121.35       5786.22       836.39 o                         
 -41   5   3       7387.12       7147.68       812.49 o                         
 -39   5   3          2.40        855.83       785.46 o                         
 -37   5   3      16903.52      13381.59      2050.92 o                         
 -35   5   3      22914.67      24411.94      1957.82 o                         
 -33   5   3       1006.21        862.64       764.09 o                         
 -31   5   3      19032.36      19894.33      1681.50 o                         
 -29   5   3       7101.84       7915.47       767.19 o                         
 -27   5   3       3421.78       3472.35       736.95 o                         
 -25   5   3       6462.80       6736.15       712.07 o                         
 -23   5   3      21302.98      22179.34      1133.63 o                         
 -21   5   3      14977.12      14631.69       662.15 o                         
 -19   5   3       9053.15       9238.71      1254.02 o                         
 -17   5   3     101756.86     104839.90      3571.39 o                         
 -15   5   3      43223.64      44656.54       777.45 o                         
 -13   5   3       9562.42      11070.04       555.46 o                         
 -11   5   3       2364.19       2850.03       558.35 o                         
  -9   5   3        111.98        514.93       553.27 o                         
  -7   5   3      30973.37      30471.49       602.55 o                         
  -5   5   3      23652.01      24539.50       587.91 o                         
  -3   5   3      17268.86      18383.03       544.48 o                         
  -1   5   3     125802.37     106147.22       645.51 o                         
   1   5   3      15229.97      14924.01       681.77 o                         
   3   5   3      42587.07      44163.01      1517.12 o                         
   5   5   3      59669.71      58218.93     14641.77 o                         
   7   5   3         95.19       1356.25       582.87 o                         
   9   5   3      13256.63      14493.32       680.11 o                         
  11   5   3      10185.24      10598.18       634.11 o                         
  13   5   3       3833.36       4903.14       654.28 o                         
  15   5   3       3632.57       2955.43       613.62 o                         
  17   5   3      21241.32      22252.38       845.10 o                         
  19   5   3      10404.33      10459.00       527.79 o                         
  21   5   3      57988.36      58244.31       967.30 o                         
  23   5   3       1523.35       1941.94       573.35 o                         
  25   5   3      14139.91      15117.82       643.25 o                         
  27   5   3      19877.24      20102.77       848.73 o                         
  29   5   3      12573.54      12439.33       693.87 o                         
  31   5   3      13594.77      11488.13       600.62 o                         
  33   5   3       1409.53        979.42       648.88 o                         
  35   5   3        479.47        647.57       708.78 o                         
  37   5   3      10872.79      11091.56      1241.87 o                         
  39   5   3        120.44       -225.05       736.14 o                         
  41   5   3       8223.40       8673.47       770.35 o                         
  43   5   3      27856.89      26679.89       809.75 o                         
  45   5   3       1405.56       1177.74       748.52 o                         
  47   5   3      23839.51      20151.74      2152.66 o                         
  49   5   3       8990.36       8185.81      1174.57 o                         
  51   5   3       1973.65       1874.65       833.73 o                         
 -52   6   3      14403.08      12550.06      1080.41 o                         
 -50   6   3       2295.00       1343.82      1004.07 o                         
 -48   6   3        411.92       1003.65      1058.27 o                         
 -46   6   3       3591.59       4551.31       973.56 o                         
 -44   6   3       6307.19       5980.33       923.04 o                         
 -42   6   3      29316.37      27906.95      2982.16 o                         
 -40   6   3       3698.75       3325.93       925.92 o                         
 -38   6   3      53253.32      54453.03      5393.39 o                         
 -36   6   3        633.37        585.36       867.45 o                         
 -34   6   3      32229.91      34474.72       928.81 o                         
 -32   6   3       2308.39       2120.07       826.70 o                         
 -30   6   3       2184.64       2685.88       813.33 o                         
 -28   6   3      83592.66      86358.26      6140.24 o                         
 -26   6   3       1546.75       2250.40       700.54 o                         
 -24   6   3     137134.03     137189.67      5694.58 o                         
 -22   6   3      26216.98      25878.86       955.91 o                         
 -20   6   3      26079.28      27349.08      1849.76 o                         
 -18   6   3         11.50        358.49       674.26 o                         
 -16   6   3       1290.49       2046.32       623.48 o                         
 -14   6   3      18643.88      19196.33       672.56 o                         
 -12   6   3      38932.02      39068.08      1020.73 o                         
 -10   6   3      32751.03      34316.53       726.71 o                         
  -8   6   3     263688.62     279636.28      3909.79 o                         
  -6   6   3      16809.02      17505.84       580.02 o                         
  -4   6   3      73919.28      79594.47      1029.74 o                         
  -2   6   3      16864.20      17733.94      3341.94 o                         
   0   6   3      19367.39      19647.07       703.88 o                         
   2   6   3      73249.59      77012.44      2767.14 o                         
   4   6   3      53543.39      53354.99      3249.92 o                         
   6   6   3     165348.09     164139.70     43786.89 o                         
   8   6   3        168.78        521.86       586.93 o                         
  10   6   3      45437.96      46115.07      1175.59 o                         
  12   6   3      16850.04      16582.82       640.32 o                         
  14   6   3      17255.26      17327.04       696.35 o                         
  16   6   3      17766.72      17418.61       692.98 o                         
  18   6   3       9702.35       9973.52       686.79 o                         
  20   6   3     110271.25     109379.75      2529.59 o                         
  22   6   3       5799.10       6274.03       582.93 o                         
  24   6   3      34947.69      36284.11       666.41 o                         
  26   6   3       8303.54       8364.89       605.27 o                         
  28   6   3       2855.06       2396.97       601.01 o                         
  30   6   3       1977.67       2278.99       604.46 o                         
  32   6   3        204.48        463.63       622.64 o                         
  34   6   3       1144.84       1768.72       643.62 o                         
  36   6   3      40395.39      42291.59      1462.73 o                         
  38   6   3         11.86        374.77       696.29 o                         
  40   6   3      31090.72      33135.03      1326.20 o                         
  42   6   3          3.59        286.79       744.33 o                         
  44   6   3         44.08        527.82       751.76 o                         
  46   6   3        645.05        980.13       774.39 o                         
  48   6   3       3598.65       3399.04       817.64 o                         
 -47   7   3       4336.39       5075.53      1006.50 o                         
 -45   7   3        712.53        340.10       824.42 o                         
 -43   7   3       2527.47       3170.83       954.93 o                         
 -41   7   3      21961.95      22061.56      1004.89 o                         
 -39   7   3       3012.93       3794.27       915.98 o                         
 -37   7   3       1355.23       2504.37       914.54 o                         
 -35   7   3      10763.91      11014.23       920.17 o                         
 -33   7   3      22044.81      23313.23       923.99 o                         
 -31   7   3      10926.03      12693.68       847.54 o                         
 -29   7   3       2026.50       2377.05       813.21 o                         
 -27   7   3      25696.55      25816.90       784.70 o                         
 -25   7   3      11115.84      11561.69       709.53 o                         
 -23   7   3      13417.01      14196.96       674.01 o                         
 -21   7   3      14983.45      15256.08       771.93 o                         
 -19   7   3      36344.30      36033.52       761.61 o                         
 -17   7   3       1779.74       1713.97       570.83 o                         
 -15   7   3       8469.36       8856.33       665.93 o                         
 -13   7   3       7012.28       8343.36       588.22 o                         
 -11   7   3      15774.92      17333.65       598.95 o                         
  -9   7   3      28188.02      28277.10      1301.14 o                         
  -7   7   3      10149.73      11293.96       602.44 o                         
  -5   7   3      94255.20     100651.10      1876.73 o                         
  -3   7   3        874.49        882.18       524.69 o                         
  -1   7   3      46464.89      48485.54      8029.00 o                         
   1   7   3         36.92        921.19       819.03 o                         
   3   7   3        454.30       1030.30       716.08 o                         
   5   7   3      59355.65      61519.23      1507.55 o                         
   7   7   3        923.81       1041.56       597.74 o                         
   9   7   3     130811.02     131834.97      5263.03 o                         
  11   7   3      49889.38      51676.18      2474.30 o                         
  13   7   3      22161.79      23839.45       715.90 o                         
  15   7   3      44659.12      46254.91      1095.41 o                         
  17   7   3       1082.12        478.78       625.99 o                         
  19   7   3        375.39        768.39       659.93 o                         
  21   7   3      41189.79      40437.31       753.54 o                         
  23   7   3      31224.01      31154.26       670.28 o                         
  25   7   3     116039.74     115745.54      2061.78 o                         
  27   7   3      23567.87      23405.95       725.36 o                         
  29   7   3      57568.98      55110.60      1861.28 o                         
  31   7   3       2775.67       3133.12       675.56 o                         
  33   7   3        688.71       1030.55       664.62 o                         
  35   7   3       9722.35      10150.11       720.28 o                         
  37   7   3        429.54       1134.54       727.98 o                         
  39   7   3      48817.61      50254.01      2393.33 o                         
  41   7   3       3542.63       3237.23       671.36 o                         
  43   7   3      48104.88      46387.44      1607.83 o                         
  45   7   3       7914.09       7625.36       820.32 o                         
 -44   8   3         96.16        617.64      1013.72 o                         
 -42   8   3      14034.56      13418.83      1434.99 o                         
 -40   8   3       1601.80        439.77      1651.34 o                         
 -38   8   3      30995.84      30938.96      1884.38 o                         
 -36   8   3        187.26         60.22       769.00 o                         
 -34   8   3        713.17       -122.96       900.80 o                         
 -32   8   3        804.25       1001.19       701.49 o                         
 -30   8   3       8338.62       8241.47       876.99 o                         
 -28   8   3       8142.74       8622.78       781.52 o                         
 -26   8   3       1676.36       1659.32       707.16 o                         
 -24   8   3      11332.21      11592.06       702.69 o                         
 -22   8   3      48491.77      45228.29      1815.54 o                         
 -20   8   3       3810.47       4419.69       709.34 o                         
 -18   8   3      15596.92      15049.91       706.02 o                         
 -16   8   3        615.98        924.51       666.51 o                         
 -14   8   3      23271.39      23001.44      1144.90 o                         
 -12   8   3       3175.17       4024.43       599.00 o                         
 -10   8   3      38292.48      39668.87      1788.45 o                         
  -8   8   3       3269.78       3556.31       571.82 o                         
  -6   8   3       2398.42       2827.98       558.28 o                         
  -4   8   3       7214.20       6690.73      1718.31 o                         
  -2   8   3      31866.79      30736.24      5382.30 o                         
   0   8   3       8285.00       8976.87       695.38 o                         
   2   8   3       1926.88       2294.20       764.21 o                         
   4   8   3       7243.46       7940.00       768.62 o                         
   6   8   3      59481.89      60999.03      1582.00 o                         
   8   8   3       3250.17       2095.88      1086.82 o                         
  10   8   3      11407.43      11589.62       662.16 o                         
  12   8   3       3007.88       2380.45       656.63 o                         
  14   8   3      29800.70      29932.34       751.21 o                         
  16   8   3         51.53        480.33       689.81 o                         
  18   8   3      20867.59      21867.80       744.45 o                         
  20   8   3       1307.81       2001.63       708.31 o                         
  22   8   3      29264.70      29120.41      1156.51 o                         
  24   8   3       3081.83       3578.22       629.41 o                         
  26   8   3      29569.08      31422.67       727.66 o                         
  28   8   3        834.17       1181.25       673.07 o                         
  30   8   3        511.41        421.68       609.44 o                         
  32   8   3       4625.04       4941.33       701.63 o                         
  34   8   3      22999.26      21366.68       931.40 o                         
  36   8   3       3214.94       3034.85       771.68 o                         
  38   8   3       1084.56       1847.93       815.18 o                         
  40   8   3        608.88       1013.98       824.67 o                         
 -39   9   3       5748.96       5553.29      1032.56 o                         
 -37   9   3       6749.89       6624.42      1001.47 o                         
 -35   9   3       2114.79       1749.17       962.49 o                         
 -33   9   3        100.29        154.76      1057.71 o                         
 -31   9   3       7567.26       8827.24       912.14 o                         
 -29   9   3      14728.65      13986.98       885.74 o                         
 -27   9   3        955.52       1382.91       756.64 o                         
 -25   9   3        430.84        467.50       738.71 o                         
 -23   9   3       4558.31       5232.49       784.18 o                         
 -21   9   3      12593.02      12289.72       849.71 o                         
 -19   9   3        825.49       1180.19       732.32 o                         
 -17   9   3        727.15        620.31       707.76 o                         
 -15   9   3      26065.10      25532.26      1276.68 o                         
 -13   9   3      31762.74      31283.62      2026.63 o                         
 -11   9   3      11238.93      11937.15       683.97 o                         
  -9   9   3      43590.51      45951.52      1359.60 o                         
  -7   9   3       9931.78      10125.20       639.67 o                         
  -5   9   3       2205.06       1918.43       663.30 o                         
  -3   9   3      11527.31      11809.20      1958.05 o                         
  -1   9   3       3852.99       4193.22       786.94 o                         
   1   9   3        599.04        537.88       781.11 o                         
   3   9   3      20653.55      21431.41       803.62 o                         
   5   9   3       3239.85       3532.13       861.85 o                         
   7   9   3      60070.31      60939.50      1319.34 o                         
   9   9   3       4129.12       3815.12      1391.73 o                         
  11   9   3      25601.21      24620.91      1282.47 o                         
  13   9   3      46407.84      47790.55      2034.44 o                         
  15   9   3      10149.35      10382.98       709.46 o                         
  17   9   3      28756.18      29141.53      1395.48 o                         
  19   9   3       6942.02       6851.74       762.25 o                         
  21   9   3       2461.15       2234.16       720.68 o                         
  23   9   3       1926.13       2040.76       769.08 o                         
  25   9   3       4810.05       4230.29       725.04 o                         
  27   9   3        185.73        706.84       731.90 o                         
  29   9   3      31725.89      28602.91      1094.70 o                         
  31   9   3      12594.70      11880.06       817.44 o                         
  33   9   3      36482.15      33442.81      1075.42 o                         
  35   9   3      41991.63      39351.07      3639.54 o                         
 -32  10   3       2023.58       2329.10      1469.04 o                         
 -30  10   3      29872.32      27072.31      1363.54 o                         
 -28  10   3      65040.72      61764.96      4713.12 o                         
 -26  10   3       4393.35       4461.25       817.43 o                         
 -24  10   3      93062.62      89025.30      8082.29 o                         
 -22  10   3        695.29        539.21       812.51 o                         
 -20  10   3      19786.90      19823.23      1224.69 o                         
 -18  10   3        204.57        643.73       774.72 o                         
 -16  10   3       1887.91       2556.00       776.28 o                         
 -14  10   3       1063.56       1343.96       785.04 o                         
 -12  10   3      43044.18      44030.53      1676.37 o                         
 -10  10   3       1385.66       2364.09       688.15 o                         
  -8  10   3     119830.27     120307.47      2928.83 o                         
  -6  10   3      45109.36      45010.62      8636.70 o                         
  -4  10   3      44105.14      47462.04       799.41 o                         
  -2  10   3      70748.12      76411.17      1994.86 o                         
   0  10   3       1031.19       1186.89       822.53 o                         
   2  10   3      29964.16      33300.48       864.09 o                         
   4  10   3       1839.90       2276.14       880.16 o                         
   6  10   3      12788.91      12710.42       912.19 o                         
   8  10   3      14247.01      13801.75       772.17 o                         
  10  10   3      31234.82      27903.34      7405.60 o                         
  12  10   3      13178.74      13623.59       881.96 o                         
  14  10   3      62093.16      59275.10      1710.39 o                         
  16  10   3      19044.16      17670.36       907.02 o                         
  18  10   3      28792.06      27931.19      1295.16 o                         
  20  10   3      63909.64      59560.25      2774.18 o                         
  22  10   3       3352.24       3768.48       882.06 o                         
  24  10   3      16378.25      14730.56       818.51 o                         
  26  10   3        606.10        928.11       798.51 o                         
  28  10   3        189.71        -21.22       835.67 o                         
 -21  11   3         47.15       -256.41      3054.28 o                         
 -19  11   3       4661.53       4182.66       885.97 o                         
 -17  11   3       8222.52       8420.63      1056.00 o                         
 -15  11   3      14302.26      12439.48       927.18 o                         
 -13  11   3        168.38        745.24       851.32 o                         
 -11  11   3       2436.04       1836.02       851.91 o                         
  -9  11   3      15634.37      15005.18       902.77 o                         
  -7  11   3      17555.13      16048.55      2956.03 o                         
  -5  11   3       8172.45       8300.04       788.10 o                         
  -3  11   3        688.57       1405.88       847.12 o                         
  -1  11   3       4279.05       5061.13       828.99 o                         
   1  11   3      15995.96      16386.29       905.04 o                         
   3  11   3      10877.79      10566.18       936.57 o                         
   5  11   3       4718.88       4496.69      1061.07 o                         
   7  11   3         52.49        340.31      1172.11 o                         
   9  11   3      15615.88      14884.53       958.20 o                         
  11  11   3       4449.76       3324.37      1221.27 o                         
  13  11   3       8237.51       7438.10       935.06 o                         
  15  11   3        533.75        554.98       909.34 o                         
  17  11   3       6635.53       6121.44       941.46 o                         
 -60   0   4       2227.84       1343.14      1143.05 o                         
 -58   0   4       1597.10        663.11      1064.27 o                         
 -56   0   4         50.46        182.19      1054.86 o                         
 -54   0   4       1247.34       1812.32      1013.43 o                         
 -52   0   4     103188.98     112498.52      1738.15 o                         
 -50   0   4      10876.88      12222.09      1596.58 o                         
 -48   0   4     124872.34     112395.59      9233.61 o                         
 -46   0   4       4966.01       7687.05      1119.81 o                         
 -44   0   4        188.93        437.98       831.90 o                         
 -42   0   4        675.44        943.60       875.51 o                         
 -40   0   4      26838.49      24971.64      2134.79 o                         
 -38   0   4      14902.03      11615.71       859.27 o                         
 -36   0   4      24842.81      21998.31      2285.03 o                         
 -34   0   4      33671.73      27415.57      1505.77 o                         
 -32   0   4     153393.47     137814.39     13562.62 o                         
 -30   0   4      72031.07      72717.30      4652.86 o                         
 -28   0   4      24627.33      21227.22       981.87 o                         
 -26   0   4      39157.94      38383.29      3801.49 o                         
 -24   0   4     165816.66     135407.55     22473.03 o                         
 -22   0   4      78589.94      76738.49     13794.99 o                         
 -20   0   4     406819.91     405195.22      3640.56 o                         
 -18   0   4       1110.44       1716.71       904.67 o                         
 -16   0   4     476670.62     403151.50      2654.53 o                         
 -14   0   4      59212.11      50915.36      1089.66 o                         
 -12   0   4     516383.25     486057.25      3460.27 o                         
 -10   0   4       5465.67       5214.05       898.50 o                         
  -8   0   4      52821.77      41634.67      1107.70 o                         
  -6   0   4       2252.41       2932.75      1367.55 o                         
   0   0   4      28220.07      26339.95      1211.29 o                         
   2   0   4       6122.68       5323.30       670.45 o                         
   4   0   4     713372.88     600676.56      6159.32 o                         
   6   0   4     108019.10      94260.54      1220.96 o                         
   8   0   4     192821.30     169477.81      1611.45 o                         
  10   0   4      12557.15      10614.58       759.64 o                         
  12   0   4      65945.66      58083.14      1232.66 o                         
  14   0   4        288.79       1093.15       683.22 o                         
  16   0   4      85627.23      70343.66      1017.96 o                         
  18   0   4      21531.12      17632.23      2324.43 o                         
  20   0   4     158271.47     155746.64      1354.64 o                         
  22   0   4      68133.51      65316.76      1148.52 o                         
  24   0   4     199017.36     194079.02      5271.86 o                         
  26   0   4      20285.71      19720.99       804.66 o                         
  28   0   4      13451.87      14158.23       782.65 o                         
  30   0   4       9636.89      10610.28       810.76 o                         
  32   0   4     330673.22     359161.34      6156.64 o                         
  34   0   4        478.12       1400.00       758.88 o                         
  36   0   4      61773.60      66380.95      4375.08 o                         
  38   0   4       7693.71       8129.66       773.87 o                         
  40   0   4       4393.73       4667.14       763.95 o                         
  42   0   4        389.51       1057.95       758.87 o                         
  44   0   4        179.06        691.80       766.77 o                         
  46   0   4        677.09       1188.13       793.98 o                         
  48   0   4      69038.75      60397.02      1134.34 o                         
  50   0   4       3039.11       4259.40       863.87 o                         
  52   0   4      70139.05      68512.62      8456.35 o                         
  54   0   4      17060.52      17580.15      1037.68 o                         
  56   0   4       2121.68       1738.06      1054.37 o                         
 -59   1   4      19392.78      17732.67       828.30 o                         
 -57   1   4       1166.26       1479.26       703.33 o                         
 -55   1   4       2828.78       2799.08       816.89 o                         
 -53   1   4       7418.36       7827.62       783.12 o                         
 -51   1   4      13842.46      14042.42       730.27 o                         
 -49   1   4      27599.15      27324.87      1175.27 o                         
 -47   1   4      11469.47      12902.90       743.87 o                         
 -45   1   4       6684.14       6584.60       658.25 o                         
 -43   1   4      25046.88      23763.84      2374.44 o                         
 -41   1   4         19.39        471.02       607.55 o                         
 -39   1   4      17542.38      16522.23      1204.18 o                         
 -37   1   4       7874.60       9075.46       731.37 o                         
 -35   1   4      34475.62      32172.28      2135.16 o                         
 -33   1   4     161246.11     161781.86      5887.31 o                         
 -31   1   4     225082.56     186784.36      1161.13 o                         
 -29   1   4      36713.53      27941.43      2541.18 o                         
 -27   1   4      59857.59      55012.62      1006.30 o                         
 -25   1   4      11012.94      10963.43       886.51 o                         
 -23   1   4      12728.63      11731.59       810.37 o                         
 -21   1   4      48186.50      39831.43      2102.55 o                         
 -19   1   4       7908.09       7740.41       616.12 o                         
 -17   1   4        849.53       1082.79       589.93 o                         
 -15   1   4     289248.44     253828.23      1627.64 o                         
 -13   1   4      74765.21      59447.54      4222.65 o                         
 -11   1   4     237447.58     220342.44     21966.41 o                         
  -9   1   4      20585.71      19082.65      2123.13 o                         
  -7   1   4       2786.75       2738.23       697.19 o                         
  -5   1   4     509387.06     494091.19     20245.72 o                         
  -3   1   4      19273.75      18615.66       892.76 o                         
  -1   1   4     396593.19     362589.38      4277.59 o                         
   1   1   4      16507.98      15212.62      1658.68 o                         
   3   1   4      19296.04      17965.50      1038.95 o                         
   5   1   4     230234.23     206517.89      4130.01 o                         
   7   1   4      16010.45      15574.35       694.68 o                         
   9   1   4       5916.68       5346.97       620.41 o                         
  11   1   4     121611.70     109323.07      1738.91 o                         
  13   1   4     283826.34     260973.45      2643.73 o                         
  15   1   4     179704.59     161630.67      5357.82 o                         
  17   1   4      66779.86      57681.98      1161.78 o                         
  19   1   4       9770.45       9408.53       517.33 o                         
  21   1   4      17407.34      17248.34       546.71 o                         
  23   1   4      32002.11      30890.44       615.11 o                         
  25   1   4      27961.60      29673.88       585.94 o                         
  27   1   4         89.27        -98.47       546.84 o                         
  29   1   4      47500.50      48375.93       662.43 o                         
  31   1   4      20170.00      20744.89       591.04 o                         
  33   1   4     161263.86     172596.48      3216.85 o                         
  35   1   4        483.27        793.92       539.94 o                         
  37   1   4      14109.08      15865.01       567.33 o                         
  39   1   4      19054.99      21086.83       589.47 o                         
  41   1   4       6058.71       6851.45       591.36 o                         
  43   1   4      50462.77      50605.75      2744.93 o                         
  45   1   4        130.80       -114.29       589.15 o                         
  47   1   4        699.15        826.68       599.24 o                         
  49   1   4      17908.93      17264.55      1855.13 o                         
  51   1   4       2766.36       2633.87       597.14 o                         
  53   1   4      10211.91       9774.43      1671.25 o                         
  55   1   4       2025.71       1462.53       683.92 o                         
 -60   2   4      13598.89      12708.04      1097.28 o                         
 -58   2   4         16.59        908.41       850.04 o                         
 -56   2   4       8869.49       8201.95       797.11 o                         
 -54   2   4        410.44        350.59       751.24 o                         
 -52   2   4       2233.89       1831.78       789.79 o                         
 -50   2   4          9.97        770.93       718.70 o                         
 -48   2   4        632.08        904.14       694.54 o                         
 -46   2   4       1264.83       1687.09       726.40 o                         
 -44   2   4      13303.75      12106.92      1115.13 o                         
 -42   2   4       9555.44      10067.07       752.33 o                         
 -40   2   4      16243.57      13292.71      1001.78 o                         
 -38   2   4      18322.36      18312.61      1810.61 o                         
 -36   2   4          7.25         -4.94       709.19 o                         
 -34   2   4      33716.68      30740.35      3325.14 o                         
 -32   2   4      31657.54      27506.24      1832.40 o                         
 -30   2   4       1607.05       2011.88       698.04 o                         
 -28   2   4       2111.63       2217.13       629.25 o                         
 -26   2   4       7270.49       8047.33       622.54 o                         
 -24   2   4      19504.44      15201.91       910.79 o                         
 -22   2   4       3595.76       3533.56       661.14 o                         
 -20   2   4       1044.65       1277.24       613.59 o                         
 -18   2   4      25187.52      22641.91      2027.66 o                         
 -16   2   4      13912.83      13095.77       884.76 o                         
 -14   2   4      31904.80      33395.03      3710.67 o                         
 -12   2   4      63750.25      49998.53      5647.14 o                         
 -10   2   4        702.60       1102.63       807.74 o                         
  -8   2   4        115.80        381.30       625.48 o                         
  -6   2   4        804.78       1280.70       622.42 o                         
  -4   2   4     159949.83     156566.48      1225.27 o                         
  -2   2   4      53230.66      53212.07       815.02 o                         
   0   2   4      11570.25      12137.51       914.40 o                         
   2   2   4      19361.93      19489.88       925.86 o                         
   4   2   4       7195.12       3791.21      1974.53 o                         
   6   2   4       6719.76       5629.34       990.93 o                         
   8   2   4         94.56        112.28       944.33 o                         
  10   2   4          8.70        149.35       533.73 o                         
  12   2   4      89740.16      86156.85      1667.09 o                         
  14   2   4        876.17        695.70       593.40 o                         
  16   2   4      35568.46      32923.59      1069.22 o                         
  18   2   4      26245.16      25556.51       679.38 o                         
  20   2   4       6362.59       6638.16       614.79 o                         
  22   2   4      33497.18      34063.35       710.91 o                         
  24   2   4      43224.04      43203.91      1959.66 o                         
  26   2   4       3859.15       3907.86       529.82 o                         
  28   2   4      10911.81      11397.89       555.86 o                         
  30   2   4       2953.15       3267.96       575.60 o                         
  32   2   4        177.93        664.28       598.61 o                         
  34   2   4      37021.00      40378.79      1165.63 o                         
  36   2   4        121.77        386.49       567.05 o                         
  38   2   4      20632.29      24210.61       729.99 o                         
  40   2   4      37107.98      36078.39       672.61 o                         
  42   2   4        675.85       1103.46       569.29 o                         
  44   2   4      25078.95      27402.99      1684.54 o                         
  46   2   4       3643.15       2767.94       617.85 o                         
  48   2   4         54.16        343.56       638.33 o                         
  50   2   4       1540.61        865.07       624.13 o                         
  52   2   4        184.96        568.84       714.94 o                         
  54   2   4       2096.76       1675.85       730.25 o                         
 -57   3   4       1966.10       1335.16       935.15 o                         
 -55   3   4        836.50       1683.69       960.72 o                         
 -53   3   4       7213.63       7853.43       878.96 o                         
 -51   3   4        100.35        678.87       838.75 o                         
 -49   3   4      41207.21      38095.08      3465.43 o                         
 -47   3   4       2097.78       1003.38       899.69 o                         
 -45   3   4      95055.41      92430.55      5790.91 o                         
 -43   3   4       2528.33       2337.44       855.58 o                         
 -41   3   4      83063.92      79949.62      6052.00 o                         
 -39   3   4      14665.80      14105.56       834.24 o                         
 -37   3   4      39462.47      37968.41      2675.24 o                         
 -35   3   4      69361.68      70219.82      4555.59 o                         
 -33   3   4      56920.16      57838.32      5854.09 o                         
 -31   3   4      84525.77      80907.51      1031.94 o                         
 -29   3   4     113417.13      93447.55      1017.06 o                         
 -27   3   4     105890.05      87267.41      4151.20 o                         
 -25   3   4      40614.10      39390.02      3104.26 o                         
 -23   3   4     204023.52     217195.80      3016.21 o                         
 -21   3   4         26.25        400.84       756.28 o                         
 -19   3   4     488909.78     508024.19      3649.25 o                         
 -17   3   4      19719.14      19888.24       754.13 o                         
 -15   3   4     551026.12     554551.50      2662.34 o                         
 -13   3   4      36580.47      36288.11       833.85 o                         
 -11   3   4     302334.69     281894.00      1623.64 o                         
  -9   3   4      24255.09      23589.47      1066.55 o                         
  -7   3   4      69516.20      67328.25      1523.02 o                         
  -5   3   4     121981.36     115713.75      3606.82 o                         
  -3   3   4      38389.46      38665.21       677.25 o                         
  -1   3   4     342421.38     337509.69      1613.24 o                         
   1   3   4      37687.54      33814.41      3917.50 o                         
   3   3   4     248794.70     243407.19      2699.03 o                         
   5   3   4       7007.43       5246.59      3058.28 o                         
   7   3   4      65236.59      62485.64      1167.48 o                         
   9   3   4      93147.62      97317.59      1889.06 o                         
  11   3   4     131480.06     126336.67      4832.49 o                         
  13   3   4     198171.97     194813.33      2018.61 o                         
  15   3   4     192495.88     186603.77      4913.58 o                         
  17   3   4      66701.65      67072.30      1729.03 o                         
  19   3   4     193120.53     196939.72      4124.30 o                         
  21   3   4      61624.32      61667.93      3432.95 o                         
  23   3   4      12158.43      12924.90       646.81 o                         
  25   3   4      67202.77      66811.23      1410.95 o                         
  27   3   4        606.48        317.98       719.70 o                         
  29   3   4     163059.02     169285.20      1909.59 o                         
  31   3   4       1524.39       1207.83       694.40 o                         
  33   3   4     102226.66     105980.97      3194.03 o                         
  35   3   4        644.18        480.10       683.42 o                         
  37   3   4      37951.86      38211.38      2560.78 o                         
  39   3   4       2878.69       3162.18       690.66 o                         
  41   3   4      28058.26      30890.40       774.30 o                         
  43   3   4      42850.43      38500.20      1277.19 o                         
  45   3   4      30372.00      31941.98       843.52 o                         
  47   3   4      40640.02      43344.13      3596.19 o                         
  49   3   4       5682.84       4360.99       818.45 o                         
  51   3   4      11439.45      13354.95      1508.42 o                         
  53   3   4        145.01        239.65       735.14 o                         
 -56   4   4       2225.66       2163.51       953.85 o                         
 -54   4   4       1476.59       1162.23       944.40 o                         
 -52   4   4       7050.14       7942.11       939.06 o                         
 -50   4   4       1479.58       1919.41       903.24 o                         
 -48   4   4      21122.56      20358.19      1789.81 o                         
 -46   4   4       1178.44       1168.04       848.18 o                         
 -44   4   4       4833.17       4478.44       847.48 o                         
 -42   4   4       4892.56       4401.61       836.51 o                         
 -40   4   4      15944.19      14463.06      1678.32 o                         
 -38   4   4       6793.39       5727.98       813.28 o                         
 -36   4   4        494.18       1021.21       780.31 o                         
 -34   4   4       9645.85      10227.49       750.09 o                         
 -32   4   4      13222.51      15015.64      1293.24 o                         
 -30   4   4       8527.98      10242.56       799.91 o                         
 -28   4   4       8137.22       8586.30       786.92 o                         
 -26   4   4       4272.84       5229.64       758.05 o                         
 -24   4   4      47839.87      51942.45       984.09 o                         
 -22   4   4       4882.69       5356.10       754.80 o                         
 -20   4   4      17243.60      18744.04       776.90 o                         
 -18   4   4      33229.45      34273.66       808.31 o                         
 -16   4   4      46317.91      46638.68      3077.78 o                         
 -14   4   4       3469.25       3434.46       658.30 o                         
 -12   4   4     135874.12     139238.95      2372.51 o                         
 -10   4   4      19293.98      19355.08       635.99 o                         
  -8   4   4       4975.64       5819.52       558.42 o                         
  -6   4   4      14482.07      14013.28       579.17 o                         
  -4   4   4      52286.09      53229.58       691.46 o                         
  -2   4   4       2293.83       2322.42       555.97 o                         
   0   4   4      19203.41      21917.69      1984.04 o                         
   2   4   4      87207.76      75519.41       717.89 o                         
   4   4   4     110545.12     117413.98      1848.32 o                         
   6   4   4          1.66        854.41      1038.35 o                         
   8   4   4       1521.06       1625.09       810.40 o                         
  10   4   4      29502.72      28597.71       928.40 o                         
  12   4   4      73443.33      74866.20      1635.21 o                         
  14   4   4         17.54        -42.93       623.97 o                         
  16   4   4      66035.28      64263.42      1766.86 o                         
  18   4   4      18696.26      19370.98       714.95 o                         
  20   4   4       1970.33       2069.24       564.71 o                         
  22   4   4       3677.59       4309.87       650.78 o                         
  24   4   4      46815.08      47654.22      1197.37 o                         
  26   4   4       6642.00       6306.39       680.88 o                         
  28   4   4        305.70        928.60       662.58 o                         
  30   4   4       2369.60       2745.20       625.62 o                         
  32   4   4      21491.01      21214.67      1848.93 o                         
  34   4   4        309.33        787.96       678.38 o                         
  36   4   4       7867.41       8211.74       687.70 o                         
  38   4   4       6250.79       6685.53       714.67 o                         
  40   4   4      10672.94      11216.80       788.90 o                         
  42   4   4          7.38        837.73       700.93 o                         
  44   4   4       2781.60       2934.43       626.08 o                         
  46   4   4       4542.78       4032.17       849.52 o                         
  48   4   4       4000.58       4119.89       753.01 o                         
  50   4   4        515.93        956.21       776.59 o                         
  52   4   4       6455.75       6427.31       775.50 o                         
 -55   5   4       1312.84        716.21      1036.31 o                         
 -53   5   4       5186.82       4624.68      1029.33 o                         
 -51   5   4      25434.37      23378.91      3179.14 o                         
 -49   5   4       2752.71       3371.62      1230.66 o                         
 -47   5   4       7838.44       8136.10      1377.56 o                         
 -45   5   4      25645.60      27043.70      2399.22 o                         
 -43   5   4      20427.01      23373.13       956.04 o                         
 -41   5   4     116232.73     126773.45      2101.40 o                         
 -39   5   4      55109.73      62538.32      1125.03 o                         
 -37   5   4     105780.09     118609.22      1163.20 o                         
 -35   5   4        487.54       1263.36       822.87 o                         
 -33   5   4       6624.09       6472.31       811.09 o                         
 -31   5   4       3014.32       3084.54       791.31 o                         
 -29   5   4       8245.95       8694.94       869.27 o                         
 -27   5   4      52304.27      49079.21       898.06 o                         
 -25   5   4      42213.52      43696.75       871.57 o                         
 -23   5   4     383006.72     405678.59      5949.62 o                         
 -21   5   4      46623.05      47529.12      1961.99 o                         
 -19   5   4     245277.61     226684.92      1367.58 o                         
 -17   5   4        588.52        709.71       656.09 o                         
 -15   5   4      16604.30      17575.11       707.94 o                         
 -13   5   4     206132.94     205751.03      2749.94 o                         
 -11   5   4      37795.45      39514.14      1050.69 o                         
  -9   5   4     138278.61     140226.53      2865.13 o                         
  -7   5   4     231264.30     243177.64      1371.12 o                         
  -5   5   4      25257.86      26014.96       599.89 o                         
  -3   5   4     215697.52     224151.78      2466.01 o                         
  -1   5   4      36742.47      35787.39      1298.44 o                         
   1   5   4        137.30        426.51       487.17 o                         
   3   5   4     352738.69     354319.28      8460.37 o                         
   5   5   4     129483.81     125703.41      1633.31 o                         
   7   5   4     337568.41     324151.72      1703.51 o                         
   9   5   4      22927.43      26195.38       730.92 o                         
  11   5   4      79630.98      83463.48      1302.77 o                         
  13   5   4      13554.47      13246.00       652.61 o                         
  15   5   4       9401.64      10277.90       641.03 o                         
  17   5   4         22.22        120.77       529.35 o                         
  19   5   4      68833.16      72560.06      1263.36 o                         
  21   5   4     137233.61     142904.41      3088.97 o                         
  23   5   4     121484.75     123690.18      3153.79 o                         
  25   5   4     147440.02     150652.38      4094.84 o                         
  27   5   4      12745.31      14056.43       692.62 o                         
  29   5   4      27195.92      26289.45      2450.81 o                         
  31   5   4      27182.91      27780.71      1358.33 o                         
  33   5   4       1260.98       1980.49       720.47 o                         
  35   5   4      29969.91      32461.72      1116.55 o                         
  37   5   4      38007.04      38189.48      2302.22 o                         
  39   5   4       1857.96       2066.17       588.70 o                         
  41   5   4      89625.02      94975.59      4561.33 o                         
  43   5   4         78.58       -239.01       734.28 o                         
  45   5   4      26529.16      25766.41       882.49 o                         
  47   5   4      12844.99      12788.73       803.17 o                         
  49   5   4       3534.39       2265.83       875.20 o                         
  51   5   4      30200.68      30366.11       898.93 o                         
 -52   6   4          0.76        320.95      1050.34 o                         
 -50   6   4        394.51        225.66      1013.68 o                         
 -48   6   4       1249.91        140.46       966.73 o                         
 -46   6   4        450.17       1006.30       971.41 o                         
 -44   6   4      20244.94      23273.11      1190.59 o                         
 -42   6   4       9006.17      11012.06      1527.14 o                         
 -40   6   4      75413.61      81508.20      2328.43 o                         
 -38   6   4      19466.56      20371.00      1453.68 o                         
 -36   6   4       5252.14       5631.37       991.60 o                         
 -34   6   4       9721.63      10707.59       876.18 o                         
 -32   6   4      50331.49      45699.09       816.85 o                         
 -30   6   4      10179.21      10784.94       827.82 o                         
 -28   6   4       7012.24       7471.61       777.61 o                         
 -26   6   4       1469.25       1814.53       752.61 o                         
 -24   6   4      35669.47      35661.02       843.27 o                         
 -22   6   4       2906.34       3333.09       647.47 o                         
 -20   6   4      29254.78      28393.60       905.85 o                         
 -18   6   4       7807.07       7833.38       562.15 o                         
 -16   6   4      38803.27      38308.80      1033.14 o                         
 -14   6   4         10.29        841.28       577.43 o                         
 -12   6   4     106354.30     106915.22      1961.35 o                         
 -10   6   4       7173.36       6886.65       564.22 o                         
  -8   6   4       5334.84       6379.97       549.65 o                         
  -6   6   4       1995.75       2278.88       548.88 o                         
  -4   6   4     189987.12     205071.36      2461.51 o                         
  -2   6   4      17103.59      18772.49       572.33 o                         
   0   6   4      29218.01      26650.63       562.38 o                         
   2   6   4       5591.35       6098.22       660.56 o                         
   4   6   4     109992.22     103129.54      1461.03 o                         
   6   6   4       4978.25       2735.60      2177.52 o                         
   8   6   4      46844.74      46281.65      2789.91 o                         
  10   6   4       2394.97       2724.18       599.62 o                         
  12   6   4      52902.71      52763.34      1855.79 o                         
  14   6   4       5640.72       5720.96       613.21 o                         
  16   6   4      50397.34      50172.45       983.54 o                         
  18   6   4      14949.70      15392.44       710.55 o                         
  20   6   4      15544.14      16327.65       761.89 o                         
  22   6   4       5712.69       5891.93       578.74 o                         
  24   6   4      67453.20      67252.05       867.01 o                         
  26   6   4        324.52        485.81       582.47 o                         
  28   6   4       2927.26       3016.74       552.60 o                         
  30   6   4       2279.67       2392.37       588.53 o                         
  32   6   4      18816.78      19430.22      1174.88 o                         
  34   6   4       9867.67      11013.16       673.04 o                         
  36   6   4         45.58        289.44       641.46 o                         
  38   6   4       2636.81       3462.31       692.29 o                         
  40   6   4      62489.41      63288.62      1587.33 o                         
  42   6   4       5478.27       5917.37       746.47 o                         
  44   6   4      59197.10      58969.70      1753.83 o                         
  46   6   4       4191.33       3513.34       774.56 o                         
  48   6   4         88.22        685.53       800.46 o                         
 -49   7   4       4211.06       3635.22      1475.72 o                         
 -47   7   4       5903.36       6607.39      1997.90 o                         
 -45   7   4       1896.39       1786.91      1012.07 o                         
 -43   7   4        624.10        744.17       953.20 o                         
 -41   7   4       2531.30       2792.96      1040.35 o                         
 -39   7   4      10824.23      12757.66       942.62 o                         
 -37   7   4      12217.53      13871.81       931.30 o                         
 -35   7   4       1674.90       1564.02       884.79 o                         
 -33   7   4      44654.11      43740.41      1503.10 o                         
 -31   7   4      22857.52      24885.80       874.42 o                         
 -29   7   4         75.67        764.60       817.77 o                         
 -27   7   4      10658.32      11630.02       814.86 o                         
 -25   7   4      20025.46      20984.33       781.57 o                         
 -23   7   4        513.56       1084.00       649.57 o                         
 -21   7   4       2346.34       2626.50       589.92 o                         
 -19   7   4      13818.57      13313.07       757.40 o                         
 -17   7   4      24188.69      24509.09       733.25 o                         
 -15   7   4      16051.69      16091.47       702.57 o                         
 -13   7   4      11414.10      11925.47       606.52 o                         
 -11   7   4      77880.85      81219.26      2098.46 o                         
  -9   7   4      22631.90      24322.81       648.07 o                         
  -7   7   4       3902.64       4811.90       568.40 o                         
  -5   7   4      42605.93      46978.44       751.39 o                         
  -3   7   4      11845.52      13691.23       599.60 o                         
  -1   7   4        555.61        230.54       495.34 o                         
   1   7   4       7997.65       8909.57       615.60 o                         
   3   7   4       6294.35       6751.12       679.87 o                         
   5   7   4       9078.56       9562.14       985.59 o                         
   7   7   4        555.41        -21.54       623.22 o                         
   9   7   4       7793.40       8162.67       628.35 o                         
  11   7   4      47110.43      47089.25       795.88 o                         
  13   7   4      41565.11      41455.60       763.70 o                         
  15   7   4      16831.85      18214.85       755.17 o                         
  17   7   4      27651.93      27591.54       895.28 o                         
  19   7   4       1802.70       2824.01       660.73 o                         
  21   7   4         95.80        602.83       689.25 o                         
  23   7   4        455.25        819.10       593.61 o                         
  25   7   4      15760.85      14701.19       632.71 o                         
  27   7   4       9051.50       9497.88       630.05 o                         
  29   7   4          3.24         60.84       623.90 o                         
  31   7   4       8395.40       8740.87       662.03 o                         
  33   7   4      19443.56      19092.21       706.44 o                         
  35   7   4       1534.51       1487.30       687.67 o                         
  37   7   4       5912.68       5842.08       731.75 o                         
  39   7   4       9443.22       9481.44       772.26 o                         
  41   7   4       1583.11       1154.54       763.23 o                         
  43   7   4       1237.86        912.24       801.79 o                         
 -44   8   4        898.73       1065.26      1025.29 o                         
 -42   8   4      13981.99      13320.80      1012.60 o                         
 -40   8   4        862.86       1857.51       976.82 o                         
 -38   8   4        562.63        161.23       933.88 o                         
 -36   8   4       1795.81       2082.02      1015.27 o                         
 -34   8   4       1487.86       1378.23       890.51 o                         
 -32   8   4       2630.88       2583.77       870.49 o                         
 -30   8   4      38324.55      34727.01      3372.12 o                         
 -28   8   4       2345.74       2568.66       838.93 o                         
 -26   8   4      82303.99      82567.43      1706.76 o                         
 -24   8   4       9741.45       9329.10       708.04 o                         
 -22   8   4       6013.85       6379.90       751.25 o                         
 -20   8   4       5106.70       5379.60       705.36 o                         
 -18   8   4      24609.86      22934.17      1025.30 o                         
 -16   8   4          9.84        524.79       640.14 o                         
 -14   8   4       1091.80       1545.23       606.09 o                         
 -12   8   4       1607.92       2179.65       612.58 o                         
 -10   8   4      54959.71      56213.69      1797.49 o                         
  -8   8   4       4766.13       5005.82       579.01 o                         
  -6   8   4      35043.62      36603.37       677.94 o                         
  -4   8   4        212.54        471.41       572.32 o                         
  -2   8   4      33711.41      34396.02       612.20 o                         
   0   8   4       3703.37       3988.93       618.82 o                         
   2   8   4      55968.25      56755.64       793.94 o                         
   4   8   4         17.74         13.35       954.88 o                         
   6   8   4      17924.71      18047.88       854.14 o                         
   8   8   4        283.82        435.06       622.67 o                         
  10   8   4      94808.84      95501.65      2703.85 o                         
  12   8   4       2881.58       2858.80       676.55 o                         
  14   8   4       2663.96       2979.28       740.24 o                         
  16   8   4       1768.46       2928.24       691.53 o                         
  18   8   4      17830.33      17784.50       885.85 o                         
  20   8   4        536.60        935.79       709.97 o                         
  22   8   4       2942.03       3139.93       720.98 o                         
  24   8   4         86.30        152.86       665.24 o                         
  26   8   4      55741.79      55059.22      1148.63 o                         
  28   8   4       5462.14       5644.28       592.01 o                         
  30   8   4      38454.87      37215.39       803.28 o                         
  32   8   4      24760.12      22298.32      1470.00 o                         
  34   8   4        798.29        641.42       713.27 o                         
  36   8   4       6959.13       6693.71       783.59 o                         
  38   8   4      10447.25       9390.56       810.16 o                         
  40   8   4       3559.11       2369.99       834.67 o                         
 -39   9   4        570.60       1050.10      1014.48 o                         
 -37   9   4      36979.69      34726.59      1046.66 o                         
 -35   9   4        214.51       1103.28       958.77 o                         
 -33   9   4      11093.31      11963.22       934.55 o                         
 -31   9   4       7601.24       7690.01       895.99 o                         
 -29   9   4       2433.88       3629.09       894.87 o                         
 -27   9   4      53598.20      44593.12       728.07 o                         
 -25   9   4       1958.43       1958.30       743.88 o                         
 -23   9   4      40360.32      39884.26      2157.43 o                         
 -21   9   4       8844.53       8866.01       769.00 o                         
 -19   9   4       7329.06       7381.82       748.80 o                         
 -17   9   4      14530.31      14453.82       809.43 o                         
 -15   9   4       3674.50       4452.10       714.60 o                         
 -13   9   4      10128.86      10928.15       655.29 o                         
 -11   9   4      38262.65      39433.16      1698.81 o                         
  -9   9   4      81507.90      83397.68      3302.21 o                         
  -7   9   4      91559.14      94511.99      2153.34 o                         
  -5   9   4      34428.09      34983.27       848.73 o                         
  -3   9   4      13550.94      13078.75      2503.21 o                         
  -1   9   4        571.18       1194.36       573.63 o                         
   1   9   4       5736.61       6335.85       739.70 o                         
   3   9   4       9114.71       8664.69      1343.51 o                         
   5   9   4       3020.13       4259.82       878.93 o                         
   7   9   4      90505.63      89860.81      1389.26 o                         
   9   9   4       5590.24       4699.65      1568.53 o                         
  11   9   4      63768.07      64519.88      1572.20 o                         
  13   9   4       1085.16       1622.31       688.02 o                         
  15   9   4       3596.08       4918.57       689.79 o                         
  17   9   4      29859.33      27795.34       912.93 o                         
  19   9   4        459.12        939.27       749.22 o                         
  21   9   4      54730.05      52471.37      1392.94 o                         
  23   9   4      12603.10      12627.36       798.69 o                         
  25   9   4      18235.72      18618.85       889.39 o                         
  27   9   4      33468.14      31852.72      1290.39 o                         
  29   9   4       1239.73       1623.75       725.70 o                         
  31   9   4       4241.51       3994.50       766.32 o                         
  33   9   4       9760.50       8938.32       804.78 o                         
  35   9   4      12567.57      11909.27      1212.28 o                         
 -32  10   4       5022.14       4675.57      1463.70 o                         
 -30  10   4        531.83       1217.77      1016.99 o                         
 -28  10   4       2809.18       1480.07       889.21 o                         
 -26  10   4       2684.64       3089.90       823.53 o                         
 -24  10   4       6181.95       6857.29       832.21 o                         
 -22  10   4       1238.21       1119.77       823.35 o                         
 -20  10   4      10482.50      10147.19       815.67 o                         
 -18  10   4      12060.39      11988.32       805.30 o                         
 -16  10   4       1029.31        890.25       807.70 o                         
 -14  10   4       1275.64       2062.77       769.31 o                         
 -12  10   4       4550.03       4836.09       682.56 o                         
 -10  10   4       2779.76       3332.92       703.26 o                         
  -8  10   4       1231.47       2199.33       700.62 o                         
  -6  10   4       9954.59      10124.60       729.30 o                         
  -4  10   4      17758.83      15509.45      3016.82 o                         
  -2  10   4       1014.03       1205.11       688.41 o                         
   0  10   4       1977.35       2169.47       793.65 o                         
   2  10   4       8658.38       9977.79      1203.96 o                         
   4  10   4      11573.97      11766.12       971.52 o                         
   6  10   4        619.62        507.41       868.59 o                         
   8  10   4      10492.87      10697.55       811.93 o                         
  10  10   4       4702.17       3696.02       956.13 o                         
  12  10   4        387.43        609.57       775.58 o                         
  14  10   4        271.59        379.76       791.45 o                         
  16  10   4       3693.96       3069.82       848.09 o                         
  18  10   4      14067.79      12907.88       975.57 o                         
  20  10   4       1396.73       1326.37       819.81 o                         
  22  10   4      13025.42      12333.91      1006.81 o                         
  24  10   4       4722.30       4693.50       622.56 o                         
  26  10   4        690.16        725.85       787.42 o                         
 -19  11   4      28097.80      25777.06      1446.88 o                         
 -17  11   4        506.68       1028.83       864.77 o                         
 -15  11   4      60869.87      58778.30      4270.48 o                         
 -13  11   4        621.05        474.54       849.29 o                         
 -11  11   4      57149.64      52171.30      2772.52 o                         
  -9  11   4      19231.33      18404.48       990.80 o                         
  -7  11   4      12547.32      12671.80      1836.26 o                         
  -5  11   4      48276.45      46878.66       823.19 o                         
  -3  11   4       3432.57       3676.98       736.90 o                         
  -1  11   4      57616.61      59688.86      1533.85 o                         
   1  11   4       7130.38       7103.45      1098.59 o                         
   3  11   4      33502.25      34571.96       951.39 o                         
   5  11   4      10212.57       9622.42       929.96 o                         
   7  11   4      32363.12      30454.44      1262.68 o                         
   9  11   4        162.42        476.56       937.00 o                         
  11  11   4      67184.29      61817.58      3078.17 o                         
  13  11   4      27898.69      22739.68      1007.62 o                         
  15  11   4      57543.52      53448.46      2756.05 o                         
 -59   1   5       9699.80       8447.00       811.99 o                         
 -57   1   5        797.26        749.28       770.10 o                         
 -55   1   5      17799.91      17865.51       897.11 o                         
 -53   1   5       7119.36       6965.55       896.42 o                         
 -51   1   5      53865.13      51646.23      4712.45 o                         
 -49   1   5      28812.89      28173.59      2267.46 o                         
 -47   1   5      40400.63      39399.35      2545.81 o                         
 -45   1   5       9300.92       9396.33      1028.19 o                         
 -43   1   5       2774.76       2794.02       699.19 o                         
 -41   1   5       4761.31       4647.84       693.48 o                         
 -39   1   5         59.66        767.42       668.67 o                         
 -37   1   5      86225.58      72559.58      6352.28 o                         
 -35   1   5       7780.03       7179.05       663.83 o                         
 -33   1   5     249321.14     237060.52      4792.25 o                         
 -31   1   5      15247.66      13845.59      1364.37 o                         
 -29   1   5     177463.67     164255.08      1102.27 o                         
 -27   1   5       1032.15       1110.74       612.46 o                         
 -25   1   5      31991.94      27886.36      1749.89 o                         
 -23   1   5     185769.41     153248.94      1122.28 o                         
 -21   1   5        214.33        261.09       578.74 o                         
 -19   1   5      55067.74      47297.36      3911.38 o                         
 -17   1   5      36246.29      33141.19       703.10 o                         
 -15   1   5        653.81       1000.10       585.35 o                         
 -13   1   5      18278.78      14299.60      1110.65 o                         
 -11   1   5      49141.85      44926.03       864.14 o                         
  -9   1   5       4292.98       4720.08       782.35 o                         
  -7   1   5     224353.80     225197.47      7976.56 o                         
  -5   1   5      82672.44      86806.60      4604.11 o                         
  -3   1   5     329327.59     301795.62     12335.96 o                         
  -1   1   5      96400.30      90450.36      1865.69 o                         
   1   1   5      26324.11      24450.23      1326.15 o                         
   3   1   5      11119.69       9820.82       814.09 o                         
   5   1   5       2194.84       1855.39       586.56 o                         
   7   1   5      22717.30      21575.38       602.76 o                         
   9   1   5      12670.05      11414.25       594.33 o                         
  11   1   5      89098.45      77848.28      2053.54 o                         
  13   1   5       7842.37       6169.73       438.83 o                         
  15   1   5      61022.04      57555.00       910.45 o                         
  17   1   5       1902.87       2346.19       465.76 o                         
  19   1   5       3018.92       3145.83       509.64 o                         
  21   1   5      30221.79      28648.54      1429.72 o                         
  23   1   5      49719.53      48897.13      2422.82 o                         
  25   1   5      10621.17      11482.94       541.85 o                         
  27   1   5        718.43        947.53       506.39 o                         
  29   1   5      20549.11      20031.34       981.54 o                         
  31   1   5      27886.12      28335.23       863.00 o                         
  33   1   5      32573.35      35359.11       642.21 o                         
  35   1   5         11.64        457.90       538.41 o                         
  37   1   5       1397.10       1895.90       564.74 o                         
  39   1   5      13313.14      14637.14       599.66 o                         
  41   1   5      11029.81      12242.79       572.12 o                         
  43   1   5       1279.21       1080.18       559.34 o                         
  45   1   5       4399.30       5314.21       635.63 o                         
  47   1   5      10065.06      11278.19       603.73 o                         
  49   1   5       5841.74       6734.27       755.64 o                         
  51   1   5      16721.12      15869.79      3119.08 o                         
  53   1   5        354.57        537.31       632.50 o                         
  55   1   5       2554.50       1420.02       761.80 o                         
 -60   2   5       5818.26       3425.02       889.49 o                         
 -58   2   5      18277.25      16674.47      2838.23 o                         
 -56   2   5       1782.39       1251.78       844.52 o                         
 -54   2   5       2119.18       1812.24       819.62 o                         
 -52   2   5        770.39        778.94       741.03 o                         
 -50   2   5      31084.66      32217.80      1248.13 o                         
 -48   2   5       6866.22       7157.47       811.37 o                         
 -46   2   5        163.55        627.91       744.60 o                         
 -44   2   5      38231.38      41131.85      2230.26 o                         
 -42   2   5      38766.88      36759.45      2080.29 o                         
 -40   2   5      41097.67      39459.42      2828.01 o                         
 -38   2   5          0.65        866.90       664.25 o                         
 -36   2   5       9173.51       9455.63       904.82 o                         
 -34   2   5     160544.67     166568.27      1170.94 o                         
 -32   2   5      14070.58      14191.22       773.86 o                         
 -30   2   5     205464.61     188563.66      1210.38 o                         
 -28   2   5      32484.57      31882.11      1867.29 o                         
 -26   2   5      11693.69      12418.78       717.44 o                         
 -24   2   5      44524.55      46403.24      3255.75 o                         
 -22   2   5       7106.48       6789.55       619.64 o                         
 -20   2   5         72.02        416.78       618.06 o                         
 -18   2   5     241799.89     206933.94      1492.00 o                         
 -16   2   5     124322.78     111829.17      1156.02 o                         
 -14   2   5     691853.81     591773.38      2992.28 o                         
 -12   2   5      46723.74      43925.02      2068.01 o                         
 -10   2   5      74237.25      70293.03      3230.72 o                         
  -8   2   5      22906.61      21794.52       708.43 o                         
  -6   2   5      30316.06      27897.39       991.95 o                         
  -4   2   5     121706.91     118507.62      2893.55 o                         
  -2   2   5      46324.70      42857.33      1103.62 o                         
   0   2   5     241742.34     219612.83      1898.35 o                         
   2   2   5      47957.08      42460.71      1927.12 o                         
   4   2   5     235396.62     238723.66      1660.30 o                         
   6   2   5     176868.31     165418.14      6903.84 o                         
   8   2   5      72759.09      63888.18      2650.29 o                         
  10   2   5      36402.85      31909.24       702.22 o                         
  12   2   5       9341.32       7340.99       593.13 o                         
  14   2   5     340717.78     314866.38      5890.04 o                         
  16   2   5     101669.05      96825.84      6083.77 o                         
  18   2   5      57746.29      55271.32       793.77 o                         
  20   2   5     107880.88     109375.55      4959.05 o                         
  22   2   5       9249.75       9937.73       666.50 o                         
  24   2   5      13587.89      14121.01       674.76 o                         
  26   2   5      54131.44      54116.55      1639.92 o                         
  28   2   5         95.59        131.64       563.34 o                         
  30   2   5     389216.78     380464.66      1537.28 o                         
  32   2   5      15083.17      15661.71       618.13 o                         
  34   2   5     166685.09     183647.77      1839.31 o                         
  36   2   5       2601.53       2477.36       608.04 o                         
  38   2   5       2768.18       3017.00       594.00 o                         
  40   2   5      12030.03      13284.51       582.47 o                         
  42   2   5       5839.23       6489.31       581.58 o                         
  44   2   5      26846.07      28870.43      2101.77 o                         
  46   2   5      17779.00      18769.85      3600.22 o                         
  48   2   5      24500.91      27711.59      1473.78 o                         
  50   2   5      38343.23      38394.94      4610.38 o                         
  52   2   5      14642.81      13718.10      1156.16 o                         
  54   2   5        107.74        915.93       803.79 o                         
 -59   3   5      13779.03      10162.75      1686.36 o                         
 -57   3   5       8505.12       7238.33       978.60 o                         
 -55   3   5       1107.94       1381.65      1007.99 o                         
 -53   3   5      11815.07      12690.07       928.62 o                         
 -51   3   5       2732.82       3550.28       955.72 o                         
 -49   3   5      22646.44      22146.18       929.44 o                         
 -47   3   5         65.59         53.46       903.36 o                         
 -45   3   5       9938.89      10130.87       856.42 o                         
 -43   3   5      18712.72      16504.52      1252.30 o                         
 -41   3   5      87802.79      75228.59      1013.58 o                         
 -39   3   5       7031.17       6102.78       924.72 o                         
 -37   3   5       1955.01       2373.24       755.54 o                         
 -35   3   5      20911.87      23697.02      2243.74 o                         
 -33   3   5      57819.27      52544.91       876.20 o                         
 -31   3   5      41415.57      44660.46      3652.65 o                         
 -29   3   5         32.53        517.85       720.76 o                         
 -27   3   5       1014.66       1363.07       735.78 o                         
 -25   3   5     161340.47     173002.03      2467.32 o                         
 -23   3   5      46985.01      47693.43      3129.73 o                         
 -21   3   5     197446.30     200683.42      1418.18 o                         
 -19   3   5        181.95        888.14       699.68 o                         
 -17   3   5      61546.70      52157.50      1081.75 o                         
 -15   3   5     268148.25     261954.83      1622.36 o                         
 -13   3   5     140903.23     135607.41      1169.07 o                         
 -11   3   5     143977.28     138150.34      1096.88 o                         
  -9   3   5         58.59        345.10       552.81 o                         
  -7   3   5      39531.00      39224.41       695.90 o                         
  -5   3   5      62114.45      61022.80       762.77 o                         
  -3   3   5      14015.46      15006.72       681.73 o                         
  -1   3   5        474.07        647.02       521.01 o                         
   1   3   5      16403.69      17090.55       820.33 o                         
   3   3   5     253371.70     254009.56      1931.61 o                         
   5   3   5      48857.57      42191.75       625.76 o                         
   7   3   5      16612.23      14972.85       944.17 o                         
   9   3   5        757.00       1333.35       866.43 o                         
  11   3   5     134692.83     135687.16      5743.29 o                         
  13   3   5      85146.23      78485.16      2656.22 o                         
  15   3   5      69322.53      65434.84      1784.71 o                         
  17   3   5       3053.20       3012.57       567.43 o                         
  19   3   5      13672.10      13960.68       818.60 o                         
  21   3   5      32241.00      31830.75       807.27 o                         
  23   3   5      83728.23      86482.57      2565.77 o                         
  25   3   5      15420.97      15027.05      1015.15 o                         
  27   3   5        532.63       1236.63       629.96 o                         
  29   3   5       4235.33       4094.34       681.56 o                         
  31   3   5      86620.39      88462.52      3176.27 o                         
  33   3   5      12286.28      12744.74       673.26 o                         
  35   3   5       8328.89       9531.21       726.10 o                         
  37   3   5       6654.45       7689.67       697.92 o                         
  39   3   5      15509.06      17275.02       784.97 o                         
  41   3   5      30744.74      32234.62      2488.69 o                         
  43   3   5      15333.73      16200.51       700.63 o                         
  45   3   5        160.03        417.21       749.74 o                         
  47   3   5       7884.75       9210.23       887.20 o                         
  49   3   5      12133.68      10472.22      1753.46 o                         
  51   3   5      10892.96      10580.63      1987.32 o                         
  53   3   5       1605.96       1159.42       746.26 o                         
 -56   4   5        339.45        482.46       972.01 o                         
 -54   4   5       9203.81       6530.22       983.87 o                         
 -52   4   5       9238.99      11037.64      1048.21 o                         
 -50   4   5      26694.45      28324.18      2564.11 o                         
 -48   4   5      35482.74      38864.30      3880.62 o                         
 -46   4   5         28.93       1086.00       938.87 o                         
 -44   4   5      22418.29      21785.67      2330.25 o                         
 -42   4   5      48801.94      46687.49      5299.92 o                         
 -40   4   5      14380.68      15393.24      2346.76 o                         
 -38   4   5      40592.96      41477.39      2928.74 o                         
 -36   4   5       7173.02       8721.74       827.62 o                         
 -34   4   5       2236.97       2411.52       787.68 o                         
 -32   4   5      89467.53      88094.63      1043.92 o                         
 -30   4   5       1504.10       2340.60      1039.68 o                         
 -28   4   5      75900.02      81873.99       996.36 o                         
 -26   4   5     246689.17     259356.95      4720.30 o                         
 -24   4   5        509.17        951.09       719.61 o                         
 -22   4   5     420997.75     414974.69      1989.61 o                         
 -20   4   5      49467.18      49066.80       852.25 o                         
 -18   4   5      90418.54      90569.70       976.36 o                         
 -16   4   5     106023.09     114766.09      1050.57 o                         
 -14   4   5         28.39         79.83       588.75 o                         
 -12   4   5      19349.25      19682.56       627.91 o                         
 -10   4   5     130161.41     132734.84      1311.76 o                         
  -8   4   5      93808.10      91416.50       837.52 o                         
  -6   4   5     392175.75     395774.00      4085.40 o                         
  -4   4   5     340199.47     340593.72      2846.71 o                         
  -2   4   5     122883.95     126032.18      1958.85 o                         
   0   4   5     325332.75     323039.25      3363.50 o                         
   2   4   5      79186.77      65967.05      1001.87 o                         
   4   4   5     141692.00     137876.30       730.56 o                         
   6   4   5      83047.24      86633.60      1092.54 o                         
   8   4   5     125148.54     126819.05      5265.19 o                         
  10   4   5       6539.51       6370.26       865.32 o                         
  12   4   5     118995.22     117324.22      4120.67 o                         
  14   4   5       1487.16       2352.32       856.16 o                         
  16   4   5     258359.62     266248.06      1445.83 o                         
  18   4   5     157921.12     156618.06      4903.48 o                         
  20   4   5      98896.90      97732.52      4974.21 o                         
  22   4   5     462086.62     470613.12      1979.16 o                         
  24   4   5       6594.98       7216.97       916.65 o                         
  26   4   5     203338.19     205087.92      2173.53 o                         
  28   4   5        915.78       1495.77       656.83 o                         
  30   4   5       5460.75       6246.73       630.72 o                         
  32   4   5         16.12        395.23       627.98 o                         
  34   4   5      22339.95      21211.38      1783.16 o                         
  36   4   5       1105.53       1005.71       730.66 o                         
  38   4   5     108839.64     103892.22      4414.43 o                         
  40   4   5      28088.13      31053.51      1841.63 o                         
  42   4   5     101964.57     108560.20      3225.04 o                         
  44   4   5      61726.75      66825.97      1501.69 o                         
  46   4   5       4379.17       4828.55       742.02 o                         
  48   4   5      36359.70      32591.28      3981.30 o                         
  50   4   5       5210.14       4142.83       753.20 o                         
  52   4   5      12070.53      10543.66       834.46 o                         
 -55   5   5        379.77        509.02      1051.28 o                         
 -53   5   5        194.97        425.71      1021.96 o                         
 -51   5   5       7535.00       7293.64      1015.62 o                         
 -49   5   5         68.91        754.08       799.56 o                         
 -47   5   5      34105.48      37233.86      1027.60 o                         
 -45   5   5       5701.78       7117.07       931.54 o                         
 -43   5   5      36791.58      34623.98      1379.57 o                         
 -41   5   5      35051.17      39290.05      2590.86 o                         
 -39   5   5         16.01       -280.59       856.66 o                         
 -37   5   5      45863.77      50953.54       972.78 o                         
 -35   5   5      24985.60      26069.05      2871.98 o                         
 -33   5   5       2246.60       3150.14       792.19 o                         
 -31   5   5       4181.36       4860.56       784.73 o                         
 -29   5   5        937.16       1650.99       768.52 o                         
 -27   5   5      17298.14      19053.46       784.54 o                         
 -25   5   5      10469.30       9394.16      2243.63 o                         
 -23   5   5       1859.65       2278.12       605.04 o                         
 -21   5   5      59197.34      61329.19       876.81 o                         
 -19   5   5      46534.87      47527.19       828.18 o                         
 -17   5   5      39658.11      42765.53       760.32 o                         
 -15   5   5      20665.69      20280.10       639.90 o                         
 -13   5   5      10407.86      10594.74       587.50 o                         
 -11   5   5      17983.88      19796.85       591.86 o                         
  -9   5   5      11597.34      12266.68       563.92 o                         
  -7   5   5       7863.52       8341.60       562.44 o                         
  -5   5   5      14049.90      14348.58       577.18 o                         
  -3   5   5       5028.57       4579.72       512.52 o                         
  -1   5   5      20192.47      19678.28       560.72 o                         
   1   5   5      77756.61      82949.34       702.67 o                         
   3   5   5      16930.10       9595.16       723.06 o                         
   5   5   5       5971.81       5495.56       988.27 o                         
   7   5   5      39068.15      25282.36       942.09 o                         
   9   5   5      27523.23      27163.91      1055.47 o                         
  11   5   5       3547.60       4382.39       822.54 o                         
  13   5   5       1699.96       1897.92       657.00 o                         
  15   5   5       4695.49       4509.44       632.95 o                         
  17   5   5      26481.33      28417.74      1056.66 o                         
  19   5   5       5755.21       6091.27       528.89 o                         
  21   5   5      17153.34      17208.89       726.24 o                         
  23   5   5      27517.12      27631.18      1066.55 o                         
  25   5   5       7121.05       7352.89       673.75 o                         
  27   5   5      25452.60      26060.34       721.23 o                         
  29   5   5      18113.01      18707.14       820.42 o                         
  31   5   5        335.55        304.82       612.18 o                         
  33   5   5       6269.31       5998.64       696.96 o                         
  35   5   5      12599.44      12074.82       713.57 o                         
  37   5   5      10669.85      11522.59       732.70 o                         
  39   5   5        366.86        148.15       788.86 o                         
  41   5   5       5447.54       6097.53       768.30 o                         
  43   5   5      14035.97      14098.61       776.41 o                         
  45   5   5       1686.17       1812.46       755.89 o                         
  47   5   5       1375.76       1898.87       774.30 o                         
  49   5   5        167.09       -301.69       794.86 o                         
 -52   6   5       6191.78       5996.84      1428.31 o                         
 -50   6   5       3136.05       2867.46      1004.19 o                         
 -48   6   5        510.42        295.84       979.94 o                         
 -46   6   5       1653.53       2285.38       956.46 o                         
 -44   6   5          0.71        377.32       916.53 o                         
 -42   6   5       3581.94       4757.67       926.32 o                         
 -40   6   5      20769.26      23920.98       976.95 o                         
 -38   6   5      16383.59      16612.31      2089.38 o                         
 -36   6   5      65753.82      67819.16      3587.81 o                         
 -34   6   5       5862.59       5759.50       846.35 o                         
 -32   6   5      12616.18      12840.90       835.54 o                         
 -30   6   5         74.77       -118.53       786.14 o                         
 -28   6   5       9221.37       9584.93      1111.13 o                         
 -26   6   5      14705.40      17159.63       846.85 o                         
 -24   6   5       8708.23       8370.71       749.80 o                         
 -22   6   5      42542.73      42311.70       831.42 o                         
 -20   6   5      12194.99      12331.28       712.89 o                         
 -18   6   5      37645.61      37713.82      1138.37 o                         
 -16   6   5       4648.75       4748.04       548.64 o                         
 -14   6   5       5087.73       5595.94       587.78 o                         
 -12   6   5      70176.10      69999.47      1464.61 o                         
 -10   6   5       8212.69       7461.19       567.21 o                         
  -8   6   5     154573.69     161410.39      1914.32 o                         
  -6   6   5      29962.73      30196.78       601.47 o                         
  -4   6   5      24428.53      27502.14       664.46 o                         
  -2   6   5      14764.43      14576.30       546.42 o                         
   0   6   5        897.43       1211.52       505.69 o                         
   2   6   5       1959.99       1739.47       946.39 o                         
   4   6   5      61902.52      62226.02      1399.60 o                         
   6   6   5      16608.04      13829.83      8257.36 o                         
   8   6   5     280418.97     275724.25      1411.61 o                         
  10   6   5      12079.14      12294.27       683.18 o                         
  12   6   5     114248.41     116342.95      3734.54 o                         
  14   6   5      12886.47      14051.12       686.13 o                         
  16   6   5        214.52        651.11       701.82 o                         
  18   6   5      11537.39      11727.38       711.41 o                         
  20   6   5        532.58       1123.83       536.69 o                         
  22   6   5      60083.67      62038.46      1266.45 o                         
  24   6   5      46005.15      47815.85       842.70 o                         
  26   6   5      43472.54      43817.02      1297.87 o                         
  28   6   5      41527.95      43605.11      1292.05 o                         
  30   6   5      17968.17      19917.09       700.06 o                         
  32   6   5       7327.88       7525.81       645.08 o                         
  34   6   5      18247.38      18431.39       767.58 o                         
  36   6   5      38075.98      40099.02       771.30 o                         
  38   6   5      12455.16      12030.85       710.43 o                         
  40   6   5      11467.43      12523.03       760.44 o                         
  42   6   5      15248.78      14825.11       766.95 o                         
  44   6   5        627.63        914.41       746.61 o                         
  46   6   5       6677.89       5806.21       784.20 o                         
 -47   7   5        597.54       1656.19      1010.36 o                         
 -45   7   5      36928.29      34460.46      3761.42 o                         
 -43   7   5      13191.69      12739.68       994.34 o                         
 -41   7   5      74056.69      77624.88      1126.35 o                         
 -39   7   5      30748.24      27906.19      4032.52 o                         
 -37   7   5      16643.16      17967.89      1403.60 o                         
 -35   7   5       1868.93       2100.55       880.10 o                         
 -33   7   5       1932.74       3042.36       846.60 o                         
 -31   7   5      12771.77      13643.77       839.44 o                         
 -29   7   5      47210.41      48942.55      1338.16 o                         
 -27   7   5      18907.47      19427.71       890.02 o                         
 -25   7   5      99948.88     101491.11      1548.51 o                         
 -23   7   5        373.34        334.80       671.24 o                         
 -21   7   5      31771.11      32989.99       764.50 o                         
 -19   7   5        821.26       1232.29       679.14 o                         
 -17   7   5       4794.73       5032.51       666.33 o                         
 -15   7   5      50119.44      51303.82      1911.04 o                         
 -13   7   5       2386.68       3085.27       579.60 o                         
 -11   7   5      99845.19     102471.11      2219.85 o                         
  -9   7   5      28537.89      30844.12       638.34 o                         
  -7   7   5      17129.13      17923.83       598.35 o                         
  -5   7   5      29952.31      32765.82       616.53 o                         
  -3   7   5        219.03        676.36       519.09 o                         
  -1   7   5       6217.62       6702.57       851.04 o                         
   1   7   5       8322.01       7679.09      1523.21 o                         
   3   7   5      77719.99      76724.15      1376.89 o                         
   5   7   5      33421.27      30923.37      1099.11 o                         
   7   7   5       3052.30       2481.74      2316.42 o                         
   9   7   5       5069.68       4843.64       620.01 o                         
  11   7   5      32930.81      32746.47       877.01 o                         
  13   7   5       5325.79       5289.46       640.33 o                         
  15   7   5       1973.61       2421.55       666.09 o                         
  17   7   5      13365.62      13321.00       664.38 o                         
  19   7   5      12886.91      13205.00       699.11 o                         
  21   7   5       6499.99       6691.65       714.35 o                         
  23   7   5      16540.65      17149.91       605.84 o                         
  25   7   5      14349.46      13672.30       580.74 o                         
  27   7   5       2240.07       2341.85       612.41 o                         
  29   7   5        261.68        947.71       596.09 o                         
  31   7   5       9201.69       9394.70       634.59 o                         
  33   7   5       5794.46       5428.45       636.63 o                         
  35   7   5         20.20        227.70       688.78 o                         
  37   7   5       1586.10       1827.01       708.94 o                         
  39   7   5       7852.16       8204.00       754.96 o                         
  41   7   5      13959.67      12096.98      1282.64 o                         
  43   7   5       1100.76       1208.80       786.17 o                         
 -44   8   5          0.16         72.34      1017.55 o                         
 -42   8   5      18394.68      16333.76      3699.32 o                         
 -40   8   5        145.41        455.99      1033.00 o                         
 -38   8   5       6757.78       7158.65       938.01 o                         
 -36   8   5       2577.04       2224.88       930.63 o                         
 -34   8   5       5790.88       6860.20       892.83 o                         
 -32   8   5       2862.17       3700.19       868.11 o                         
 -30   8   5       3028.33       3892.87       862.37 o                         
 -28   8   5        429.42        -34.50      1311.46 o                         
 -26   8   5      37033.73      35849.39       873.84 o                         
 -24   8   5        424.15        951.76       690.12 o                         
 -22   8   5      67181.12      66266.36      1660.98 o                         
 -20   8   5       2090.85       2683.23       705.78 o                         
 -18   8   5          9.03        280.71       674.77 o                         
 -16   8   5        830.07       1003.13       724.81 o                         
 -14   8   5      22455.51      21866.03      1134.22 o                         
 -12   8   5       1034.60       1479.81       578.99 o                         
 -10   8   5        171.35        705.54       570.59 o                         
  -8   8   5       3008.46       3526.94       605.30 o                         
  -6   8   5      58518.23      60527.94      1016.82 o                         
  -4   8   5      14154.45      16118.27       580.78 o                         
  -2   8   5      23322.65      22612.30      3381.71 o                         
   0   8   5       1627.70       1396.41       524.69 o                         
   2   8   5      30434.80      32449.41       977.98 o                         
   4   8   5       3708.12       4013.16       973.58 o                         
   6   8   5      46531.29      46168.04      1205.95 o                         
   8   8   5        331.36        381.07       632.45 o                         
  10   8   5       3967.63       3268.77       687.41 o                         
  12   8   5       1951.08       2170.03       743.09 o                         
  14   8   5      33583.34      31609.83       923.56 o                         
  16   8   5       2051.81       2575.41       660.77 o                         
  18   8   5        691.26        516.58       703.47 o                         
  20   8   5        105.95        561.77       663.86 o                         
  22   8   5      68931.87      69650.99      1379.45 o                         
  24   8   5       1174.50       1700.27       650.75 o                         
  26   8   5      17068.76      16607.45       696.48 o                         
  28   8   5        269.14        941.19       662.78 o                         
  30   8   5       6918.61       7332.72       719.95 o                         
  32   8   5        101.40       -222.90       707.29 o                         
  34   8   5       1225.99        863.02       737.95 o                         
  36   8   5       1013.97        930.57       708.63 o                         
  38   8   5      17465.56      16607.90      1198.98 o                         
 -39   9   5        983.71       1876.68      1013.96 o                         
 -37   9   5       6258.55       6361.09       813.20 o                         
 -35   9   5       7370.09       8243.83      1761.52 o                         
 -33   9   5      40427.11      37835.57      1583.23 o                         
 -31   9   5         76.29        964.63       878.88 o                         
 -29   9   5      34417.45      33667.83      1352.19 o                         
 -27   9   5      13250.76      13038.01       952.88 o                         
 -25   9   5        939.75        897.53       755.06 o                         
 -23   9   5      15326.49      15539.86       811.89 o                         
 -21   9   5       1163.56       2087.22       749.61 o                         
 -19   9   5       1452.72       1848.78       631.16 o                         
 -17   9   5       6002.23       5960.16       725.28 o                         
 -15   9   5         81.78        667.23       722.07 o                         
 -13   9   5      28785.93      29491.20      1377.43 o                         
 -11   9   5      26733.60      25557.33      1007.37 o                         
  -9   9   5        625.98       1082.48       606.76 o                         
  -7   9   5      53195.76      55461.78      1506.63 o                         
  -5   9   5      32315.63      32851.86      1257.19 o                         
  -3   9   5       7592.83       6745.88      1524.85 o                         
  -1   9   5      25203.76      26415.73       615.13 o                         
   1   9   5       9958.59      10883.60       750.77 o                         
   3   9   5        876.26        962.56       874.82 o                         
   5   9   5       5632.81       6067.15      1055.04 o                         
   7   9   5       8606.92       8364.24       883.66 o                         
   9   9   5       5443.58       5562.48      1341.24 o                         
  11   9   5       7962.88       7658.87      1407.74 o                         
  13   9   5      12140.67      12685.61       791.62 o                         
  15   9   5      35677.46      35919.12       820.24 o                         
  17   9   5        496.70        767.14       806.09 o                         
  19   9   5          0.62        246.18       743.09 o                         
  21   9   5       9375.43       8975.30       809.52 o                         
  23   9   5      17584.86      17218.74       700.53 o                         
  25   9   5         71.65        737.52       670.78 o                         
  27   9   5       2413.14       2981.39       727.73 o                         
  29   9   5      14885.04      13858.42       788.27 o                         
  31   9   5       3880.98       2877.39       807.90 o                         
  33   9   5       7527.92       6634.70       803.23 o                         
 -30  10   5      20391.91      19303.15      1026.99 o                         
 -28  10   5       8071.29       6406.05       928.66 o                         
 -26  10   5       9323.78       8707.30       906.21 o                         
 -24  10   5          0.38        -54.28       805.91 o                         
 -22  10   5      14125.78      13291.39      1035.81 o                         
 -20  10   5      12974.32      11647.74      1296.36 o                         
 -18  10   5      57963.86      55120.44      3157.10 o                         
 -16  10   5        361.56       1812.01       768.15 o                         
 -14  10   5      78820.42      77903.62      4023.45 o                         
 -12  10   5      55068.21      55438.30      2341.89 o                         
 -10  10   5      16815.48      17426.83       771.58 o                         
  -8  10   5      87748.09      90861.85      2222.55 o                         
  -6  10   5       1210.46       1508.49       689.17 o                         
  -4  10   5      18237.32      17969.71      3356.00 o                         
  -2  10   5       4308.21       3867.57       650.01 o                         
   0  10   5       4868.14       5354.81       843.69 o                         
   2  10   5       9239.81      10143.93      1008.76 o                         
   4  10   5      58028.62      57257.79      1353.64 o                         
   6  10   5       1067.06       1620.13       867.64 o                         
   8  10   5     134444.48     129518.29      3332.06 o                         
  10  10   5      22038.11      21004.21       849.22 o                         
  12  10   5      57653.35      50888.07       869.10 o                         
  14  10   5      41628.62      37776.69      1544.41 o                         
  16  10   5        113.48        956.03       847.38 o                         
  18  10   5      17862.16      17250.15       891.93 o                         
  20  10   5          0.86        499.85       855.97 o                         
  22  10   5      15800.77      14333.47       886.14 o                         
  24  10   5      14957.06      13294.31       776.75 o                         
  26  10   5      28615.16      24568.54      2351.70 o                         
 -19  11   5      18117.64      16809.86      1555.01 o                         
 -17  11   5       2820.29       3999.12       862.68 o                         
 -15  11   5       4986.26       5446.19       874.55 o                         
 -13  11   5       6676.01       6292.07       863.89 o                         
 -11  11   5       7326.80       7492.01       810.97 o                         
  -9  11   5      14437.88      13783.98       801.40 o                         
  -7  11   5       2465.55       2572.66       758.28 o                         
  -5  11   5         66.19        272.39       756.28 o                         
  -3  11   5      11221.64      12180.98       785.81 o                         
  -1  11   5       4276.33       4519.55       908.51 o                         
   1  11   5      14539.73      14808.14      1208.96 o                         
   3  11   5         47.54        201.77      1086.53 o                         
   5  11   5       2868.81       2922.06       872.32 o                         
   7  11   5       5296.70       5350.54       970.68 o                         
   9  11   5      29670.87      26026.96      1230.62 o                         
  11  11   5       1252.23       1836.25       963.38 o                         
  13  11   5       1578.74        219.73       878.29 o                         
  15  11   5       4051.15       3965.18       879.47 o                         
 -60   0   6      19940.61      16930.06      2082.70 o                         
 -58   0   6      43000.44      39236.95      2784.51 o                         
 -56   0   6       3371.86       5731.53      1350.18 o                         
 -54   0   6      23724.50      24727.32      3841.55 o                         
 -52   0   6      88369.08      87251.16      1427.18 o                         
 -50   0   6      26007.97      25734.28      4355.72 o                         
 -48   0   6      63812.53      66237.87      4682.24 o                         
 -46   0   6      58891.75      66598.34      1491.08 o                         
 -44   0   6         25.13       1366.47       939.52 o                         
 -42   0   6      49276.28      43480.09      1084.22 o                         
 -40   0   6      13535.68      11422.04       890.88 o                         
 -38   0   6       9148.26       9750.60      1613.28 o                         
 -36   0   6     351114.72     301796.38      2093.06 o                         
 -34   0   6      26323.29      26250.37      2281.69 o                         
 -32   0   6     532129.56     488876.19      2801.63 o                         
 -30   0   6      19847.62      16234.47       929.91 o                         
 -28   0   6      62972.36      51178.02      3478.96 o                         
 -26   0   6      14056.96      14500.27      1022.32 o                         
 -24   0   6      26534.62      23451.77       847.53 o                         
 -22   0   6      66886.74      60175.11      1156.44 o                         
 -20   0   6     133181.84     114189.16      1344.78 o                         
 -18   0   6     219596.44     208200.56      1917.33 o                         
 -16   0   6     193347.95     189376.56      1584.42 o                         
 -14   0   6     134793.89     118172.88      1258.16 o                         
 -12   0   6      18186.75      19715.46      3151.10 o                         
 -10   0   6     116177.64     115549.63      2114.09 o                         
  -8   0   6     411330.44     393636.94      3751.40 o                         
   0   0   6       1635.65       2278.35       917.48 o                         
   2   0   6     161758.05     137414.34      2023.27 o                         
   4   0   6     138657.95     115970.48      2282.36 o                         
   6   0   6      22557.10      19560.23       674.26 o                         
   8   0   6      38760.62      32308.59       739.39 o                         
  10   0   6      42318.36      39357.96       786.63 o                         
  12   0   6     484966.53     416602.19      2640.22 o                         
  14   0   6      22413.44      20871.01      1862.35 o                         
  16   0   6     165935.80     146449.27      1272.12 o                         
  18   0   6       3705.54       3873.05       686.53 o                         
  20   0   6      47842.33      42758.44       966.23 o                         
  22   0   6      11982.45      13664.19       822.00 o                         
  24   0   6        910.30       1216.49       577.57 o                         
  26   0   6      14828.26      14641.18       760.18 o                         
  28   0   6     135370.59     120298.48      5149.00 o                         
  30   0   6      30769.85      29711.19      3235.23 o                         
  32   0   6     151272.08     164671.98      1340.68 o                         
  34   0   6       6760.16       7327.05      1109.13 o                         
  36   0   6         87.99        228.78       763.30 o                         
  38   0   6       7586.54       9173.33       797.88 o                         
  40   0   6      77189.32      82107.08      1065.04 o                         
  42   0   6       1933.00       2419.83       785.85 o                         
  44   0   6         28.84        449.02       785.25 o                         
  46   0   6        129.07       1350.49       814.33 o                         
  48   0   6      44187.95      50076.71      4908.61 o                         
  50   0   6        396.15        857.03       861.57 o                         
  52   0   6      20742.26      17671.18       935.27 o                         
  54   0   6          4.77        675.66       946.03 o                         
 -61   1   6       3122.47       3246.59      2256.99 o                         
 -59   1   6       8435.01       5499.05       935.58 o                         
 -57   1   6        301.24         20.03       792.69 o                         
 -55   1   6       4268.99       4336.55       814.94 o                         
 -53   1   6       4842.46       4927.63       806.60 o                         
 -51   1   6      31053.13      34851.50      1472.83 o                         
 -49   1   6       3727.98       4062.25       718.63 o                         
 -47   1   6        392.01       1107.15       728.19 o                         
 -45   1   6       5905.97       6478.76       737.00 o                         
 -43   1   6      76596.40      71201.34      6663.20 o                         
 -41   1   6       3080.04       3577.86       658.70 o                         
 -39   1   6       7096.79       6903.76       665.08 o                         
 -37   1   6      28634.26      27893.26      2170.11 o                         
 -35   1   6      23077.52      25219.65      1732.35 o                         
 -33   1   6      84583.11      80373.34      5185.68 o                         
 -31   1   6      37452.58      40153.50      2645.27 o                         
 -29   1   6       5655.55       5241.67       602.88 o                         
 -27   1   6      31286.05      26581.53      1410.01 o                         
 -25   1   6       8694.24       6996.31       579.04 o                         
 -23   1   6     178778.73     157034.09      1058.42 o                         
 -21   1   6       2342.62       2267.35       628.89 o                         
 -19   1   6      16145.09      15968.10      1351.45 o                         
 -17   1   6     159491.44     136443.98      1405.04 o                         
 -15   1   6     313522.31     289220.19      1677.72 o                         
 -13   1   6     132760.12     125874.91      7591.66 o                         
 -11   1   6      60127.45      50229.34      2894.09 o                         
  -9   1   6        274.36        253.11       703.51 o                         
  -7   1   6      22379.16      20240.67      1582.56 o                         
  -5   1   6      53831.26      50127.56      2872.65 o                         
  -3   1   6      12683.01      11946.00      1217.97 o                         
  -1   1   6      53318.61      46416.44      1351.52 o                         
   1   1   6     321148.47     308900.69       846.29 o                         
   3   1   6        247.14        769.95       677.12 o                         
   5   1   6     185762.47     166820.00      1679.17 o                         
   7   1   6       1331.70       1366.69       441.59 o                         
   9   1   6      14934.93      13177.26       560.70 o                         
  11   1   6      81968.41      68909.22      1583.11 o                         
  13   1   6      60410.52      55056.93       858.95 o                         
  15   1   6      46952.02      43437.50       637.46 o                         
  17   1   6      40222.80      40211.93       771.24 o                         
  19   1   6       5759.55       5605.78       450.28 o                         
  21   1   6     159431.45     156192.52      2922.46 o                         
  23   1   6          0.13         37.82       511.44 o                         
  25   1   6      20506.55      20280.43       548.94 o                         
  27   1   6      62549.36      66043.73       694.66 o                         
  29   1   6      52465.77      47300.89      2879.48 o                         
  31   1   6      75541.80      77919.22       721.54 o                         
  33   1   6      86839.46      93200.49      1480.89 o                         
  35   1   6       9713.88      11406.05       604.01 o                         
  37   1   6         10.83        141.61       549.02 o                         
  39   1   6       5878.02       6571.07       575.57 o                         
  41   1   6       3822.21       4650.18       562.23 o                         
  43   1   6        221.47        564.57       564.05 o                         
  45   1   6      21665.15      19973.46      1556.94 o                         
  47   1   6      16413.34      16398.02      1160.86 o                         
  49   1   6      42967.38      46895.24      3372.56 o                         
  51   1   6       4368.34       3239.03       614.18 o                         
  53   1   6       9015.38       9027.07      1515.17 o                         
  55   1   6       2356.48       2013.93      1428.98 o                         
 -60   2   6       1903.44       1208.84       959.27 o                         
 -58   2   6       9418.42       7823.28      1160.62 o                         
 -56   2   6         87.67        101.69       795.04 o                         
 -54   2   6      13294.76      14249.13      1159.29 o                         
 -52   2   6       1377.11       1701.22       786.18 o                         
 -50   2   6      27187.11      29836.27      2137.92 o                         
 -48   2   6       6569.55       7300.89       747.07 o                         
 -46   2   6      26401.72      27886.51      1647.74 o                         
 -44   2   6      75442.28      69697.50       913.05 o                         
 -42   2   6       2263.45       2898.69       709.68 o                         
 -40   2   6      57770.85      61153.32      2774.90 o                         
 -38   2   6        521.94       1204.32       656.23 o                         
 -36   2   6      18899.31      18756.47      1792.11 o                         
 -34   2   6       5190.39       6310.43       752.34 o                         
 -32   2   6      14714.76      15787.99      1103.76 o                         
 -30   2   6         19.72        305.26       639.00 o                         
 -28   2   6      80003.32      76072.59       873.32 o                         
 -26   2   6      16464.16      13169.11       899.23 o                         
 -24   2   6     208752.52     181842.59      1224.36 o                         
 -22   2   6     106384.61     102931.85       991.94 o                         
 -20   2   6     120929.69     122713.95      1123.42 o                         
 -18   2   6     108593.38     101698.42      3733.15 o                         
 -16   2   6      17702.00      16984.82       970.17 o                         
 -14   2   6      17668.79      16235.81      1123.09 o                         
 -12   2   6      13700.75      13920.75       692.15 o                         
 -10   2   6      55153.74      56514.12       962.91 o                         
  -8   2   6        154.48        355.67       538.41 o                         
  -6   2   6       9506.92       8201.71       550.22 o                         
  -4   2   6      25406.55      24805.28       727.04 o                         
  -2   2   6     207032.09     191276.05      3936.37 o                         
   0   2   6      96089.58      89227.98      1593.91 o                         
   2   2   6       5422.01       6173.99      1551.84 o                         
   4   2   6     144607.23     131850.50      3622.53 o                         
   6   2   6       1714.94       1764.43       819.78 o                         
   8   2   6        487.35       1426.08       810.75 o                         
  10   2   6      21089.43      22731.01       709.41 o                         
  12   2   6      24951.08      25876.30       637.90 o                         
  14   2   6      10991.62      10601.15       633.52 o                         
  16   2   6      43494.71      44643.28      1731.69 o                         
  18   2   6      13813.08      15471.32       596.73 o                         
  20   2   6     120178.17     119931.20       950.27 o                         
  22   2   6      43784.04      42909.30       876.31 o                         
  24   2   6      50175.74      54176.21      1549.21 o                         
  26   2   6      42943.51      45985.63      1295.50 o                         
  28   2   6       6495.47       7379.62       625.63 o                         
  30   2   6       1158.64       1144.82       621.77 o                         
  32   2   6       3746.57       5253.83       670.72 o                         
  34   2   6        858.05       1370.32       612.69 o                         
  36   2   6       7553.53       8377.01       653.60 o                         
  38   2   6       1139.07        524.62       623.44 o                         
  40   2   6      14155.81      12758.57       581.79 o                         
  42   2   6       6724.14       7482.57       697.17 o                         
  44   2   6        114.80        267.52       652.10 o                         
  46   2   6       1902.70       1746.34       678.21 o                         
  48   2   6       5083.30       4222.67       706.19 o                         
  50   2   6         97.70        924.94       770.83 o                         
  52   2   6        213.26        171.71       761.12 o                         
  54   2   6        157.22       -109.62       802.05 o                         
 -59   3   6        550.42        341.67      1013.97 o                         
 -57   3   6       1007.69       2270.41      1049.34 o                         
 -55   3   6          5.06        578.00       946.53 o                         
 -53   3   6          2.00        573.98       895.83 o                         
 -51   3   6        399.44       -155.79       962.20 o                         
 -49   3   6       6109.71       5586.39       876.46 o                         
 -47   3   6      14093.51      15592.83      1518.71 o                         
 -45   3   6       5883.04       6907.40      1005.32 o                         
 -43   3   6      25988.31      28623.66      2033.78 o                         
 -41   3   6        905.77       1302.85       863.72 o                         
 -39   3   6       2865.97       3399.26       834.92 o                         
 -37   3   6        186.61        646.86       822.16 o                         
 -35   3   6       2832.55       2889.72       747.47 o                         
 -33   3   6      21865.09      20032.51      1340.98 o                         
 -31   3   6      11006.35      11115.11       922.88 o                         
 -29   3   6      68197.38      74624.85       964.44 o                         
 -27   3   6      22422.25      19397.41      2636.27 o                         
 -25   3   6     107808.80     101564.14      1054.76 o                         
 -23   3   6        242.71        545.71       687.04 o                         
 -21   3   6      47667.89      44399.60       830.99 o                         
 -19   3   6      86210.41      85649.42       992.06 o                         
 -17   3   6      53394.80      48000.40       845.18 o                         
 -15   3   6     136896.61     139129.36      1318.80 o                         
 -13   3   6     133835.17     121869.54      1104.02 o                         
 -11   3   6      12958.55      11700.16       588.79 o                         
  -9   3   6     103655.24     100842.38       936.98 o                         
  -7   3   6      18339.05      18401.91       579.53 o                         
  -5   3   6      12481.22      13462.40       558.25 o                         
  -3   3   6     151683.25     146665.58      1071.18 o                         
  -1   3   6      10599.34      11725.30       659.61 o                         
   1   3   6     175299.36     168383.30      3495.65 o                         
   3   3   6       2476.45       3229.46       724.45 o                         
   5   3   6     116453.36      99183.15       954.35 o                         
   7   3   6        113.71         -1.68       874.27 o                         
   9   3   6     119734.12     114952.10      6115.23 o                         
  11   3   6      20151.14      19386.77      1325.48 o                         
  13   3   6      32441.71      32849.66      1178.34 o                         
  15   3   6     212927.75     211699.94      3800.66 o                         
  17   3   6      88120.20      86104.36      2058.73 o                         
  19   3   6     195739.97     203902.31      6373.42 o                         
  21   3   6      59273.41      62121.30      1228.45 o                         
  23   3   6     104978.55     107731.87      3134.94 o                         
  25   3   6        305.31        531.40       667.10 o                         
  27   3   6     101836.22     108537.44      2193.27 o                         
  29   3   6       3065.61       2230.26       755.79 o                         
  31   3   6     133041.34     144535.86      2702.22 o                         
  33   3   6      15174.72      16899.51       696.97 o                         
  35   3   6     119973.85     116212.17      9436.42 o                         
  37   3   6      16895.58      19014.44       683.39 o                         
  39   3   6      30741.16      31956.93      1175.73 o                         
  41   3   6      29714.61      31627.30      2811.01 o                         
  43   3   6       1990.16       1228.01       701.22 o                         
  45   3   6      53843.22      55443.78      5963.03 o                         
  47   3   6       3704.79       2277.83      1335.10 o                         
  49   3   6      33776.17      30152.91      5653.46 o                         
  51   3   6       1472.93       1083.83       741.50 o                         
  53   3   6      14388.71      11479.91      1185.92 o                         
 -56   4   6        127.35         26.64      1039.42 o                         
 -54   4   6        372.72        585.95      1120.45 o                         
 -52   4   6      11848.41      11598.07      1127.27 o                         
 -50   4   6        945.51       1502.83      1066.69 o                         
 -48   4   6       5820.72       6136.39       965.48 o                         
 -46   4   6       8752.79       8499.30      1393.59 o                         
 -44   4   6       8566.15       7487.45       922.77 o                         
 -42   4   6       2233.85       3198.70       867.32 o                         
 -40   4   6       3563.62       3765.30       869.90 o                         
 -38   4   6      13015.42      14488.69       845.51 o                         
 -36   4   6      11384.62      11472.76      2094.72 o                         
 -34   4   6       4280.81       5679.05       867.98 o                         
 -32   4   6      29833.17      32560.17      2138.13 o                         
 -30   4   6       2759.25       3215.78       760.54 o                         
 -28   4   6         61.50        569.86       725.89 o                         
 -26   4   6      12655.32      12145.29       738.70 o                         
 -24   4   6      56393.34      58042.44       946.20 o                         
 -22   4   6       3638.90       3251.66       495.77 o                         
 -20   4   6        103.47         22.68       542.29 o                         
 -18   4   6      43136.59      42789.73       809.24 o                         
 -16   4   6      75070.29      77855.59       915.06 o                         
 -14   4   6       1792.08       1999.47       562.67 o                         
 -12   4   6      60282.56      58859.14       734.35 o                         
 -10   4   6      41263.24      46447.32       685.02 o                         
  -8   4   6       1664.73       1403.92       534.05 o                         
  -6   4   6       6928.37       7740.70       547.49 o                         
  -4   4   6      88169.01      88320.59       793.36 o                         
  -2   4   6       8669.12       7581.15       519.28 o                         
   0   4   6      14896.83      15462.48       651.27 o                         
   2   4   6       8172.00       8920.22       704.00 o                         
   4   4   6      97945.75      98909.18      2549.46 o                         
   6   4   6      30637.21      24267.34       581.82 o                         
   8   4   6      12438.24      13958.73       965.85 o                         
  10   4   6       4973.98       4497.54       860.70 o                         
  12   4   6     119596.93     116990.46      6043.78 o                         
  14   4   6       6973.75       6634.47       867.00 o                         
  16   4   6      46144.04      48388.24      1542.59 o                         
  18   4   6       7734.66       7845.21       664.91 o                         
  20   4   6      27846.20      27476.22       664.55 o                         
  22   4   6         36.80        261.62       568.90 o                         
  24   4   6      10100.82      11707.88       682.32 o                         
  26   4   6      10004.31      11290.99       629.08 o                         
  28   4   6      18695.29      20154.97       708.22 o                         
  30   4   6        489.89       1227.55       611.78 o                         
  32   4   6      12222.01      12571.24       660.84 o                         
  34   4   6       4373.67       4851.79       642.50 o                         
  36   4   6       1292.12       1520.21       682.14 o                         
  38   4   6        983.00       1447.35       699.38 o                         
  40   4   6      20441.27      21354.65       978.67 o                         
  42   4   6        985.40       1099.48       679.95 o                         
  44   4   6        624.93        746.52       691.57 o                         
  46   4   6        554.79       1033.43       702.73 o                         
  48   4   6       9561.04       8644.76      1497.43 o                         
  50   4   6         91.57       -279.89       784.30 o                         
 -55   5   6       3325.55       3433.11      1182.55 o                         
 -53   5   6       3258.85       2578.47      1041.19 o                         
 -51   5   6      15693.95      17870.11      1035.73 o                         
 -49   5   6       5813.24       5906.49       984.44 o                         
 -47   5   6       1510.45       1710.89       956.60 o                         
 -45   5   6       3664.98       3261.54      1029.67 o                         
 -43   5   6      15052.18      14965.14      2794.52 o                         
 -41   5   6      15404.48      15751.54      1754.84 o                         
 -39   5   6       3780.71       3874.64       850.49 o                         
 -37   5   6       6178.35       6980.88       834.91 o                         
 -35   5   6      54584.91      55501.23      2103.40 o                         
 -33   5   6       2435.95       1941.92       786.83 o                         
 -31   5   6      22878.01      24311.69       836.27 o                         
 -29   5   6       3624.44       3565.83       757.82 o                         
 -27   5   6       2564.13       3598.55       745.27 o                         
 -25   5   6     132987.34     140772.50      1186.33 o                         
 -23   5   6      90708.92      92949.70       972.14 o                         
 -21   5   6      86926.29      82839.85       846.37 o                         
 -19   5   6         14.77        481.87       668.11 o                         
 -17   5   6       5046.45       4793.91       619.65 o                         
 -15   5   6      16496.01      15853.29       609.24 o                         
 -13   5   6       1410.08       1524.24       549.65 o                         
 -11   5   6       6644.64       6316.85       562.92 o                         
  -9   5   6      62240.14      60387.94      1357.94 o                         
  -7   5   6     249967.55     249326.55      1219.83 o                         
  -5   5   6     155394.89     156822.94      1491.25 o                         
  -3   5   6     186532.55     194182.78      3394.35 o                         
  -1   5   6       9793.68      10103.46       549.84 o                         
   1   5   6         87.84        737.09       713.78 o                         
   3   5   6      52917.49      46044.34       768.02 o                         
   5   5   6      14237.15      12841.62      8207.28 o                         
   7   5   6      18123.28      16712.46      8377.56 o                         
   9   5   6     293123.62     301738.47      6410.37 o                         
  11   5   6         56.24        761.85       826.81 o                         
  13   5   6     305494.75     308878.06      6083.18 o                         
  15   5   6       1679.52       2029.72       637.49 o                         
  17   5   6      41962.98      41420.42      2160.94 o                         
  19   5   6     156708.59     162519.75      5229.99 o                         
  21   5   6       7074.42       7907.36       562.12 o                         
  23   5   6     154789.91     158531.34      5013.52 o                         
  25   5   6       1241.62       1262.91       634.03 o                         
  27   5   6      30396.21      32115.50       840.98 o                         
  29   5   6      16426.09      16733.16       698.51 o                         
  31   5   6      11672.25      11633.01       615.52 o                         
  33   5   6        655.98       1210.53       635.92 o                         
  35   5   6      28806.38      28144.77      1213.34 o                         
  37   5   6      62796.50      65456.20      2958.07 o                         
  39   5   6      55093.65      54812.33      3424.57 o                         
  41   5   6      69689.36      66724.25      5865.03 o                         
  43   5   6      19814.00      18838.19       957.17 o                         
  45   5   6      10710.19      10204.50       909.40 o                         
  47   5   6         30.93        417.79       742.37 o                         
  49   5   6       1018.96        166.94       762.81 o                         
 -52   6   6       6051.06       5286.95      1047.48 o                         
 -50   6   6      25669.82      20815.24      1048.29 o                         
 -48   6   6       3776.92       3315.77       831.96 o                         
 -46   6   6      17085.38      16701.54       992.53 o                         
 -44   6   6     118938.72     128275.91      1290.44 o                         
 -42   6   6       6203.19       5968.14      1250.69 o                         
 -40   6   6      98242.89     101650.34      5934.27 o                         
 -38   6   6          4.01        665.48       851.76 o                         
 -36   6   6       4523.56       5706.52       856.61 o                         
 -34   6   6       1973.39       2275.43       834.09 o                         
 -32   6   6        252.76       1348.15       795.65 o                         
 -30   6   6        773.73       1607.08       776.06 o                         
 -28   6   6      74814.53      77192.55      1368.21 o                         
 -26   6   6      24116.09      23523.09       798.42 o                         
 -24   6   6     202719.59     210331.11      1330.08 o                         
 -22   6   6      66812.23      66855.90       886.73 o                         
 -20   6   6      25911.11      23209.41      4205.92 o                         
 -18   6   6      41243.68      42172.96       764.46 o                         
 -16   6   6      62651.67      62972.95      1931.97 o                         
 -14   6   6       6667.02       7174.97       587.31 o                         
 -12   6   6      18603.36      18578.52       606.49 o                         
 -10   6   6      29629.23      29449.14       831.19 o                         
  -8   6   6      49398.95      51009.11      1367.65 o                         
  -6   6   6     100087.09     102926.93       805.60 o                         
  -4   6   6      58526.26      58834.42       679.50 o                         
  -2   6   6      72055.63      77363.41      1544.60 o                         
   0   6   6      99372.80     103611.13      1609.56 o                         
   2   6   6      23987.48      15130.18       784.31 o                         
   4   6   6     256399.45     248789.77      1033.00 o                         
   6   6   6       2103.49       1047.50      1342.84 o                         
   8   6   6      14866.16      11382.05      5804.73 o                         
  10   6   6      11089.21      11858.72       873.34 o                         
  12   6   6      10951.63      11328.36       886.90 o                         
  14   6   6      21376.10      22860.88       726.54 o                         
  16   6   6      19608.49      21414.94       690.48 o                         
  18   6   6        449.11        950.06       643.84 o                         
  20   6   6     114750.20     120255.97      3837.12 o                         
  22   6   6      14177.89      14720.22       596.50 o                         
  24   6   6      38374.27      39423.19      1119.18 o                         
  26   6   6      16857.78      17829.68       647.20 o                         
  28   6   6      12649.96      12798.56       666.19 o                         
  30   6   6        374.03        579.24       591.28 o                         
  32   6   6      19670.84      20013.70       675.29 o                         
  34   6   6         38.89        298.17       630.29 o                         
  36   6   6       9962.37       9440.63      1203.80 o                         
  38   6   6       3769.29       3072.57       673.12 o                         
  40   6   6      35323.99      34346.90      1791.34 o                         
  42   6   6       2943.67       2410.44       780.99 o                         
  44   6   6        543.80        583.32       796.78 o                         
  46   6   6          5.67        842.61       802.96 o                         
 -49   7   6       1534.00       1214.29      1023.69 o                         
 -47   7   6         16.83        114.75      1189.26 o                         
 -45   7   6      12894.06      11963.01      1015.43 o                         
 -43   7   6      13792.14      14586.31      1692.07 o                         
 -41   7   6        147.27       1206.92       971.30 o                         
 -39   7   6      12176.74      12093.95       984.26 o                         
 -37   7   6      16661.46      16941.53       921.47 o                         
 -35   7   6       2247.38       2488.83       876.95 o                         
 -33   7   6       5483.54       6930.92       856.95 o                         
 -31   7   6      25327.75      25338.73       863.72 o                         
 -29   7   6      22724.66      24899.78       873.41 o                         
 -27   7   6       4073.76       3497.03       789.44 o                         
 -25   7   6      24994.72      24511.42      1175.90 o                         
 -23   7   6      18230.44      18599.02       759.59 o                         
 -21   7   6       1983.13       2214.19       692.16 o                         
 -19   7   6        899.63       1150.32       657.82 o                         
 -17   7   6      32602.58      33382.20       728.40 o                         
 -15   7   6      41590.61      42157.01      1865.55 o                         
 -13   7   6        503.05       1287.71       578.91 o                         
 -11   7   6      21415.65      23127.81       619.09 o                         
  -9   7   6       2927.18       3404.33       553.03 o                         
  -7   7   6      12259.92      12800.25       591.86 o                         
  -5   7   6       7063.54       6975.07       585.01 o                         
  -3   7   6      24728.56      26115.46       622.45 o                         
  -1   7   6      46144.45      47355.07       712.31 o                         
   1   7   6      11342.37      10870.32      3127.16 o                         
   3   7   6       6238.88       3468.04      3459.60 o                         
   5   7   6      30256.37      30590.83      1113.80 o                         
   7   7   6       6006.97       4505.79      3563.77 o                         
   9   7   6       5937.68       5156.25      3297.34 o                         
  11   7   6      44871.11      46079.75      1039.01 o                         
  13   7   6       7313.92       8731.70       689.48 o                         
  15   7   6       1442.93       1299.78       728.34 o                         
  17   7   6         36.49        139.92       639.54 o                         
  19   7   6       5066.64       5701.98       709.52 o                         
  21   7   6      28182.81      29795.98      1098.48 o                         
  23   7   6       2036.95       2466.52       575.00 o                         
  25   7   6      14580.80      16094.30       684.62 o                         
  27   7   6      12547.13      13577.42       670.43 o                         
  29   7   6       3448.47       3750.40       625.52 o                         
  31   7   6      13508.95      12803.56       673.18 o                         
  33   7   6      16244.26      16214.54       775.10 o                         
  35   7   6       1229.17       1318.58       672.75 o                         
  37   7   6         54.51         36.35       695.33 o                         
  39   7   6       3029.31       3114.59       750.69 o                         
  41   7   6       8932.14       7902.71       789.74 o                         
  43   7   6       4706.01       5337.72       999.08 o                         
 -44   8   6      11325.41      10328.26      1043.20 o                         
 -42   8   6      13342.11      13897.09      1039.35 o                         
 -40   8   6      24826.18      26546.84      1048.83 o                         
 -38   8   6      34915.55      37227.41      1965.18 o                         
 -36   8   6      61781.46      65308.63      1071.35 o                         
 -34   8   6        110.96       1532.22       897.36 o                         
 -32   8   6      66257.72      69198.43      1018.83 o                         
 -30   8   6      57225.45      58122.55       989.18 o                         
 -28   8   6      22081.92      23040.94       943.02 o                         
 -26   8   6      68394.18      67245.46       960.24 o                         
 -24   8   6      30857.22      28335.63      7706.63 o                         
 -22   8   6       7407.78       7503.71       728.76 o                         
 -20   8   6      45721.58      43713.47      1237.10 o                         
 -18   8   6       1387.55       1659.32       690.19 o                         
 -16   8   6      18267.86      18588.83       692.40 o                         
 -14   8   6      63689.92      65003.91      2340.71 o                         
 -12   8   6        879.63       1527.02       592.70 o                         
 -10   8   6     200686.41     203845.53      4216.86 o                         
  -8   8   6      10369.08      12498.40       728.25 o                         
  -6   8   6      58306.34      58875.32       942.03 o                         
  -4   8   6         67.98        693.97       587.38 o                         
  -2   8   6       2134.38       2128.47       559.24 o                         
   0   8   6       7901.50       6520.94      2456.60 o                         
   2   8   6      17956.09      17634.61      5596.91 o                         
   4   8   6      27718.56      28791.92      1128.49 o                         
   6   8   6     101461.98      98873.32      1706.76 o                         
   8   8   6      35439.46      29139.12     10557.75 o                         
  10   8   6      47046.41      43246.90     11304.56 o                         
  12   8   6      52028.09      50594.44      1884.13 o                         
  14   8   6      19708.01      19594.96       711.32 o                         
  16   8   6      10749.44      11180.79       686.89 o                         
  18   8   6      45119.32      43838.28      1495.36 o                         
  20   8   6       3764.80       3847.53       687.28 o                         
  22   8   6       1519.54       1789.67       649.37 o                         
  24   8   6       6813.31       7482.33       605.37 o                         
  26   8   6      13457.57      12353.31       720.21 o                         
  28   8   6       8317.04       7966.81       696.75 o                         
  30   8   6         38.48       -109.56       681.92 o                         
  32   8   6       5753.13       4722.19       704.81 o                         
  34   8   6      18928.55      17851.50       727.70 o                         
  36   8   6         20.24        883.14       649.35 o                         
  38   8   6       8301.42       6701.87       943.76 o                         
 -39   9   6       8201.00       6785.89       834.02 o                         
 -37   9   6      18710.71      16933.68      1796.24 o                         
 -35   9   6       8061.23       8120.00       964.80 o                         
 -33   9   6         18.48        812.41       912.62 o                         
 -31   9   6        726.37       1912.02       868.99 o                         
 -29   9   6       3654.82       2999.30       860.60 o                         
 -27   9   6      11148.52      11759.64       937.80 o                         
 -25   9   6       8037.21       7947.45       791.91 o                         
 -23   9   6        412.44        505.20       748.37 o                         
 -21   9   6      54390.95      51331.03      2048.27 o                         
 -19   9   6       3488.19       3504.47       818.48 o                         
 -17   9   6      38997.28      37663.57      2548.77 o                         
 -15   9   6        487.58        783.26       631.04 o                         
 -13   9   6        611.49       1330.76       654.13 o                         
 -11   9   6      32750.56      32880.83      1486.00 o                         
  -9   9   6       7476.81       8267.65       697.65 o                         
  -7   9   6      51723.71      52676.41      1466.10 o                         
  -5   9   6      11095.39      12407.36       655.72 o                         
  -3   9   6       6288.35       7271.51       621.02 o                         
  -1   9   6      24131.39      24714.92       796.53 o                         
   1   9   6       1334.71       1956.25       691.69 o                         
   3   9   6       2742.43       2996.81       938.04 o                         
   5   9   6      31934.20      30622.88      1427.64 o                         
   7   9   6      47549.30      45748.69      1287.42 o                         
   9   9   6      54867.10      51470.03      2897.88 o                         
  11   9   6      13458.18      11516.83      3543.26 o                         
  13   9   6      11530.50      12098.21       765.64 o                         
  15   9   6        657.68       1758.89       706.04 o                         
  17   9   6        217.64        202.66       748.58 o                         
  19   9   6       2194.05       2189.96       715.72 o                         
  21   9   6          4.04        646.20       769.02 o                         
  23   9   6      46571.75      45382.39      2196.63 o                         
  25   9   6       7270.38       6974.78       700.47 o                         
  27   9   6      54453.50      51421.64      2795.24 o                         
  29   9   6       1091.47        775.60       736.22 o                         
  31   9   6       5095.76       4665.20       771.89 o                         
  33   9   6       4280.00       4409.80      1426.31 o                         
 -30  10   6       1151.93       1009.24       920.82 o                         
 -28  10   6       5330.48       4998.64       913.09 o                         
 -26  10   6         28.53        520.88       874.23 o                         
 -24  10   6        149.16        268.89       644.85 o                         
 -22  10   6      14762.13      14533.39      1049.35 o                         
 -20  10   6       1730.59       2252.86       791.94 o                         
 -18  10   6      33957.30      32912.52      3532.00 o                         
 -16  10   6       8145.73       8379.01       786.70 o                         
 -14  10   6       4504.54       4596.10       702.90 o                         
 -12  10   6       4003.65       4808.86       728.89 o                         
 -10  10   6        542.26       1033.47       786.90 o                         
  -8  10   6      12491.42      12695.79       718.49 o                         
  -6  10   6       4256.48       5250.62       701.94 o                         
  -4  10   6      23540.44      23975.14       745.59 o                         
  -2  10   6      29836.54      27345.96      8219.42 o                         
   0  10   6       3811.83       4383.62       782.38 o                         
   2  10   6       8432.49       9427.18      1031.86 o                         
   4  10   6       1779.86       1528.17      1045.22 o                         
   6  10   6       2439.29       2568.16      1167.22 o                         
   8  10   6        522.34        525.87       863.69 o                         
  10  10   6       1936.35       2405.70       744.52 o                         
  12  10   6      13008.18      10303.30      3205.72 o                         
  14  10   6       2340.31       2117.20       752.00 o                         
  16  10   6       6996.41       6939.65       825.64 o                         
  18  10   6       5239.55       4992.13       833.22 o                         
  20  10   6        937.74       1278.08       820.49 o                         
  22  10   6        448.29        980.64       856.92 o                         
  24  10   6        463.35        945.86       755.56 o                         
 -19  11   6       1907.36       2213.80       867.55 o                         
 -17  11   6      20731.19      18639.09      1128.58 o                         
 -15  11   6      17857.99      17203.14      2009.71 o                         
 -13  11   6      19971.80      20501.00       963.89 o                         
 -11  11   6      10853.24      11243.04       814.32 o                         
  -9  11   6       1335.64       1693.61       769.25 o                         
  -7  11   6       1398.37       1852.71       761.17 o                         
  -5  11   6        249.71        751.55       745.89 o                         
  -3  11   6      19885.77      16678.60      5568.85 o                         
  -1  11   6        515.88       1437.40       906.30 o                         
   1  11   6      71729.99      71911.09      1597.91 o                         
   3  11   6         39.94       1141.56      1172.43 o                         
   5  11   6      73927.52      71314.95      1313.15 o                         
   7  11   6       5213.36       4949.70      1065.95 o                         
   9  11   6      25379.94      23861.00      1018.50 o                         
  11  11   6      24799.88      21107.99      1193.45 o                         
  13  11   6       5479.12       3675.16      1840.23 o                         
 -61   1   7      37240.73      39888.71      1156.50 o                         
 -59   1   7         22.79       1196.06       865.23 o                         
 -57   1   7      20398.09      20001.06      1153.68 o                         
 -55   1   7       8019.50       7686.34       799.76 o                         
 -53   1   7      11161.24      11655.63       863.38 o                         
 -51   1   7      23925.05      26157.18      2428.80 o                         
 -49   1   7      19591.29      19334.33       770.96 o                         
 -47   1   7      40925.43      38468.13      3434.44 o                         
 -45   1   7      55217.36      51717.14      5113.78 o                         
 -43   1   7      36756.27      33100.91      3237.25 o                         
 -41   1   7      40309.91      36566.09      2864.06 o                         
 -39   1   7      90749.12      82393.95      3149.53 o                         
 -37   1   7      11986.53      10470.77       661.17 o                         
 -35   1   7     243110.88     246424.81      1425.78 o                         
 -33   1   7     120299.41      97055.56      2872.16 o                         
 -31   1   7     304426.41     276850.66      1502.63 o                         
 -29   1   7      10637.23       7867.05       624.01 o                         
 -27   1   7      28981.87      24302.88      1729.65 o                         
 -25   1   7      19304.68      18096.00      1336.63 o                         
 -23   1   7        586.96        704.83       548.25 o                         
 -21   1   7     193941.64     166066.80      1163.48 o                         
 -19   1   7      91066.66      80589.55      5436.22 o                         
 -17   1   7     358372.41     315965.62      1876.31 o                         
 -15   1   7      30794.41      29104.42      2448.67 o                         
 -13   1   7     300281.25     247223.72      1599.63 o                         
 -11   1   7         35.99        211.44       659.96 o                         
  -9   1   7      82824.78      81291.54      1515.79 o                         
  -7   1   7      64926.95      57010.82      3179.81 o                         
  -5   1   7     211982.14     203922.83      7196.98 o                         
  -3   1   7      10784.90       7859.38       916.15 o                         
  -1   1   7     232146.83     200012.98      2481.35 o                         
   1   1   7      58120.55      45449.82      6596.67 o                         
   3   1   7     354475.19     316426.53      2263.09 o                         
   5   1   7     128804.62     111836.14      2965.97 o                         
   7   1   7      18792.15      16554.56       551.02 o                         
   9   1   7     223764.34     191598.09      4717.61 o                         
  11   1   7      75205.26      67851.55      2194.22 o                         
  13   1   7     273909.66     240344.91      3217.99 o                         
  15   1   7        212.38        284.41       439.16 o                         
  17   1   7     170425.34     169374.27      4824.83 o                         
  19   1   7       2920.26       2944.70       464.30 o                         
  21   1   7      24987.01      24433.57       538.71 o                         
  23   1   7       7147.45       6605.49       496.08 o                         
  25   1   7      41826.53      42497.88       597.75 o                         
  27   1   7     102097.40     101878.00      5567.79 o                         
  29   1   7      78660.36      83366.03      1203.22 o                         
  31   1   7      98240.02     105438.19      1626.14 o                         
  33   1   7      12903.06      13331.90       669.17 o                         
  35   1   7       2194.15       2285.59       526.39 o                         
  37   1   7       2386.62       2749.78       545.10 o                         
  39   1   7       4113.48       5031.62       549.17 o                         
  41   1   7       5082.88       5900.92       615.22 o                         
  43   1   7       6965.96       6715.92       584.30 o                         
  45   1   7         63.09        249.17       573.17 o                         
  47   1   7      24014.22      21474.58      4693.37 o                         
  49   1   7        605.22        698.58       627.09 o                         
  51   1   7       3733.87       2368.58       652.09 o                         
  53   1   7        351.20        433.98       677.20 o                         
 -60   2   7       4044.97       2677.90       894.10 o                         
 -58   2   7        176.94         25.02       904.00 o                         
 -56   2   7         77.31        162.45       823.43 o                         
 -54   2   7      33723.54      34645.13      2044.43 o                         
 -52   2   7        747.05        975.99       889.11 o                         
 -50   2   7      33919.61      33265.50      2556.02 o                         
 -48   2   7        154.87        153.73       743.74 o                         
 -46   2   7      13573.42      15146.79       825.51 o                         
 -44   2   7       3675.26       3629.58       751.15 o                         
 -42   2   7      40382.70      42870.04      1973.50 o                         
 -40   2   7        132.65        366.79       679.25 o                         
 -38   2   7       1906.40       2552.30       720.01 o                         
 -36   2   7        441.26        891.92       704.96 o                         
 -34   2   7      94924.68      86751.98      9455.17 o                         
 -32   2   7       2194.50       1755.76       640.56 o                         
 -30   2   7       5619.18       5652.65       622.66 o                         
 -28   2   7      32246.18      30399.99      1725.99 o                         
 -26   2   7     127014.61     107963.17      5446.87 o                         
 -24   2   7       8256.07       7597.91       710.21 o                         
 -22   2   7      56359.38      48779.04      3728.58 o                         
 -20   2   7        609.63       1025.18       605.52 o                         
 -18   2   7     136676.28     121475.53      1033.95 o                         
 -16   2   7       1947.91       1621.15       477.18 o                         
 -14   2   7     173659.94     166808.50      8085.43 o                         
 -12   2   7      21488.88      21935.92      1606.53 o                         
 -10   2   7      10527.25      10552.74       622.62 o                         
  -8   2   7       7411.87       7009.77       603.81 o                         
  -6   2   7     147088.81     144894.66      1554.11 o                         
  -4   2   7      11659.54      10587.61       617.41 o                         
  -2   2   7      46926.52      41863.25      1075.74 o                         
   0   2   7       9284.28      11461.21      1457.02 o                         
   2   2   7     457059.16     408087.00      3723.36 o                         
   4   2   7      11322.58      10081.16       781.48 o                         
   6   2   7      56191.09      50840.93      2387.86 o                         
   8   2   7       5224.96       5887.27       751.98 o                         
  10   2   7      46401.25      40975.04      1064.41 o                         
  12   2   7       2162.40       1667.02       585.38 o                         
  14   2   7      18378.89      17638.40       645.32 o                         
  16   2   7     108571.09     107492.23      1944.48 o                         
  18   2   7     104800.22      97011.45      3194.65 o                         
  20   2   7     116768.14     116914.94      5533.40 o                         
  22   2   7     169207.42     165035.05      1069.45 o                         
  24   2   7      61079.80      63652.63      1760.80 o                         
  26   2   7       6715.22       7586.07       611.10 o                         
  28   2   7      14807.33      15273.79      1099.15 o                         
  30   2   7     139119.70     147976.92      1016.70 o                         
  32   2   7      22248.12      23806.93       817.26 o                         
  34   2   7      16356.46      16344.73       671.22 o                         
  36   2   7      21346.33      22771.88      1291.45 o                         
  38   2   7       5567.32       5936.78       656.63 o                         
  40   2   7       8088.18       8682.00       675.85 o                         
  42   2   7       3954.35       5239.52       692.56 o                         
  44   2   7       2934.81       3087.62       713.28 o                         
  46   2   7      74652.71      76818.45      8771.44 o                         
  48   2   7         31.71         85.71       703.34 o                         
  50   2   7      55685.96      46818.57       907.93 o                         
  52   2   7        366.11        383.86       762.56 o                         
 -59   3   7       2705.26       2530.52      1044.36 o                         
 -57   3   7       3233.26       2636.62       991.34 o                         
 -55   3   7       2375.65       2184.41      1054.99 o                         
 -53   3   7      54610.11      55983.23      3889.89 o                         
 -51   3   7       4346.66       3834.89       965.14 o                         
 -49   3   7      14978.82      14750.05       927.91 o                         
 -47   3   7      13374.17      13098.15       963.14 o                         
 -45   3   7      26169.29      26000.34      2519.71 o                         
 -43   3   7      21260.50      21361.56      2084.86 o                         
 -41   3   7      25633.95      23228.64      1757.63 o                         
 -39   3   7      16755.64      17430.80      1269.21 o                         
 -37   3   7       9611.29       9376.46       769.60 o                         
 -35   3   7       7988.24       6962.15       836.73 o                         
 -33   3   7      70166.88      78910.92      1069.19 o                         
 -31   3   7       2577.80       2843.42       777.26 o                         
 -29   3   7      39057.89      41472.58       847.33 o                         
 -27   3   7     102162.16      90663.00       958.76 o                         
 -25   3   7     273499.62     240381.20      1524.81 o                         
 -23   3   7      46341.60      38712.61      3815.51 o                         
 -21   3   7      45080.68      37950.72      7206.99 o                         
 -19   3   7       9128.52       8986.31       711.56 o                         
 -17   3   7      68858.09      62580.81      3321.38 o                         
 -15   3   7     102999.98      89209.83     11652.21 o                         
 -13   3   7       4044.57       4018.93       616.74 o                         
 -11   3   7       1452.13       1969.55       532.48 o                         
  -9   3   7     286777.69     283636.69      2934.49 o                         
  -7   3   7      57467.98      58238.88       710.00 o                         
  -5   3   7     266953.16     263660.09      1800.20 o                         
  -3   3   7       1384.06       2534.46       614.02 o                         
  -1   3   7       4626.78       3933.49       763.60 o                         
   1   3   7      72450.07      68052.55      3019.55 o                         
   3   3   7      76486.33      69330.90      1030.72 o                         
   5   3   7      56627.00      49464.88      2918.05 o                         
   7   3   7         69.74       1056.67       826.15 o                         
   9   3   7      16026.42      17250.04       904.20 o                         
  11   3   7     201446.11     183832.94      1443.21 o                         
  13   3   7      18127.95      18162.23       622.50 o                         
  15   3   7      11547.72      11433.62       587.01 o                         
  17   3   7      40961.88      41806.11       704.54 o                         
  19   3   7     135767.83     142437.16      4117.94 o                         
  21   3   7      88035.71      86806.09      4321.53 o                         
  23   3   7      95980.91     100104.27      2428.29 o                         
  25   3   7       7182.92       7224.23       663.58 o                         
  27   3   7      22322.76      23330.50      1644.54 o                         
  29   3   7      11784.83      12998.54       680.10 o                         
  31   3   7      52183.65      58187.85       941.10 o                         
  33   3   7        112.27        145.41       620.39 o                         
  35   3   7       8819.49       9253.26       649.30 o                         
  37   3   7      21724.19      24350.56      1042.43 o                         
  39   3   7      42015.17      45835.40       944.05 o                         
  41   3   7       2368.80       2511.56       691.47 o                         
  43   3   7       3178.32       2955.06       696.53 o                         
  45   3   7       9344.29       8127.76      1530.76 o                         
  47   3   7      11684.52      11819.48       720.19 o                         
  49   3   7      11674.21      10434.89      2396.25 o                         
  51   3   7       3996.39       2393.50       802.62 o                         
 -56   4   7         78.43        774.99      1061.88 o                         
 -54   4   7       5471.92       4493.93      1138.06 o                         
 -52   4   7       5265.91       4941.81      1114.47 o                         
 -50   4   7         48.49        -39.90       964.46 o                         
 -48   4   7       5429.44       5720.88       953.32 o                         
 -46   4   7      38444.55      41025.25      7122.86 o                         
 -44   4   7        767.16       1666.57       983.75 o                         
 -42   4   7      20749.18      22498.42      1095.77 o                         
 -40   4   7       5767.49       6202.87       821.33 o                         
 -38   4   7       6342.77       5759.89       829.36 o                         
 -36   4   7       4277.34       4924.17       786.43 o                         
 -34   4   7      34944.71      34261.80      5272.53 o                         
 -32   4   7      23966.95      24446.01       811.89 o                         
 -30   4   7        123.71        480.53       707.57 o                         
 -28   4   7         64.63        680.20       585.25 o                         
 -26   4   7      76012.66      84059.65       944.96 o                         
 -24   4   7          2.70        124.73       674.42 o                         
 -22   4   7      11527.98      11664.03       695.03 o                         
 -20   4   7         43.48        326.62       651.39 o                         
 -18   4   7      28548.84      28003.94       755.89 o                         
 -16   4   7      39582.86      40170.23       772.94 o                         
 -14   4   7        399.88        591.11       548.50 o                         
 -12   4   7      73049.37      71093.95      2087.42 o                         
 -10   4   7     150595.70     149498.94      1790.95 o                         
  -8   4   7       1127.75       1240.66       546.73 o                         
  -6   4   7     298050.66     299934.53      3490.95 o                         
  -4   4   7        302.74        674.90       518.92 o                         
  -2   4   7      13594.74      14037.73       643.18 o                         
   0   4   7      59994.11      65811.93       959.56 o                         
   2   4   7      13566.29      15499.78       757.28 o                         
   4   4   7      15308.18      17531.73       751.48 o                         
   6   4   7      21687.69      21179.90      4386.69 o                         
   8   4   7       8174.83       6596.22      2410.21 o                         
  10   4   7     323600.12     308973.72      1208.65 o                         
  12   4   7      90070.46      91455.71      4369.07 o                         
  14   4   7      97684.07      95496.83      5773.34 o                         
  16   4   7     160029.77     166642.88      4136.22 o                         
  18   4   7       9387.18       9997.71       541.35 o                         
  20   4   7      39592.48      41780.84      1650.09 o                         
  22   4   7      10516.83      11249.44       623.28 o                         
  24   4   7      23379.80      25488.19       911.98 o                         
  26   4   7      11063.21      12159.36       625.95 o                         
  28   4   7      46299.06      49010.79       982.30 o                         
  30   4   7      26465.11      28610.93       775.45 o                         
  32   4   7      86018.46      91993.52      2321.02 o                         
  34   4   7      25684.96      26376.46      1201.62 o                         
  36   4   7      37201.97      38028.12      3267.39 o                         
  38   4   7     124000.57     124471.37      2012.85 o                         
  40   4   7       3705.04       4061.92       675.34 o                         
  42   4   7      56973.88      58607.66       842.78 o                         
  44   4   7          3.57       -121.81       670.57 o                         
  46   4   7       2651.91       3273.19       705.33 o                         
  48   4   7       2103.56       1273.56       620.52 o                         
  50   4   7       4219.55       3294.53       748.40 o                         
 -55   5   7        255.07       -298.57      1072.66 o                         
 -53   5   7      20641.61      19653.80      1790.90 o                         
 -51   5   7       8317.86       9425.67      1034.75 o                         
 -49   5   7      16834.99      18329.13      2064.67 o                         
 -47   5   7      36218.44      38399.06      1149.81 o                         
 -45   5   7        892.48       1121.43      1015.95 o                         
 -43   5   7      23287.87      27046.13       947.17 o                         
 -41   5   7         67.54        991.32       939.29 o                         
 -39   5   7        754.78       1106.68       836.03 o                         
 -37   5   7         80.69        660.02       795.09 o                         
 -35   5   7       4909.01       5499.34       790.27 o                         
 -33   5   7       8608.52       9270.88       772.80 o                         
 -31   5   7     109704.00     109453.50      7653.72 o                         
 -29   5   7        319.44        818.86       737.50 o                         
 -27   5   7      47967.95      51188.07       929.97 o                         
 -25   5   7      26061.41      26567.77       791.42 o                         
 -23   5   7       4919.59       5301.88       706.35 o                         
 -21   5   7      64455.11      65485.43       863.12 o                         
 -19   5   7      13222.59      12931.57       688.41 o                         
 -17   5   7      21612.46      23739.55       677.62 o                         
 -15   5   7       3370.68       3391.90       563.52 o                         
 -13   5   7       5578.62       5528.69       564.59 o                         
 -11   5   7      30407.72      31129.02       618.23 o                         
  -9   5   7      74288.55      73633.85       733.12 o                         
  -7   5   7       1249.27       1976.42       533.66 o                         
  -5   5   7     101767.47     102244.09      1598.19 o                         
  -3   5   7      52822.64      55106.54      1087.76 o                         
  -1   5   7      26354.85      26748.40      1064.32 o                         
   1   5   7      60675.21      65838.62      2260.32 o                         
   3   5   7        104.47       -322.94       740.92 o                         
   5   5   7      10739.11       9758.00       705.36 o                         
   7   5   7         82.84       -165.24       580.57 o                         
   9   5   7       1209.16       2297.76       835.60 o                         
  11   5   7      14091.16      14477.50      1127.16 o                         
  13   5   7     129320.24     132831.11      5348.65 o                         
  15   5   7      18282.44      17677.90      1221.31 o                         
  17   5   7     184081.09     186286.25      1431.73 o                         
  19   5   7       3479.75       3898.86       580.16 o                         
  21   5   7      26100.71      28237.16       989.79 o                         
  23   5   7      31864.83      34106.52      1173.97 o                         
  25   5   7       1845.21       2287.20       610.75 o                         
  27   5   7      12471.62      13439.91       691.33 o                         
  29   5   7       1171.09       1428.18       666.66 o                         
  31   5   7       2394.49       2441.51       677.82 o                         
  33   5   7      10582.97      10364.88       693.95 o                         
  35   5   7        616.34        619.76       686.10 o                         
  37   5   7       7585.33       7700.19       687.36 o                         
  39   5   7      10596.06      10047.43       788.19 o                         
  41   5   7        130.08        195.81       686.57 o                         
  43   5   7       7424.51       5450.75       877.46 o                         
  45   5   7       5879.49       5397.93       754.30 o                         
  47   5   7        495.93       -290.35       776.13 o                         
 -52   6   7         16.65       -420.68      1067.86 o                         
 -50   6   7        252.13        967.53      1050.37 o                         
 -48   6   7       9106.93       7786.69      1006.68 o                         
 -46   6   7        558.13       1904.05       944.95 o                         
 -44   6   7        800.52       1722.77       928.93 o                         
 -42   6   7       3975.63       4418.99       920.03 o                         
 -40   6   7      12525.39      12301.81      2109.41 o                         
 -38   6   7        804.92        823.97       862.18 o                         
 -36   6   7      18022.23      18305.06      2849.94 o                         
 -34   6   7         92.70        195.02       816.64 o                         
 -32   6   7      13586.04      15596.23       822.48 o                         
 -30   6   7       2111.45       2295.05       763.02 o                         
 -28   6   7      30671.18      33726.13      1271.39 o                         
 -26   6   7       1475.59       1899.73       720.99 o                         
 -24   6   7       2631.63       2710.20       718.06 o                         
 -22   6   7        946.47       1170.17       695.00 o                         
 -20   6   7      54925.04      51793.74      1974.53 o                         
 -18   6   7         79.48         66.95       629.52 o                         
 -16   6   7       8429.74       8016.65       599.62 o                         
 -14   6   7       6579.67       6430.36       573.72 o                         
 -12   6   7      23242.98      24758.10       686.05 o                         
 -10   6   7       5799.26       6617.94       570.26 o                         
  -8   6   7        191.11       1020.11       538.92 o                         
  -6   6   7      64955.14      65865.23       847.58 o                         
  -4   6   7      64966.37      64569.20      1125.72 o                         
  -2   6   7      64897.30      66409.65       870.51 o                         
   0   6   7      19251.42      20531.45       680.15 o                         
   2   6   7      14928.36      15102.17       807.31 o                         
   4   6   7      34690.33      29808.99       763.63 o                         
   6   6   7        287.28        364.63       612.63 o                         
   8   6   7     100267.66      96068.60      1085.85 o                         
  10   6   7      20919.61      21001.55       874.60 o                         
  12   6   7         43.19        342.55       821.62 o                         
  14   6   7      53970.03      55514.98      1001.58 o                         
  16   6   7       8143.92       8566.64       658.28 o                         
  18   6   7      13563.55      15890.93       690.68 o                         
  20   6   7      28748.19      29935.51       682.38 o                         
  22   6   7        228.13       1312.38       594.94 o                         
  24   6   7     115341.63     118948.14      4732.59 o                         
  26   6   7        421.67       1090.08       614.70 o                         
  28   6   7      39321.87      41598.04       828.68 o                         
  30   6   7       1275.03       1733.54       599.11 o                         
  32   6   7         60.37        688.34       613.54 o                         
  34   6   7       1247.44       1423.94       573.18 o                         
  36   6   7        755.98        725.62       665.90 o                         
  38   6   7       9614.46       9767.22       771.47 o                         
  40   6   7       8255.71       8629.98       776.84 o                         
  42   6   7      12790.61      12128.31      1063.48 o                         
  44   6   7      13084.47      10723.69      1578.85 o                         
 -49   7   7      10339.07       9879.99      1467.71 o                         
 -47   7   7      10061.40      10214.99      1036.20 o                         
 -45   7   7        133.99        644.51       974.33 o                         
 -43   7   7      72226.37      75094.48      2439.28 o                         
 -41   7   7       1011.60       1897.45       944.01 o                         
 -39   7   7     100457.70      93888.69      2377.85 o                         
 -37   7   7      11335.99      11773.57       902.13 o                         
 -35   7   7      49156.30      51773.18       988.00 o                         
 -33   7   7        458.22        561.51       837.85 o                         
 -31   7   7      26502.42      27958.36       865.01 o                         
 -29   7   7      48084.20      50557.99       907.98 o                         
 -27   7   7      55934.95      56360.53       913.17 o                         
 -25   7   7     107127.07     106017.72      1811.60 o                         
 -23   7   7     102233.18      99476.02      1390.92 o                         
 -21   7   7      43987.14      44291.84       812.16 o                         
 -19   7   7      32736.00      33159.58      1074.17 o                         
 -17   7   7      12048.45      11638.20       635.99 o                         
 -15   7   7       7228.46       7434.31       522.10 o                         
 -13   7   7      90580.80      92251.03      1490.70 o                         
 -11   7   7      16340.62      17200.83       613.41 o                         
  -9   7   7     332902.06     348343.62      8063.03 o                         
  -7   7   7        129.61        101.77       572.43 o                         
  -5   7   7     121943.96     131336.62      1400.03 o                         
  -3   7   7        438.46        885.93       527.27 o                         
  -1   7   7      14373.72      15143.91       737.98 o                         
   1   7   7      85373.49      88671.05      2061.39 o                         
   3   7   7       5086.20       3092.87      2841.93 o                         
   5   7   7     177388.92     156815.84       851.22 o                         
   7   7   7      34730.92      29458.30       897.87 o                         
   9   7   7      76804.27      70398.67       939.31 o                         
  11   7   7      51414.77      48227.23      2429.26 o                         
  13   7   7      20300.55      19219.91       880.22 o                         
  15   7   7         68.51        694.74       646.91 o                         
  17   7   7      31160.15      32683.21      1185.54 o                         
  19   7   7      40130.27      40082.87      1153.82 o                         
  21   7   7      79601.00      87659.91      3175.93 o                         
  23   7   7      30735.59      31612.80       808.83 o                         
  25   7   7      42546.99      44627.96      1328.59 o                         
  27   7   7        383.17        566.08       595.62 o                         
  29   7   7         63.13        775.00       645.44 o                         
  31   7   7       1599.73       2433.13       592.02 o                         
  33   7   7       3852.78       4038.67       667.05 o                         
  35   7   7      39742.24      37902.25      1063.54 o                         
  37   7   7       1008.73       1136.71       695.59 o                         
  39   7   7      27755.84      25529.92      1707.49 o                         
  41   7   7       5220.58       4384.52       743.68 o                         
 -44   8   7        585.67       1019.46      1016.39 o                         
 -42   8   7       9882.14      10395.91      1002.35 o                         
 -40   8   7          3.41        861.23       969.78 o                         
 -38   8   7       2684.80       2971.48       926.76 o                         
 -36   8   7       3772.61       4533.04       919.71 o                         
 -34   8   7      25133.08      22879.29      1943.14 o                         
 -32   8   7       2541.80       2686.56       848.00 o                         
 -30   8   7        218.06       1366.68       950.87 o                         
 -28   8   7        133.07       1183.35      1156.54 o                         
 -26   8   7      36063.75      35044.79       864.96 o                         
 -24   8   7        132.75        598.97       610.53 o                         
 -22   8   7       5766.18       5742.09       720.35 o                         
 -20   8   7       3280.53       4034.27       701.26 o                         
 -18   8   7      36146.14      35743.60      1193.12 o                         
 -16   8   7       1244.40       1522.95       637.08 o                         
 -14   8   7      17490.07      17181.82       639.63 o                         
 -12   8   7        325.78        665.13       623.61 o                         
 -10   8   7      18927.13      19560.17       798.23 o                         
  -8   8   7      10731.41      10971.76       620.49 o                         
  -6   8   7      56359.14      58097.05       735.86 o                         
  -4   8   7      11719.01      13170.54       542.96 o                         
  -2   8   7        730.22       1220.09       714.29 o                         
   0   8   7        629.94       1523.32       766.02 o                         
   2   8   7      64270.94      60447.91       751.19 o                         
   4   8   7        108.43        590.53       716.03 o                         
   6   8   7       1575.96       2358.48      1021.65 o                         
   8   8   7       1441.30       1609.43       830.81 o                         
  10   8   7      35147.36      31564.15       875.53 o                         
  12   8   7       9283.35       8939.25       678.21 o                         
  14   8   7      13726.71      14372.29       759.79 o                         
  16   8   7         32.04       -343.00       690.50 o                         
  18   8   7       9179.39      10260.15       702.46 o                         
  20   8   7       1663.31       1793.95       696.08 o                         
  22   8   7      21772.55      22436.12      1027.23 o                         
  24   8   7       1186.71       1733.73       636.09 o                         
  26   8   7        698.19       1310.67       635.97 o                         
  28   8   7       9813.53       9311.03       672.91 o                         
  30   8   7       9284.75       9308.31       709.08 o                         
  32   8   7       2310.44       2279.64       671.70 o                         
  34   8   7        843.77        979.39       740.81 o                         
  36   8   7        318.41       1048.79       699.94 o                         
 -39   9   7      32859.72      29505.07      1499.76 o                         
 -37   9   7       1378.95       2805.22       974.99 o                         
 -35   9   7      46107.62      44466.83      1057.05 o                         
 -33   9   7      23954.32      24270.08      1052.08 o                         
 -31   9   7      10263.62       9072.81      1283.41 o                         
 -29   9   7       7359.53       6268.16       851.33 o                         
 -27   9   7       1469.88       2200.63       831.16 o                         
 -25   9   7         42.85        117.30       791.58 o                         
 -23   9   7      14163.61      12916.10      1094.05 o                         
 -21   9   7      30745.58      29734.38      1560.90 o                         
 -19   9   7      31406.86      30338.95      1574.40 o                         
 -17   9   7     113736.31     112304.86      5892.55 o                         
 -15   9   7       4796.17       6014.67       664.92 o                         
 -13   9   7     103617.95     108233.66      3561.66 o                         
 -11   9   7      23861.71      24052.66      1003.33 o                         
  -9   9   7      18853.52      19284.22       802.85 o                         
  -7   9   7      21508.93      22012.08       678.66 o                         
  -5   9   7       2224.29       3166.66       592.22 o                         
  -3   9   7       2872.09       2661.63       752.83 o                         
  -1   9   7      39501.05      39348.03      1528.48 o                         
   1   9   7       5111.02       4363.20      2129.45 o                         
   3   9   7      71590.84      71765.73      1334.41 o                         
   5   9   7      36882.93      36503.06      1283.41 o                         
   7   9   7      11317.04      10674.61      1135.17 o                         
   9   9   7      78311.91      74339.59      1589.91 o                         
  11   9   7      15154.25      13568.65      3938.19 o                         
  13   9   7      28941.49      28157.96      1016.64 o                         
  15   9   7       7409.80       7310.73       767.69 o                         
  17   9   7       1229.03       1368.34       714.53 o                         
  19   9   7       4132.51       4449.65       831.82 o                         
  21   9   7       4331.32       4278.44       801.85 o                         
  23   9   7       1209.89       1237.62       671.96 o                         
  25   9   7      20854.84      17332.86      1045.54 o                         
  27   9   7       8504.46       7583.54       758.79 o                         
  29   9   7      12617.78      11134.45       779.90 o                         
  31   9   7      24290.69      21786.95      1289.68 o                         
 -30  10   7        436.08        619.80       936.46 o                         
 -28  10   7       2455.44       2019.45       888.14 o                         
 -26  10   7       3572.18       3330.91       896.33 o                         
 -24  10   7      15301.55      11865.71      3688.62 o                         
 -22  10   7        839.37       2028.20       799.30 o                         
 -20  10   7      36658.11      33806.93      3487.38 o                         
 -18  10   7      16361.64      17254.81      1086.57 o                         
 -16  10   7        931.07       1319.59       767.66 o                         
 -14  10   7      14300.27      15269.39       730.45 o                         
 -12  10   7      14836.55      14817.08      1034.94 o                         
 -10  10   7        194.15        679.89       725.06 o                         
  -8  10   7         48.37        475.07       735.79 o                         
  -6  10   7       2241.65       2689.85       660.51 o                         
  -4  10   7      23140.09      24959.32      1216.37 o                         
  -2  10   7      35351.25      31852.95      7148.30 o                         
   0  10   7       3552.77       2546.64      1639.72 o                         
   2  10   7      40767.92      40063.79       879.26 o                         
   4  10   7      22366.94      22545.50      1796.91 o                         
   6  10   7       8204.07       8560.52      1203.28 o                         
   8  10   7      32372.81      29442.32       956.26 o                         
  10  10   7         21.86        355.65       752.24 o                         
  12  10   7         40.37         46.22       814.97 o                         
  14  10   7       1382.81       1743.31       802.78 o                         
  16  10   7       2889.38       3204.56       820.99 o                         
  18  10   7       8946.05       7648.56       799.10 o                         
  20  10   7      16744.44      16784.82      1185.22 o                         
  22  10   7       1616.97       1961.32       738.93 o                         
  24  10   7      61186.48      49207.62      1944.48 o                         
 -17  11   7       1909.26       1984.63       864.98 o                         
 -15  11   7       1581.17       1611.14       845.95 o                         
 -13  11   7       4253.71       3850.41       764.19 o                         
 -11  11   7      11282.55      12124.15       779.86 o                         
  -9  11   7       1067.35       1532.95       813.98 o                         
  -7  11   7       1840.58       1908.88       717.92 o                         
  -5  11   7       7297.05       6966.68       959.94 o                         
  -3  11   7      23044.46      17983.49      6476.64 o                         
  -1  11   7       6694.21       6697.93       883.54 o                         
   1  11   7       5501.74       5048.87       873.18 o                         
   3  11   7        375.40        846.44      1100.61 o                         
   5  11   7       8466.19       8274.89      1272.06 o                         
   7  11   7       6549.77       6404.73       890.46 o                         
   9  11   7      12803.14      11780.37      1156.54 o                         
  11  11   7         30.10         44.38      1083.29 o                         
 -60   0   8      39995.19      37956.54      2144.14 o                         
 -58   0   8        755.69       1282.35      1331.66 o                         
 -56   0   8       1749.66       1837.89      1279.09 o                         
 -54   0   8       1475.99       3224.40      1262.38 o                         
 -52   0   8        454.39        857.92      1218.01 o                         
 -50   0   8      12054.75      13028.49      1583.90 o                         
 -48   0   8      51269.30      55838.68      4172.75 o                         
 -46   0   8     101238.49      98556.23      2840.60 o                         
 -44   0   8      84312.99      83621.68      4300.29 o                         
 -42   0   8     102823.52      90934.95      3651.91 o                         
 -40   0   8       1866.63       1832.30      1050.10 o                         
 -38   0   8      43016.27      48170.74      1202.14 o                         
 -36   0   8     181463.44     167343.41      1603.76 o                         
 -34   0   8      89190.69      98357.84      1361.73 o                         
 -32   0   8     139252.27     137452.38      1522.89 o                         
 -30   0   8     242470.34     210398.19      1880.35 o                         
 -28   0   8        915.05       2080.50       904.95 o                         
 -26   0   8     105155.93      94897.68      1191.55 o                         
 -24   0   8        255.55        334.82       758.24 o                         
 -22   0   8      53229.29      47287.69      1684.73 o                         
 -20   0   8     439922.19     425825.22      2351.21 o                         
 -18   0   8      15255.14      14453.94      3118.38 o                         
 -16   0   8     533542.69     481220.00      4523.32 o                         
 -14   0   8      12510.80      13714.19      1223.31 o                         
 -12   0   8     107414.76     110772.58      1507.77 o                         
 -10   0   8       2866.93       3066.29       896.12 o                         
  -2   0   8     353774.06     319880.25      3831.53 o                         
   0   0   8    1131364.50    1024631.25     10215.20 o                         
   2   0   8     532725.19     462824.91      4707.62 o                         
   4   0   8     430993.09     362227.47      3633.88 o                         
   6   0   8     348181.94     296446.88      7257.07 o                         
   8   0   8      52013.50      45882.93      2025.28 o                         
  10   0   8     234241.25     208198.06      6160.64 o                         
  12   0   8     235051.98     210399.81      7823.99 o                         
  14   0   8     312155.72     275521.94      1777.48 o                         
  16   0   8       3410.60       3742.27       653.58 o                         
  18   0   8     298449.00     297142.06      1869.27 o                         
  20   0   8      84279.48      77099.84      9698.36 o                         
  22   0   8     164179.83     167359.52      5130.97 o                         
  24   0   8      85484.31      86008.36       981.12 o                         
  26   0   8      55564.74      59042.85       936.36 o                         
  28   0   8     562163.00     592111.56      2994.80 o                         
  30   0   8        863.62       1387.71       966.90 o                         
  32   0   8     139187.91     146248.36      4544.01 o                         
  34   0   8        258.77        383.24       736.37 o                         
  36   0   8        149.54       1163.98       770.90 o                         
  38   0   8       5457.31       6141.16       769.94 o                         
  40   0   8       2223.26       2013.96       883.84 o                         
  42   0   8        277.16        611.47       806.67 o                         
  44   0   8      36755.96      41893.05       950.47 o                         
  46   0   8      22345.61      26060.44      1052.37 o                         
  48   0   8      93816.98     110143.49      4622.15 o                         
  50   0   8       8766.40       6731.45      2259.66 o                         
  52   0   8        774.32        518.29       888.79 o                         
 -61   1   8         91.80        550.83       873.77 o                         
 -59   1   8       2312.82       1461.16       890.23 o                         
 -57   1   8       4875.31       5589.64       893.34 o                         
 -55   1   8      14090.95      16349.68      1120.53 o                         
 -53   1   8      17398.00      16621.23       799.21 o                         
 -51   1   8      10722.25      10486.29       830.80 o                         
 -49   1   8       2647.43       2970.30       777.68 o                         
 -47   1   8      15102.66      14006.81       750.31 o                         
 -45   1   8       2137.00       2614.58       718.60 o                         
 -43   1   8      40559.68      41338.23      3058.55 o                         
 -41   1   8       1241.51       1871.25       713.88 o                         
 -39   1   8       6200.86       6197.96       736.66 o                         
 -37   1   8      29096.35      29131.81      1742.18 o                         
 -35   1   8      92832.03      87806.35      7099.81 o                         
 -33   1   8      17399.04      14278.99       651.93 o                         
 -31   1   8        121.41        657.20       610.50 o                         
 -29   1   8       8276.19       7222.53       593.48 o                         
 -27   1   8      94354.66      75295.04      3069.50 o                         
 -25   1   8      50211.71      45421.56      4301.87 o                         
 -23   1   8      28147.84      24144.26      1404.85 o                         
 -21   1   8      10846.22       9726.78       607.95 o                         
 -19   1   8      52319.65      47981.62       724.53 o                         
 -17   1   8      43326.00      38691.55       701.66 o                         
 -15   1   8      42565.23      38506.78      3078.11 o                         
 -13   1   8        137.62        370.07       550.14 o                         
 -11   1   8      92130.82      95314.23      1542.50 o                         
  -9   1   8      65391.59      61743.59      2662.31 o                         
  -7   1   8     149306.44     141165.73      5106.93 o                         
  -5   1   8      98943.94      92401.52      1617.28 o                         
  -3   1   8        129.98        518.17       815.99 o                         
  -1   1   8      80060.90      69962.54      1374.22 o                         
   1   1   8     304475.81     269272.75      2594.20 o                         
   3   1   8      13918.20      12397.17       642.41 o                         
   5   1   8      20312.42      17984.43       531.02 o                         
   7   1   8      44818.23      41039.44       609.34 o                         
   9   1   8     120934.93     110424.88      2009.44 o                         
  11   1   8      18926.68      16715.21       538.12 o                         
  13   1   8      21801.87      20290.65       684.76 o                         
  15   1   8      24153.11      23615.94      1034.77 o                         
  17   1   8      54564.37      50254.23       601.94 o                         
  19   1   8      66731.86      67420.88      1569.27 o                         
  21   1   8     120369.09     117828.04      4202.58 o                         
  23   1   8        992.73       1126.50       500.82 o                         
  25   1   8        141.84        338.31       536.81 o                         
  27   1   8      43327.51      45965.89       865.31 o                         
  29   1   8      48727.56      48805.62      3570.14 o                         
  31   1   8      24578.83      26573.29       602.84 o                         
  33   1   8       1971.94       2818.30       528.23 o                         
  35   1   8        388.52        633.82       533.14 o                         
  37   1   8      32753.20      34502.79      2791.69 o                         
  39   1   8       1387.80       1694.07       567.92 o                         
  41   1   8      13694.50      16017.48       628.02 o                         
  43   1   8      15138.16      15168.13      1392.90 o                         
  45   1   8      11463.25      12645.63       616.33 o                         
  47   1   8      18962.92      19627.40      1209.09 o                         
  49   1   8      11560.36      11533.95      2955.43 o                         
  51   1   8       4417.32       3365.53       886.71 o                         
 -60   2   8       2397.02       2033.88       973.03 o                         
 -58   2   8        591.60        332.02       895.63 o                         
 -56   2   8      28201.10      28307.69      2593.19 o                         
 -54   2   8       9457.86       8537.77       936.23 o                         
 -52   2   8      30956.64      26978.71       877.58 o                         
 -50   2   8      23834.24      26328.29      2045.20 o                         
 -48   2   8       2121.10       2612.54       795.75 o                         
 -46   2   8      32692.12      33538.31      1763.37 o                         
 -44   2   8       4506.13       4361.97       773.68 o                         
 -42   2   8      12400.79      12463.83       835.24 o                         
 -40   2   8        771.14        910.74       678.66 o                         
 -38   2   8      11715.26      10663.09       973.45 o                         
 -36   2   8       1666.08       1696.15       701.81 o                         
 -34   2   8      68039.14      63827.15      5814.28 o                         
 -32   2   8       3325.05       3040.42       616.97 o                         
 -30   2   8      93134.01      78002.77      4052.44 o                         
 -28   2   8     137824.64     118220.88      1055.65 o                         
 -26   2   8      24020.64      20739.85      1268.47 o                         
 -24   2   8     133354.42     113173.32      1033.43 o                         
 -22   2   8      10955.55       8732.98       622.78 o                         
 -20   2   8      35385.70      32435.19      3306.13 o                         
 -18   2   8      26071.39      25451.15      1249.88 o                         
 -16   2   8      34414.03      31202.99      2230.06 o                         
 -14   2   8      51492.22      55094.03       781.77 o                         
 -12   2   8     105665.15     100872.70       947.67 o                         
 -10   2   8      28806.76      29112.02       671.97 o                         
  -8   2   8     248869.64     245319.62      1870.48 o                         
  -6   2   8      84246.04      79675.45       918.87 o                         
  -4   2   8      25377.26      21904.26       640.37 o                         
  -2   2   8      39450.78      34919.82       836.21 o                         
   0   2   8       1147.76       1965.85      1061.72 o                         
   2   2   8      24056.72      23574.50       668.78 o                         
   4   2   8      29446.55      28723.70       885.85 o                         
   6   2   8      66196.02      62115.41      1670.70 o                         
   8   2   8      76064.85      74832.61      1185.35 o                         
  10   2   8     159306.39     150726.95      3954.66 o                         
  12   2   8       5674.52       4896.97       532.45 o                         
  14   2   8     253223.20     250752.98      7586.04 o                         
  16   2   8      70409.38      69600.83       889.61 o                         
  18   2   8      76224.46      75713.43      2572.94 o                         
  20   2   8     124602.55     123925.07      3345.97 o                         
  22   2   8      22551.88      21086.27      1544.03 o                         
  24   2   8      47947.65      47299.20      1977.44 o                         
  26   2   8      24765.51      26439.81      1042.62 o                         
  28   2   8       4739.88       5820.71       612.93 o                         
  30   2   8      34663.17      33867.36      2163.34 o                         
  32   2   8      20492.12      21259.98      2013.90 o                         
  34   2   8       7615.01       8634.03       679.45 o                         
  36   2   8      50283.06      57662.95       911.67 o                         
  38   2   8        380.63        848.93       637.64 o                         
  40   2   8      19035.96      22284.20       697.64 o                         
  42   2   8       7582.06       8267.51       694.71 o                         
  44   2   8        203.74        144.07       710.17 o                         
  46   2   8       3889.05       3315.85       802.64 o                         
  48   2   8        509.42        471.33       699.27 o                         
  50   2   8       1297.43       1020.87       724.78 o                         
  52   2   8       1825.64       1388.63       752.03 o                         
 -59   3   8       2174.27       2200.59      1256.56 o                         
 -57   3   8       1130.92        675.69       985.62 o                         
 -55   3   8       1552.66       1389.53      1145.61 o                         
 -53   3   8      11475.82      10983.53       966.64 o                         
 -51   3   8        815.44        504.99       968.24 o                         
 -49   3   8      35085.35      38366.66      3043.46 o                         
 -47   3   8        605.38       1006.16       858.23 o                         
 -45   3   8      11564.17      11470.65      1085.07 o                         
 -43   3   8        257.83        452.27       850.37 o                         
 -41   3   8         20.05        484.13       780.02 o                         
 -39   3   8      20282.67      23262.03      1244.68 o                         
 -37   3   8        860.50       1343.21       771.72 o                         
 -35   3   8       3751.24       2859.59       766.68 o                         
 -33   3   8      20429.94      17585.95       789.08 o                         
 -31   3   8        776.71        977.41       700.38 o                         
 -29   3   8       3271.73       3462.61       691.72 o                         
 -27   3   8        301.31        904.25       672.17 o                         
 -25   3   8      15357.74      15172.88      1082.42 o                         
 -23   3   8      23599.64      24323.37      1148.52 o                         
 -21   3   8      24894.13      22026.06      1694.07 o                         
 -19   3   8      32670.57      32730.70      2202.23 o                         
 -17   3   8        747.98        863.71       605.78 o                         
 -15   3   8        324.80        415.89       603.55 o                         
 -13   3   8      48535.45      49376.94       774.72 o                         
 -11   3   8       4328.58       4310.85       538.54 o                         
  -9   3   8         17.46        259.99       507.54 o                         
  -7   3   8       1433.74       1154.86       508.88 o                         
  -5   3   8      41400.79      41679.70      1221.60 o                         
  -3   3   8       1999.86       2408.98       567.95 o                         
  -1   3   8         69.80         98.89       681.96 o                         
   1   3   8       1142.68        800.77       670.14 o                         
   3   3   8      12072.10      11005.91       731.55 o                         
   5   3   8        204.29        911.57       843.98 o                         
   7   3   8       8656.51       8683.36       664.53 o                         
   9   3   8         90.17        769.29       821.54 o                         
  11   3   8       3214.10       4082.33       818.46 o                         
  13   3   8      26358.60      26483.53       942.92 o                         
  15   3   8       4102.99       3680.82       561.54 o                         
  17   3   8      25623.37      26325.90       636.02 o                         
  19   3   8       3013.03       2898.88       570.79 o                         
  21   3   8      38786.80      41423.61      1508.87 o                         
  23   3   8       3185.27       3872.40       588.66 o                         
  25   3   8      18544.50      17964.18      1365.09 o                         
  27   3   8       7748.95       8647.51       617.53 o                         
  29   3   8      18092.28      19372.32      2028.84 o                         
  31   3   8      34713.02      35823.09      1026.13 o                         
  33   3   8      29732.64      31764.82      1968.92 o                         
  35   3   8      28600.50      31180.00       820.36 o                         
  37   3   8      17597.64      20283.29      1348.25 o                         
  39   3   8       7209.66       7966.55       673.03 o                         
  41   3   8       1990.83       2285.55       669.06 o                         
  43   3   8       8528.81       9013.55      1232.75 o                         
  45   3   8        261.00        444.40       673.58 o                         
  47   3   8      21361.32      22998.52       749.41 o                         
  49   3   8        219.40         -2.55       757.37 o                         
  51   3   8      19488.13      17878.67      2322.42 o                         
 -56   4   8       1231.86        975.50      1184.56 o                         
 -54   4   8        228.01        457.41      1254.75 o                         
 -52   4   8       5372.65       5826.49      1096.86 o                         
 -50   4   8       3844.76       4225.64       957.41 o                         
 -48   4   8        943.10       1648.01      1043.41 o                         
 -46   4   8       8023.46       6426.57       933.95 o                         
 -44   4   8      25441.15      22909.75       960.74 o                         
 -42   4   8        423.42        241.07       858.31 o                         
 -40   4   8        195.18         -9.29       812.34 o                         
 -38   4   8       2840.88       4064.07       794.77 o                         
 -36   4   8       8602.22       8826.96       782.46 o                         
 -34   4   8       1845.58       1946.93       733.94 o                         
 -32   4   8      17705.26      19279.38       781.90 o                         
 -30   4   8       8156.88       8047.34       733.98 o                         
 -28   4   8      18765.47      18136.92      1082.42 o                         
 -26   4   8        895.63        839.32       681.57 o                         
 -24   4   8      16748.11      15482.86       704.29 o                         
 -22   4   8      10504.48       9741.28       675.66 o                         
 -20   4   8      35019.40      37237.26       765.33 o                         
 -18   4   8      16692.43      15910.81       690.26 o                         
 -16   4   8      73777.66      71002.85      3367.52 o                         
 -14   4   8         29.45        239.05       532.85 o                         
 -12   4   8      18920.77      20310.48       569.16 o                         
 -10   4   8      48060.45      49516.49      1095.36 o                         
  -8   4   8      73506.32      76824.59       904.25 o                         
  -6   4   8        159.37        491.46       523.03 o                         
  -4   4   8      11844.27      11857.20       644.38 o                         
  -2   4   8      16525.09      15524.45       685.95 o                         
   0   4   8     106623.74     110522.05      1153.24 o                         
   2   4   8       5896.71       5770.19       775.14 o                         
   4   4   8      30994.30      30698.16       815.61 o                         
   6   4   8       2526.16       2320.04       728.33 o                         
   8   4   8      28162.74      31144.67      1026.27 o                         
  10   4   8         37.78        471.48       602.65 o                         
  12   4   8      82228.07      85835.77      4616.80 o                         
  14   4   8      33365.85      34758.64      1539.82 o                         
  16   4   8         41.11        537.43       572.93 o                         
  18   4   8      10745.95      11641.19       604.66 o                         
  20   4   8      43626.61      44348.67      1320.28 o                         
  22   4   8       6902.50       8042.11       626.12 o                         
  24   4   8       4697.30       4912.40       634.43 o                         
  26   4   8       3407.69       4349.93       600.30 o                         
  28   4   8      46594.32      45876.24      1642.36 o                         
  30   4   8         16.77        313.65       650.11 o                         
  32   4   8       7601.41       8873.03       744.77 o                         
  34   4   8       4006.59       4417.95       639.24 o                         
  36   4   8       5710.22       6284.52       648.14 o                         
  38   4   8       1182.99       1101.29       682.72 o                         
  40   4   8       6552.65       8429.52       721.60 o                         
  42   4   8        978.20       1284.82       705.10 o                         
  44   4   8       5004.93       3882.79       764.16 o                         
  46   4   8        447.70        446.69       692.30 o                         
  48   4   8      13126.90      11081.54      2643.61 o                         
 -55   5   8      21896.17      20483.87      1130.03 o                         
 -53   5   8         49.68        479.83      1027.40 o                         
 -51   5   8       4986.77       5477.41      1022.50 o                         
 -49   5   8       8136.49       7175.53       996.13 o                         
 -47   5   8      19834.99      16221.19       988.80 o                         
 -45   5   8      49186.54      48979.47      3228.56 o                         
 -43   5   8      37759.39      40488.41      2102.07 o                         
 -41   5   8      25471.33      25224.87      4079.27 o                         
 -39   5   8         78.55        373.99       827.48 o                         
 -37   5   8       1909.65       2163.91       789.13 o                         
 -35   5   8      35953.07      39595.92       877.10 o                         
 -33   5   8        173.17       1282.44       753.63 o                         
 -31   5   8       8782.77       9628.99       743.99 o                         
 -29   5   8       3842.01       4040.09       735.86 o                         
 -27   5   8      68968.58      72127.96      1192.60 o                         
 -25   5   8      12779.15      13658.63       726.01 o                         
 -23   5   8      29933.21      29551.86       765.38 o                         
 -21   5   8      12024.44      12014.85       702.58 o                         
 -19   5   8      52137.84      51380.16       859.39 o                         
 -17   5   8      45030.06      46191.77       887.75 o                         
 -15   5   8      52960.08      52757.26       707.08 o                         
 -13   5   8       3293.77       3820.96       550.52 o                         
 -11   5   8      48617.09      51116.54       726.71 o                         
  -9   5   8      10143.31      10156.68       543.40 o                         
  -7   5   8      65303.68      67579.56       702.36 o                         
  -5   5   8      17908.31      17820.69       567.45 o                         
  -3   5   8      26215.48      26793.39       721.10 o                         
  -1   5   8      14728.73      15062.53       674.65 o                         
   1   5   8     132430.84     141449.38      7520.17 o                         
   3   5   8      13174.17      14321.11       801.16 o                         
   5   5   8         52.24        682.83       693.20 o                         
   7   5   8      20789.49      20326.88      4760.25 o                         
   9   5   8     165032.05     153088.75       821.34 o                         
  11   5   8      73903.90      72059.12       660.42 o                         
  13   5   8      39949.28      42818.46      2745.11 o                         
  15   5   8       5201.73       5262.08       898.54 o                         
  17   5   8      14085.30      15571.30       634.66 o                         
  19   5   8      25914.03      27504.32       842.08 o                         
  21   5   8       3741.59       3834.55       646.79 o                         
  23   5   8       1256.09       1285.70       592.37 o                         
  25   5   8      47531.96      48402.44      1224.83 o                         
  27   5   8        965.38       1756.74       657.23 o                         
  29   5   8      89481.28      95199.93      5378.45 o                         
  31   5   8        395.00        349.44       621.74 o                         
  33   5   8       2260.20       2865.41       639.74 o                         
  35   5   8      10463.63      11169.58       726.24 o                         
  37   5   8      11907.08      12429.35       686.95 o                         
  39   5   8      34860.39      37170.36      1278.84 o                         
  41   5   8        807.34        691.78       727.11 o                         
  43   5   8       9909.35      10486.42       747.74 o                         
  45   5   8      11611.84      11441.68       773.03 o                         
  47   5   8       1668.97       1300.02       738.65 o                         
 -52   6   8      40852.49      42528.29      1175.49 o                         
 -50   6   8      13519.72      13713.00      1048.74 o                         
 -48   6   8         32.39       -707.58      1026.88 o                         
 -46   6   8      16566.60      16039.98      2166.17 o                         
 -44   6   8      13333.29      13919.72       979.77 o                         
 -42   6   8      17175.19      16704.84      2246.30 o                         
 -40   6   8         12.49        563.21      1186.59 o                         
 -38   6   8      37562.78      36335.35      2853.95 o                         
 -36   6   8      22199.31      21961.58       876.41 o                         
 -34   6   8      83768.04      82744.02      5920.25 o                         
 -32   6   8        931.52       1316.12       785.88 o                         
 -30   6   8      47271.45      42155.30      6133.26 o                         
 -28   6   8     108043.20     102891.92      1036.39 o                         
 -26   6   8       6515.55       7472.63       718.17 o                         
 -24   6   8     147567.14     148147.91      1125.17 o                         
 -22   6   8       2463.04       2812.03       691.65 o                         
 -20   6   8      14131.12      13026.95       707.98 o                         
 -18   6   8      20894.99      22006.87       847.19 o                         
 -16   6   8        335.61        592.14       566.76 o                         
 -14   6   8      13605.33      14416.94       606.07 o                         
 -12   6   8     173596.98     180066.75      5120.92 o                         
 -10   6   8      21164.42      21837.13       615.87 o                         
  -8   6   8     394307.81     418276.53      5956.92 o                         
  -6   6   8      89316.53      92081.12      1860.54 o                         
  -4   6   8     111760.40     116089.57      1669.13 o                         
  -2   6   8      49491.11      50382.55      1138.32 o                         
   0   6   8       2090.22       2795.18       608.41 o                         
   2   6   8      69659.84      71515.92      3309.35 o                         
   4   6   8        520.78       1213.62       718.91 o                         
   6   6   8     108354.27     100124.95       763.28 o                         
   8   6   8     104431.52      94225.86       732.26 o                         
  10   6   8     119217.69     124536.29      2414.57 o                         
  12   6   8      52865.38      53146.53      2319.09 o                         
  14   6   8     109617.10     114582.32      3533.05 o                         
  16   6   8      21765.80      22630.29       906.70 o                         
  18   6   8      23575.22      23129.73      2106.08 o                         
  20   6   8     102079.46     105231.04      3898.78 o                         
  22   6   8       1373.93       2123.20       601.17 o                         
  24   6   8      38966.91      39366.63      1233.41 o                         
  26   6   8      22907.36      24014.96       614.09 o                         
  28   6   8       1278.95       1699.87       574.60 o                         
  30   6   8      17014.07      18399.38       614.86 o                         
  32   6   8      10115.87      10746.97       624.74 o                         
  34   6   8        643.43        900.92       617.91 o                         
  36   6   8      88421.92      85642.04      2518.74 o                         
  38   6   8       1345.57       1956.26       704.56 o                         
  40   6   8      41187.66      39454.51      2733.86 o                         
  42   6   8       4952.18       5283.92       777.99 o                         
  44   6   8        233.08        255.96       751.41 o                         
 -47   7   8        630.95       1452.59      1610.61 o                         
 -45   7   8       1124.13       1954.45       964.21 o                         
 -43   7   8       9996.22      11255.57       956.73 o                         
 -41   7   8       7112.21       5761.60      1077.74 o                         
 -39   7   8        344.49        767.98       993.67 o                         
 -37   7   8       9629.09       9102.77       908.14 o                         
 -35   7   8      27849.75      30316.12       911.85 o                         
 -33   7   8       2191.19       2533.37      1223.31 o                         
 -31   7   8      14470.15      14028.74       816.84 o                         
 -29   7   8      24102.24      24111.39       831.48 o                         
 -27   7   8       3510.52       3610.45       783.26 o                         
 -25   7   8       2416.37       2795.22       735.46 o                         
 -23   7   8       3353.71       3583.42       734.55 o                         
 -21   7   8       3402.41       4106.29       714.55 o                         
 -19   7   8       3153.91       3769.54       645.97 o                         
 -17   7   8       1725.09       2133.94       590.25 o                         
 -15   7   8      18145.84      19339.75       613.48 o                         
 -13   7   8      10300.35      10527.31       588.71 o                         
 -11   7   8       2058.54       2579.82       493.89 o                         
  -9   7   8      15596.12      17232.12       604.46 o                         
  -7   7   8      38992.24      41368.38      1172.96 o                         
  -5   7   8       5025.29       5126.68       551.94 o                         
  -3   7   8      16386.65      17212.09       694.89 o                         
  -1   7   8      33329.37      35012.11       760.73 o                         
   1   7   8      12652.05      13281.23       688.38 o                         
   3   7   8        457.78        446.31       763.95 o                         
   5   7   8       9418.95       5812.10      5323.28 o                         
   7   7   8      11190.65       8264.65      2899.60 o                         
   9   7   8       8757.43       8169.25      5318.61 o                         
  11   7   8        386.31       1138.23       927.87 o                         
  13   7   8      22888.35      22577.89       943.53 o                         
  15   7   8      18998.47      19487.36       892.49 o                         
  17   7   8       1389.39       1242.34       676.15 o                         
  19   7   8       3254.51       3917.20       692.27 o                         
  21   7   8      31331.37      32084.02      1075.23 o                         
  23   7   8       3693.16       4026.21       570.57 o                         
  25   7   8       2296.99       2557.89       660.68 o                         
  27   7   8       9171.02       8227.69       570.77 o                         
  29   7   8       8950.12       8898.85       609.92 o                         
  31   7   8        578.42       1574.34       606.85 o                         
  33   7   8       3127.39       3520.97       625.75 o                         
  35   7   8       8883.20       9081.20       711.29 o                         
  37   7   8       3213.14       3186.69       701.99 o                         
  39   7   8        614.86        803.57       786.34 o                         
 -44   8   8       3400.08       3460.83      1017.04 o                         
 -42   8   8      67882.37      67393.93      1141.65 o                         
 -40   8   8        650.93        718.04      1370.88 o                         
 -38   8   8      77424.37      77187.62      1222.64 o                         
 -36   8   8      12364.67      13245.86       919.27 o                         
 -34   8   8      14237.16      15394.66      1007.63 o                         
 -32   8   8       7175.50       8761.72       848.48 o                         
 -30   8   8       3941.48       4528.79       812.10 o                         
 -28   8   8       5526.50       5841.52       820.04 o                         
 -26   8   8      32838.02      31278.51       855.76 o                         
 -24   8   8      55029.83      55064.73       904.25 o                         
 -22   8   8      90581.04      89166.08      1405.61 o                         
 -20   8   8     132683.03     130586.73      2150.71 o                         
 -18   8   8      22781.51      20940.52      1132.58 o                         
 -16   8   8      92046.21      96120.98      3542.58 o                         
 -14   8   8      21675.63      23270.90       639.73 o                         
 -12   8   8      62293.30      65103.95      2436.12 o                         
 -10   8   8      45647.75      46894.62      2001.64 o                         
  -8   8   8     113024.82     121066.25      3037.93 o                         
  -6   8   8          0.16        816.10       607.15 o                         
  -4   8   8     183573.03     198204.16      2833.77 o                         
  -2   8   8        575.42       1012.62       715.13 o                         
   0   8   8      95208.37      99714.82      2451.15 o                         
   2   8   8     139350.30     139108.75      3980.15 o                         
   4   8   8       5911.68       3722.66      2514.07 o                         
   6   8   8     201204.14     211439.81      2222.93 o                         
   8   8   8       1201.33       2214.48       959.88 o                         
  10   8   8      53440.78      50904.11      1029.07 o                         
  12   8   8         21.67        503.16       841.32 o                         
  14   8   8        581.78       1239.72       670.13 o                         
  16   8   8       1305.87       1460.66       693.53 o                         
  18   8   8      24170.92      23762.24       801.24 o                         
  20   8   8       5618.07       6229.03       728.79 o                         
  22   8   8     112537.50     115453.18      3479.16 o                         
  24   8   8      32100.70      32839.07       785.14 o                         
  26   8   8      60395.10      56891.00      3564.55 o                         
  28   8   8      34621.57      32010.49      1350.88 o                         
  30   8   8         66.25        108.42       669.52 o                         
  32   8   8      19503.28      18228.73       967.89 o                         
  34   8   8       7525.99       6007.66       724.48 o                         
  36   8   8      10265.68       9548.84      1118.71 o                         
 -37   9   8       4773.10       4000.33       966.23 o                         
 -35   9   8        179.68         20.80       935.18 o                         
 -33   9   8       4856.23       4679.26       907.03 o                         
 -31   9   8       8515.63       7631.56       722.43 o                         
 -29   9   8       2266.36       1775.67       843.35 o                         
 -27   9   8       7972.17       8706.15      1305.45 o                         
 -25   9   8      12600.42      11403.08       844.42 o                         
 -23   9   8        764.27       1396.34       779.58 o                         
 -21   9   8      39659.62      34069.17      3130.00 o                         
 -19   9   8       3274.90       3692.03       735.29 o                         
 -17   9   8         11.32        702.68       667.41 o                         
 -15   9   8       2942.76       4228.71       653.69 o                         
 -13   9   8      25795.69      27779.66       748.90 o                         
 -11   9   8      21838.43      22613.56       723.35 o                         
  -9   9   8          0.76        409.35       635.64 o                         
  -7   9   8       1279.87       1869.47       620.95 o                         
  -5   9   8      31583.51      33508.83       911.93 o                         
  -3   9   8       2880.30       3423.98       832.22 o                         
  -1   9   8       8597.87       9187.05       790.02 o                         
   1   9   8        190.59        848.05       789.33 o                         
   3   9   8      12349.81      11960.05       803.88 o                         
   5   9   8      10878.86      10534.48      1169.23 o                         
   7   9   8      14547.23      12864.82      1131.16 o                         
   9   9   8      10807.87      10864.58       916.39 o                         
  11   9   8      10368.19       6520.70      4588.76 o                         
  13   9   8       2277.73       2300.10       707.35 o                         
  15   9   8      29130.57      27100.88      1109.21 o                         
  17   9   8       1983.60       1240.64       739.54 o                         
  19   9   8          2.12        118.03       783.07 o                         
  21   9   8       4116.26       4445.43       775.55 o                         
  23   9   8      16846.39      16147.52      1116.86 o                         
  25   9   8      16331.42      14507.81       745.00 o                         
  27   9   8       8712.94       8190.68       783.71 o                         
  29   9   8       4645.65       4305.40       781.48 o                         
 -30  10   8      23611.23      19801.05      2315.08 o                         
 -28  10   8         20.36        598.35       946.02 o                         
 -26  10   8      12458.67       9495.62       899.66 o                         
 -24  10   8         70.46        796.92       711.38 o                         
 -22  10   8         56.37        450.89       794.66 o                         
 -20  10   8      22732.24      22439.25      1586.11 o                         
 -18  10   8         29.72        667.18       771.19 o                         
 -16  10   8      42266.41      39530.84      2651.34 o                         
 -14  10   8       4302.34       4877.71       698.46 o                         
 -12  10   8      15438.65      14481.64      1241.39 o                         
 -10  10   8         53.62        523.25       728.93 o                         
  -8  10   8         53.80        489.24       680.86 o                         
  -6  10   8      12376.68      13645.45       921.19 o                         
  -4  10   8       5436.63       5609.00       853.77 o                         
  -2  10   8      33088.40      34791.00       946.71 o                         
   0  10   8      34437.30      30233.27      8949.40 o                         
   2  10   8       6052.64       5093.19      1441.78 o                         
   4  10   8      21107.18      19946.91       847.09 o                         
   6  10   8        577.51       1280.60       941.45 o                         
   8  10   8         13.21        582.28      1200.61 o                         
  10  10   8       5238.20       5170.78       826.12 o                         
  12  10   8       3914.37       3232.51      1434.93 o                         
  14  10   8      28787.14      25290.78       957.93 o                         
  16  10   8        152.95        152.62       777.77 o                         
  18  10   8      13504.94      12073.36      1250.50 o                         
  20  10   8        763.39        916.61       870.46 o                         
  22  10   8         77.68       1053.13       776.70 o                         
 -15  11   8       6672.58       5850.96       698.60 o                         
 -13  11   8         76.98        137.48       782.20 o                         
 -11  11   8         48.86        165.47       757.61 o                         
  -9  11   8       1787.42       1443.20       750.38 o                         
  -7  11   8        848.72        978.63       977.69 o                         
  -5  11   8         70.53        323.64       937.25 o                         
  -3  11   8       2427.97       3019.03       979.26 o                         
  -1  11   8       3634.79       1863.80      1255.78 o                         
   1  11   8       8585.66       7462.28       916.81 o                         
   3  11   8       4914.05       5689.69       871.44 o                         
   5  11   8       3400.89       2533.37      1076.92 o                         
   7  11   8        728.84        972.55      1304.08 o                         
 -59   1   9       5234.27       3067.51       881.58 o                         
 -57   1   9         30.72        600.44       911.25 o                         
 -55   1   9        710.72       1228.47       903.89 o                         
 -53   1   9        471.54        750.72       821.76 o                         
 -51   1   9       3989.13       3434.79       798.68 o                         
 -49   1   9      21618.43      22397.31      2439.60 o                         
 -47   1   9      10381.67      11096.10      1314.44 o                         
 -45   1   9     122667.11     117845.02      8944.74 o                         
 -43   1   9       5822.90       6596.39       771.79 o                         
 -41   1   9      59850.01      61343.35      3973.79 o                         
 -39   1   9       5605.46       5405.84       712.78 o                         
 -37   1   9        159.87        689.87       714.60 o                         
 -35   1   9      64161.97      57647.43      2317.04 o                         
 -33   1   9      26631.85      26737.35      1009.71 o                         
 -31   1   9      17959.07      16129.62       704.35 o                         
 -29   1   9     143792.02     138433.83      1084.63 o                         
 -27   1   9       4619.82       3603.76       571.64 o                         
 -25   1   9      94390.77      77170.62      5599.47 o                         
 -23   1   9      72112.85      62410.04      7922.92 o                         
 -21   1   9      30701.89      30104.38      3452.42 o                         
 -19   1   9     286537.19     272407.44      1659.95 o                         
 -17   1   9       9436.92       8906.65       588.72 o                         
 -15   1   9     253907.14     247767.73      1525.01 o                         
 -13   1   9      44129.10      46495.06      2061.34 o                         
 -11   1   9      25143.80      21752.53      1006.96 o                         
  -9   1   9      17243.31      16383.78       873.41 o                         
  -7   1   9      75012.20      68819.21       961.97 o                         
  -5   1   9     144836.16     132570.52      1901.74 o                         
  -3   1   9     244829.39     227219.67      2687.01 o                         
  -1   1   9     396453.78     349376.00      3569.78 o                         
   1   1   9     247299.89     228046.69      3182.48 o                         
   3   1   9     683699.75     630954.94     11440.50 o                         
   5   1   9      71539.83      66505.78      1182.82 o                         
   7   1   9     109702.04     100747.72       882.49 o                         
   9   1   9       3955.08       2551.08       467.77 o                         
  11   1   9     107560.43      98756.13      1956.75 o                         
  13   1   9       1164.21        961.11       496.42 o                         
  15   1   9     222586.62     194086.95      1119.89 o                         
  17   1   9       7979.02       6953.89       481.82 o                         
  19   1   9     308433.53     304680.97      1520.23 o                         
  21   1   9      38780.32      35443.46      2236.01 o                         
  23   1   9      65054.84      65975.62      2304.47 o                         
  25   1   9     125145.94     131875.75      2791.28 o                         
  27   1   9        343.31        379.35       503.77 o                         
  29   1   9     161107.45     167824.33       949.65 o                         
  31   1   9          2.61       -257.81       520.71 o                         
  33   1   9      37799.31      40600.20       632.02 o                         
  35   1   9       5368.07       5203.54       555.25 o                         
  37   1   9      31228.71      30552.45      2026.42 o                         
  39   1   9        826.01        901.43       580.31 o                         
  41   1   9      18220.78      20755.13      1347.15 o                         
  43   1   9      29517.60      32456.24      3011.33 o                         
  45   1   9      18979.65      20845.40      3072.63 o                         
  47   1   9      35427.15      38108.26      1021.04 o                         
  49   1   9      16698.46      12936.73      2376.76 o                         
  51   1   9       3933.22       2626.20      1095.92 o                         
 -60   2   9       6801.35       6477.67      1005.51 o                         
 -58   2   9         19.03        469.13       872.18 o                         
 -56   2   9       4577.61       3860.23       944.10 o                         
 -54   2   9      25462.28      23972.51       928.78 o                         
 -52   2   9      13521.73      14131.44       963.44 o                         
 -50   2   9       1108.04        975.96       800.18 o                         
 -48   2   9      24853.76      26648.77      1655.53 o                         
 -46   2   9      16464.22      17068.54       938.82 o                         
 -44   2   9      50136.78      42645.14      2403.59 o                         
 -42   2   9       2548.41       2101.37       733.94 o                         
 -40   2   9       4922.75       5598.36       742.69 o                         
 -38   2   9      84247.84      77333.84       927.04 o                         
 -36   2   9       3089.94       2782.20       709.57 o                         
 -34   2   9     194170.98     185495.80      1270.90 o                         
 -32   2   9      11243.81      11432.91       849.21 o                         
 -30   2   9         70.13        102.65       646.73 o                         
 -28   2   9       8868.51       7873.51       724.98 o                         
 -26   2   9      23984.06      23178.57      1598.38 o                         
 -24   2   9      15681.46      13430.02       630.30 o                         
 -22   2   9      79527.85      70039.77       880.49 o                         
 -20   2   9      52368.73      51609.93       655.68 o                         
 -18   2   9     315480.69     278761.97      1458.42 o                         
 -16   2   9      37824.66      34142.42      2932.10 o                         
 -14   2   9      49097.36      49389.56       788.45 o                         
 -12   2   9       1918.49       2912.99       543.06 o                         
 -10   2   9      78840.95      72032.52      1031.87 o                         
  -8   2   9       4995.75       6734.03       721.36 o                         
  -6   2   9      74347.84      67803.52       965.70 o                         
  -4   2   9      58381.02      57949.91       952.84 o                         
  -2   2   9      69354.06      61483.49      1445.00 o                         
   0   2   9     118407.08     111822.27      1738.81 o                         
   2   2   9     136877.20     131826.73       892.46 o                         
   4   2   9      13191.01      13053.06       703.24 o                         
   6   2   9      43018.35      39210.51       981.59 o                         
   8   2   9       9235.74      10166.42       465.57 o                         
  10   2   9     206551.62     189470.94      1188.08 o                         
  12   2   9         56.16        323.57       550.34 o                         
  14   2   9       2965.88       3378.21       517.95 o                         
  16   2   9       9724.48       9418.06       553.81 o                         
  18   2   9     105804.78     101999.01      3380.26 o                         
  20   2   9       6918.57       7826.38       562.30 o                         
  22   2   9      37676.62      38254.65      3152.33 o                         
  24   2   9       1076.00       1427.18       568.62 o                         
  26   2   9      72239.48      72921.40       774.42 o                         
  28   2   9        359.70        459.19       600.60 o                         
  30   2   9      22479.04      25517.94      2279.79 o                         
  32   2   9       5533.44       6373.49       617.96 o                         
  34   2   9      39687.61      43318.10      1094.17 o                         
  36   2   9       8313.74       8845.85       650.10 o                         
  38   2   9      27741.41      32026.15      1270.53 o                         
  40   2   9       5773.09       5911.02       910.37 o                         
  42   2   9       1760.08       1440.93       668.68 o                         
  44   2   9         28.08        503.14       685.99 o                         
  46   2   9      28890.30      30279.17      6258.24 o                         
  48   2   9        935.83       1531.92       713.54 o                         
  50   2   9       1576.08        727.90       729.32 o                         
 -57   3   9      14725.47      12693.53      1163.30 o                         
 -55   3   9       8386.00       8212.64      1045.14 o                         
 -53   3   9      30207.59      29308.76      2224.23 o                         
 -51   3   9       1553.83       1328.61       936.46 o                         
 -49   3   9        915.05        633.96      1061.92 o                         
 -47   3   9      11512.25       8788.32       956.52 o                         
 -45   3   9      33646.86      33634.19      4948.67 o                         
 -43   3   9        502.61        606.27       848.49 o                         
 -41   3   9       3599.73       2797.24       834.82 o                         
 -39   3   9         28.25       -242.89       903.60 o                         
 -37   3   9     117788.41     129829.41      2153.48 o                         
 -35   3   9       7822.74       9406.03       780.94 o                         
 -33   3   9      32996.14      28401.11      6559.28 o                         
 -31   3   9       3272.56       3026.34       701.11 o                         
 -29   3   9      33333.32      32861.41      4720.97 o                         
 -27   3   9      90687.36      95135.60      1042.36 o                         
 -25   3   9      45973.58      43226.48       829.34 o                         
 -23   3   9       4632.70       4128.01       658.20 o                         
 -21   3   9      61800.42      62991.45       915.55 o                         
 -19   3   9        497.82        781.72       600.54 o                         
 -17   3   9     158484.83     152082.78      3293.34 o                         
 -15   3   9       3907.29       3712.95       615.18 o                         
 -13   3   9       8735.32       7925.52       598.55 o                         
 -11   3   9      59678.05      58115.41      1408.94 o                         
  -9   3   9     191313.66     185251.97      6481.88 o                         
  -7   3   9     115042.46     115256.10      3449.29 o                         
  -5   3   9      61546.80      59497.84      1008.18 o                         
  -3   3   9      20988.99      21266.61       689.94 o                         
  -1   3   9     122778.73     116371.61      2116.09 o                         
   1   3   9      10176.96      10666.08       767.25 o                         
   3   3   9        552.74        386.82       765.90 o                         
   5   3   9      17904.80      16811.65       814.59 o                         
   7   3   9     135442.47     135952.06      7774.58 o                         
   9   3   9      37805.06      37920.20      2236.95 o                         
  11   3   9     247761.58     251748.45      6301.30 o                         
  13   3   9       6376.84       7432.54       566.10 o                         
  15   3   9        332.52        295.15       541.21 o                         
  17   3   9      47075.41      48739.51       727.27 o                         
  19   3   9      45015.25      46627.08      2028.66 o                         
  21   3   9      30592.51      33106.43       994.18 o                         
  23   3   9       3732.78       4223.06       584.47 o                         
  25   3   9       1165.01        984.52       585.44 o                         
  27   3   9      84380.53      88115.50      5380.42 o                         
  29   3   9       5676.72       6012.42       618.47 o                         
  31   3   9       2914.81       3905.99       621.80 o                         
  33   3   9       9051.93       9434.51       864.25 o                         
  35   3   9      37203.93      40190.96      1005.58 o                         
  37   3   9      34944.45      40016.76      1354.49 o                         
  39   3   9      28566.48      26206.43      3135.19 o                         
  41   3   9       1122.03       1474.87       691.69 o                         
  43   3   9       2469.12       1903.24       731.65 o                         
  45   3   9       2079.39       1946.75       628.09 o                         
  47   3   9       8085.53       8064.91      1326.76 o                         
  49   3   9        257.23        159.96       725.99 o                         
 -56   4   9      27453.76      28138.88      1866.35 o                         
 -54   4   9      19732.82      20964.86      1206.75 o                         
 -52   4   9      58564.42      56887.78      5510.92 o                         
 -50   4   9       1786.40       1200.84      1092.24 o                         
 -48   4   9      35185.53      29987.99      1930.46 o                         
 -46   4   9      55860.01      55327.00      5610.41 o                         
 -44   4   9      13936.89      15460.17       935.92 o                         
 -42   4   9      16536.99      14086.11      4327.00 o                         
 -40   4   9       8928.87       9673.28       826.81 o                         
 -38   4   9         12.73        244.59       791.19 o                         
 -36   4   9      10028.28       9253.42      1671.37 o                         
 -34   4   9       1191.72       1921.10       806.45 o                         
 -32   4   9      16610.01      17604.04      1087.09 o                         
 -30   4   9     133044.94     141772.95      2085.37 o                         
 -28   4   9       7848.00       7742.85       703.50 o                         
 -26   4   9     179580.14     174154.55      8450.33 o                         
 -24   4   9      34095.75      33409.75       749.31 o                         
 -22   4   9      11565.01      12896.82       682.28 o                         
 -20   4   9        775.13       1168.39       636.47 o                         
 -18   4   9       3972.70       4785.52       625.22 o                         
 -16   4   9       2436.40       2502.34       596.47 o                         
 -14   4   9      20925.31      21413.30      1195.53 o                         
 -12   4   9      36475.21      38750.18       631.23 o                         
 -10   4   9     145989.66     149697.83      1759.53 o                         
  -8   4   9     108421.62     107787.24       835.78 o                         
  -6   4   9      14739.90      13994.61       665.95 o                         
  -4   4   9      61121.63      62839.21      1611.09 o                         
  -2   4   9     127746.75     130958.13      1711.24 o                         
   0   4   9        197.67        488.44       710.76 o                         
   2   4   9      84336.33      83949.67      4174.08 o                         
   4   4   9       2555.61       1815.41       608.93 o                         
   6   4   9      23512.89      23436.95      1168.23 o                         
   8   4   9      19244.35      19662.88       656.58 o                         
  10   4   9      73004.84      76515.19      3173.14 o                         
  12   4   9      51922.54      52968.19       997.97 o                         
  14   4   9       3149.48       3130.66       571.84 o                         
  16   4   9       4501.83       4424.75       599.39 o                         
  18   4   9      98633.71     103298.80      3192.41 o                         
  20   4   9      14216.12      15111.29       624.48 o                         
  22   4   9       2265.30       2595.79       586.42 o                         
  24   4   9         23.31        254.50       582.26 o                         
  26   4   9      65220.76      70066.13      1842.90 o                         
  28   4   9      14991.08      16139.21       645.99 o                         
  30   4   9      21057.90      20451.21      1229.08 o                         
  32   4   9      12492.32      14687.44       651.84 o                         
  34   4   9       6048.56       6333.18       641.43 o                         
  36   4   9       1492.78       1794.75       568.97 o                         
  38   4   9      13143.40      14091.47       680.11 o                         
  40   4   9          0.57       -152.28       663.06 o                         
  42   4   9       1768.42       1045.06       685.17 o                         
  44   4   9       2634.50       2068.58       723.80 o                         
  46   4   9      12869.98      12407.86      1438.91 o                         
  48   4   9      12322.78       9404.36      1690.95 o                         
 -55   5   9       5486.40       5373.74      1095.68 o                         
 -53   5   9       5058.38       5318.00      1145.98 o                         
 -51   5   9       1959.54       2849.23      1098.08 o                         
 -49   5   9       3895.57       3800.03      1109.23 o                         
 -47   5   9        260.75        619.17      1264.71 o                         
 -45   5   9       1309.51       2001.06       999.20 o                         
 -43   5   9       4785.64       5239.93       897.92 o                         
 -41   5   9       4229.61       4451.77       870.86 o                         
 -39   5   9      16139.22      15705.06       875.06 o                         
 -37   5   9      16833.27      16676.41      2378.52 o                         
 -35   5   9       2408.30       2148.93      1217.30 o                         
 -33   5   9      34172.47      28791.51      1563.20 o                         
 -31   5   9      48098.90      50703.43       966.90 o                         
 -29   5   9       1045.64       1567.87       795.96 o                         
 -27   5   9       8273.86       9226.09       722.27 o                         
 -25   5   9       2255.81       2118.69       686.99 o                         
 -23   5   9       1773.89       2287.74       681.33 o                         
 -21   5   9          4.13       -132.25       644.04 o                         
 -19   5   9      11070.44      10354.17       926.83 o                         
 -17   5   9       9452.31       9850.68       638.93 o                         
 -15   5   9     131444.91     129612.53      5210.70 o                         
 -13   5   9        365.68        954.92       529.92 o                         
 -11   5   9     129127.76     134878.78      2025.16 o                         
  -9   5   9      31971.36      32572.36       606.21 o                         
  -7   5   9       7244.10       7725.68       531.60 o                         
  -5   5   9      38504.35      40156.21       778.58 o                         
  -3   5   9        216.37        412.02       613.12 o                         
  -1   5   9        764.96        594.66       668.86 o                         
   1   5   9      13954.89      14284.10       866.74 o                         
   3   5   9       5659.34       5875.43       729.32 o                         
   5   5   9      77147.18      79778.98      3448.25 o                         
   7   5   9      58521.30      56579.45       840.31 o                         
   9   5   9      13967.95      15003.62       693.73 o                         
  11   5   9     134415.67     111579.73       840.84 o                         
  13   5   9      73983.80      71150.70       675.66 o                         
  15   5   9      60395.58      59942.70       757.49 o                         
  17   5   9      44155.12      48534.51      1857.20 o                         
  19   5   9       1785.06       2021.27       599.96 o                         
  21   5   9       5943.07       6451.42       663.16 o                         
  23   5   9       1306.92       2075.08       608.31 o                         
  25   5   9        298.58        786.38       603.16 o                         
  27   5   9      16080.96      17284.97       700.73 o                         
  29   5   9      15700.52      17469.97       815.50 o                         
  31   5   9      15112.95      17629.07      1291.09 o                         
  33   5   9      47629.26      52228.03      3006.34 o                         
  35   5   9         58.41        156.46       698.00 o                         
  37   5   9      18427.81      18501.71      1299.67 o                         
  39   5   9       4156.76       5029.40       687.34 o                         
  41   5   9        336.24        365.13       687.30 o                         
  43   5   9       1353.96        403.44       720.38 o                         
  45   5   9       1825.44       1476.44       750.42 o                         
 -52   6   9        512.78       1239.98       878.03 o                         
 -50   6   9         27.19        266.39       997.47 o                         
 -48   6   9        194.11        450.83       667.63 o                         
 -46   6   9       9191.62       8636.08       959.30 o                         
 -44   6   9      18459.18      19220.43      1205.95 o                         
 -42   6   9      13145.01      13662.88       915.76 o                         
 -40   6   9      40769.34      42708.22      2409.90 o                         
 -38   6   9      11604.34      13641.30       879.41 o                         
 -36   6   9       1781.55       1867.61       796.86 o                         
 -34   6   9         25.41       -251.51       789.67 o                         
 -32   6   9      15806.33      16524.44       809.32 o                         
 -30   6   9       5977.58       5449.96       762.52 o                         
 -28   6   9       3626.38       4736.21       737.08 o                         
 -26   6   9      53734.38      54186.88       859.79 o                         
 -24   6   9       1768.28       1727.46       683.70 o                         
 -22   6   9      15146.50      15869.61      1294.09 o                         
 -20   6   9       1045.89       1325.34       722.50 o                         
 -18   6   9         58.53        751.98       499.94 o                         
 -16   6   9      27731.90      28214.20       700.34 o                         
 -14   6   9       2319.32       2359.55       531.23 o                         
 -12   6   9      34827.99      37989.50       827.91 o                         
 -10   6   9      13474.96      13151.92       577.33 o                         
  -8   6   9       4704.56       5056.21       545.83 o                         
  -6   6   9      28650.56      28814.83       594.84 o                         
  -4   6   9      40009.77      40258.47       808.04 o                         
  -2   6   9         40.50        333.02       628.61 o                         
   0   6   9         95.96        289.70       595.00 o                         
   2   6   9      59104.86      61834.12      1193.93 o                         
   4   6   9      40415.56      42884.56      3153.77 o                         
   6   6   9       2678.09       3242.83       714.73 o                         
   8   6   9      14586.00      11447.86      3376.63 o                         
  10   6   9      14481.74      14005.92      4584.30 o                         
  12   6   9      33770.80      34545.70      9903.06 o                         
  14   6   9      22213.91      23541.24      1711.44 o                         
  16   6   9       9516.84       9286.39       881.21 o                         
  18   6   9        109.26        633.34       655.33 o                         
  20   6   9       1655.19       2443.31       667.59 o                         
  22   6   9       1750.26       2291.09       680.87 o                         
  24   6   9      17588.69      18774.96       634.25 o                         
  26   6   9       3347.29       3008.52       561.71 o                         
  28   6   9       1972.08       1862.75       514.52 o                         
  30   6   9       2653.16       3047.82       600.60 o                         
  32   6   9      22190.51      20184.63       686.80 o                         
  34   6   9        252.33       1358.22       720.78 o                         
  36   6   9        288.46        245.98       684.26 o                         
  38   6   9       2393.48       2631.53       758.10 o                         
  40   6   9       9349.34       8059.04      1285.09 o                         
  42   6   9         37.60        164.46       768.42 o                         
 -47   7   9       1444.23       1425.73       998.64 o                         
 -45   7   9       2009.80       1643.85       949.99 o                         
 -43   7   9       3827.08       5496.48       930.16 o                         
 -41   7   9      37416.92      37098.79      4726.31 o                         
 -39   7   9       4447.03       4259.59       905.28 o                         
 -37   7   9      89133.61      93698.36      1107.46 o                         
 -35   7   9        581.67        861.53       838.11 o                         
 -33   7   9      39685.05      34869.43      5529.61 o                         
 -31   7   9       2949.67       3566.40       778.34 o                         
 -29   7   9       1791.44       2757.47       747.90 o                         
 -27   7   9      76357.81      75120.11       935.84 o                         
 -25   7   9       2734.09       2881.17       736.40 o                         
 -23   7   9     132396.39     127908.36      7020.69 o                         
 -21   7   9      46069.89      44001.45       821.51 o                         
 -19   7   9      72747.22      73425.50      1151.46 o                         
 -17   7   9      22175.10      22428.47       624.57 o                         
 -15   7   9      20912.72      21974.76       631.33 o                         
 -13   7   9      19619.05      20455.78       736.16 o                         
 -11   7   9      89856.27      93971.31      2300.81 o                         
  -9   7   9      54041.00      55496.86       912.15 o                         
  -7   7   9     146051.88     152595.53      1704.60 o                         
  -5   7   9      17909.78      20245.96       818.23 o                         
  -3   7   9      69482.12      72453.10      1193.30 o                         
  -1   7   9      10034.16      10613.28       661.96 o                         
   1   7   9      10225.78      10736.25       739.57 o                         
   3   7   9      65222.64      67919.00      2405.23 o                         
   5   7   9        292.20        510.04       728.27 o                         
   7   7   9     241215.03     222549.47      1398.93 o                         
   9   7   9       3820.15       1660.96      1324.18 o                         
  11   7   9     153695.91     167157.22      2161.89 o                         
  13   7   9        170.77       1633.21       892.05 o                         
  15   7   9      36038.90      37583.95       971.53 o                         
  17   7   9      24487.82      23995.89      1935.80 o                         
  19   7   9      10109.55      11912.80       630.14 o                         
  21   7   9      92178.82      95588.16      3312.81 o                         
  23   7   9      43850.43      44782.26      1157.54 o                         
  25   7   9      58932.55      60418.30      1922.80 o                         
  27   7   9      48444.87      51250.03      2102.07 o                         
  29   7   9      11693.77      11028.53       714.95 o                         
  31   7   9        204.65        442.74       652.49 o                         
  33   7   9      24296.02      22146.62      1440.90 o
[truncated: 474,013 more chars]
